# Supplementary material for: Molecular crowding effects on protein stability in a bacterial proteome
Source: Sci Rep. 2026 Jan 21;16:5908. doi: 10.1038/s41598-026-35990-9 (PMC12894976; doi:10.1038/s41598-026-35990-9)
Supplement: Supplementary file 1 — Supplementary Material 1 [file 41598_2026_35990_MOESM1_ESM.xlsx]

## Sheet: Description
Description of the tables
S1.MaxQuantExpression	Results from MaxQuant protein identification and relative quantitation analysis (proteingroups.txt)
S2.Cleaned data for Thermal Proteome Profiling analysis	Reporter ion results from MaxQuant, proteins failing TPP Bioconductor pacakge quality control excluded
S3.TPP Z-values	Z-values calculated for each molecular crowding treatment, following TPP Bioconductor analysis

## Sheet: S1.MaxQuantExpression
Protein IDs	Majority protein IDs	Peptide counts (all)	Peptide counts (razor+unique)	Peptide counts (unique)	Fasta headers	Number of proteins	Peptides	Razor + unique peptides	Unique peptides	Peptides DEXTRAN_40_1	Peptides DEXTRAN_40_2	Peptides DEXTRAN_86_1	Peptides DEXTRAN_86_2	Peptides FICOLL_400_1	Peptides FICOLL_400_2	Peptides FICOLL_70_1	Peptides FICOLL_70_2	Peptides NO_CROWD_1	Peptides NO_CROWD_2	Peptides PEG_1_1	Peptides PEG_1_2	Peptides PEG_8_1	Peptides PEG_8_2	Razor + unique peptides DEXTRAN_40_1	Razor + unique peptides DEXTRAN_40_2	Razor + unique peptides DEXTRAN_86_1	Razor + unique peptides DEXTRAN_86_2	Razor + unique peptides FICOLL_400_1	Razor + unique peptides FICOLL_400_2	Razor + unique peptides FICOLL_70_1	Razor + unique peptides FICOLL_70_2	Razor + unique peptides NO_CROWD_1	Razor + unique peptides NO_CROWD_2	Razor + unique peptides PEG_1_1	Razor + unique peptides PEG_1_2	Razor + unique peptides PEG_8_1	Razor + unique peptides PEG_8_2	Unique peptides DEXTRAN_40_1	Unique peptides DEXTRAN_40_2	Unique peptides DEXTRAN_86_1	Unique peptides DEXTRAN_86_2	Unique peptides FICOLL_400_1	Unique peptides FICOLL_400_2	Unique peptides FICOLL_70_1	Unique peptides FICOLL_70_2	Unique peptides NO_CROWD_1	Unique peptides NO_CROWD_2	Unique peptides PEG_1_1	Unique peptides PEG_1_2
P23608;A0A212MH45	P23608;A0A212MH45	13;13	13;13	13;13	sp|P23608|PHAC_CUPNH Poly(3-hydroxyalkanoate) polymerase subunit PhaC OS=Cupriavidus necator (strain ATCC 17699 / DSM 428 / KCTC 22496 / NCIMB 10442 / H16 / Stanier 337) OX=381666 GN=phaC PE=1 SV=1;tr|A0A212MH45|A0A212MH45_CUPNH Class I poly(R)-hydroxyalka	2	13	13	13	2	3	2	4	8	6	12	9	5	7	5	3	2	5	2	3	2	4	8	6	12	9	5	7	5	3	2	5	2	3	2	4	8	6	12	9	5	7	5	3
Q0KBP1;A0A212MH47	Q0KBP1;A0A212MH47	26;26	26;26	26;26	sp|Q0KBP1|BKTB_CUPNH Beta-ketothiolase BktB OS=Cupriavidus necator (strain ATCC 17699 / DSM 428 / KCTC 22496 / NCIMB 10442 / H16 / Stanier 337) OX=381666 GN=bktB PE=1 SV=1;tr|A0A212MH47|A0A212MH47_CUPNH Acetyl-CoA C-acyltransferase OS=Cupriavidus necator (	2	26	26	26	16	15	18	20	18	20	21	21	17	11	17	14	16	19	16	15	18	20	18	20	21	21	17	11	17	14	16	19	16	15	18	20	18	20	21	21	17	11	17	14
P14611;A0A481XS98	P14611;A0A481XS98	34;34	34;34	34;34	sp|P14611|THIL_CUPNH Acetyl-CoA acetyltransferase OS=Cupriavidus necator (strain ATCC 17699 / DSM 428 / KCTC 22496 / NCIMB 10442 / H16 / Stanier 337) OX=381666 GN=phaA PE=1 SV=1;tr|A0A481XS98|A0A481XS98_CUPNH Acetyl-CoA acetyltransferase OS=Cupriavidus nec	2	34	34	34	26	23	25	25	31	26	29	27	26	26	21	22	22	22	26	23	25	25	31	26	29	27	26	26	21	22	22	22	26	23	25	25	31	26	29	27	26	26	21	22
P14697;A0A481XSF4	P14697;A0A481XSF4	25;25	25;25	25;25	sp|P14697|PHAB_CUPNH Acetoacetyl-CoA reductase OS=Cupriavidus necator (strain ATCC 17699 / DSM 428 / KCTC 22496 / NCIMB 10442 / H16 / Stanier 337) OX=381666 GN=phaB PE=1 SV=1;tr|A0A481XSF4|A0A481XSF4_CUPNH 3-ketoacyl-ACP reductase OS=Cupriavidus necator (s	2	25	25	25	18	17	18	19	23	20	23	20	18	22	16	17	17	17	18	17	18	19	23	20	23	20	18	22	16	17	17	17	18	17	18	19	23	20	23	20	18	22	16	17
Q0KF25;A0AAE5ZA02	Q0KF25;A0AAE5ZA02	23;23	23;23	23;23	sp|Q0KF25|SAHH_CUPNH Adenosylhomocysteinase OS=Cupriavidus necator (strain ATCC 17699 / DSM 428 / KCTC 22496 / NCIMB 10442 / H16 / Stanier 337) OX=381666 GN=ahcY PE=3 SV=1;tr|A0AAE5ZA02|A0AAE5ZA02_CUPNH Adenosylhomocysteinase OS=Cupriavidus necator (strain	2	23	23	23	7	3	5	0	15	2	20	5	8	1	9	2	15	4	7	3	5	0	15	2	20	5	8	1	9	2	15	4	7	3	5	0	15	2	20	5	8	1	9	2
Q0KF08;A0AAE5ZA10	Q0KF08;A0AAE5ZA10	7;7	7;7	7;7	tr|Q0KF08|Q0KF08_CUPNH Uncharacterized protein OS=Cupriavidus necator (strain ATCC 17699 / DSM 428 / KCTC 22496 / NCIMB 10442 / H16 / Stanier 337) OX=381666 GN=H16_A0261 PE=4 SV=1;tr|A0AAE5ZA10|A0AAE5ZA10_CUPNH Lipoprotein OS=Cupriavidus necator (strain AT	2	7	7	7	2	2	4	3	4	5	5	4	5	4	3	3	3	3	2	2	4	3	4	5	5	4	5	4	3	3	3	3	2	2	4	3	4	5	5	4	5	4	3	3
Q0KFG6;A0AAE5ZA42	Q0KFG6;A0AAE5ZA42	9;9	9;9	9;9	sp|Q0KFG6|MNME_CUPNH tRNA modification GTPase MnmE OS=Cupriavidus necator (strain ATCC 17699 / DSM 428 / KCTC 22496 / NCIMB 10442 / H16 / Stanier 337) OX=381666 GN=mnmE PE=3 SV=2;tr|A0AAE5ZA42|A0AAE5ZA42_CUPNH tRNA modification GTPase MnmE OS=Cupriavidus n	2	9	9	9	2	2	0	2	4	3	4	7	1	0	2	1	1	2	2	2	0	2	4	3	4	7	1	0	2	1	1	2	2	2	0	2	4	3	4	7	1	0	2	1
Q0KF69;A0AAE5ZA74	Q0KF69;A0AAE5ZA74	38;38	38;38	38;38	sp|Q0KF69|HSLU_CUPNH ATP-dependent protease ATPase subunit HslU OS=Cupriavidus necator (strain ATCC 17699 / DSM 428 / KCTC 22496 / NCIMB 10442 / H16 / Stanier 337) OX=381666 GN=hslU PE=3 SV=1;tr|A0AAE5ZA74|A0AAE5ZA74_CUPNH ATP-dependent protease ATPase sub	2	38	38	38	14	14	14	17	18	16	28	32	9	10	13	14	3	5	14	14	14	17	18	16	28	32	9	10	13	14	3	5	14	14	14	17	18	16	28	32	9	10	13	14
Q0KF39;A0AAE5ZA97	Q0KF39;A0AAE5ZA97	20;20	20;20	20;20	sp|Q0KF39|METK_CUPNH S-adenosylmethionine synthase OS=Cupriavidus necator (strain ATCC 17699 / DSM 428 / KCTC 22496 / NCIMB 10442 / H16 / Stanier 337) OX=381666 GN=metK PE=3 SV=1;tr|A0AAE5ZA97|A0AAE5ZA97_CUPNH S-adenosylmethionine synthase OS=Cupriavidus n	2	20	20	20	11	4	7	4	9	10	13	13	13	9	13	12	11	11	11	4	7	4	9	10	13	13	13	9	13	12	11	11	11	4	7	4	9	10	13	13	13	9	13	12
Q0KF07;A0AAE5ZAC1	Q0KF07;A0AAE5ZAC1	28;28	28;28	28;28	sp|Q0KF07|GLMU_CUPNH Bifunctional protein GlmU OS=Cupriavidus necator (strain ATCC 17699 / DSM 428 / KCTC 22496 / NCIMB 10442 / H16 / Stanier 337) OX=381666 GN=glmU PE=3 SV=1;tr|A0AAE5ZAC1|A0AAE5ZAC1_CUPNH Bifunctional protein GlmU OS=Cupriavidus necator (	2	28	28	28	11	7	9	10	23	22	20	20	13	14	12	11	15	13	11	7	9	10	23	22	20	20	13	14	12	11	15	13	11	7	9	10	23	22	20	20	13	14	12	11
Q0KFF7;A0AAE5ZAC8	Q0KFF7;A0AAE5ZAC8	4;4	4;4	4;4	sp|Q0KFF7|GATC_CUPNH Aspartyl/glutamyl-tRNA(Asn/Gln) amidotransferase subunit C OS=Cupriavidus necator (strain ATCC 17699 / DSM 428 / KCTC 22496 / NCIMB 10442 / H16 / Stanier 337) OX=381666 GN=gatC PE=3 SV=1;tr|A0AAE5ZAC8|A0AAE5ZAC8_CUPNH Aspartyl/glutamyl	2	4	4	4	3	4	3	4	4	4	2	2	4	3	4	3	4	4	3	4	3	4	4	4	2	2	4	3	4	3	4	4	3	4	3	4	4	4	2	2	4	3	4	3
A0AAE5ZAD0	A0AAE5ZAD0	2	2	2	tr|A0AAE5ZAD0|A0AAE5ZAD0_CUPNH MarR family transcriptional regulator OS=Cupriavidus necator (strain ATCC 17699 / DSM 428 / KCTC 22496 / NCIMB 10442 / H16 / Stanier 337) OX=381666 GN=E6A55_00395 PE=4 SV=1	1	2	2	2	0	0	1	1	1	1	2	2	0	1	1	1	0	0	0	0	1	1	1	1	2	2	0	1	1	1	0	0	0	0	1	1	1	1	2	2	0	1	1	1
Q0KF42;A0AAE5ZAD3	Q0KF42;A0AAE5ZAD3	3;3	3;3	3;3	sp|Q0KF42|DAPF_CUPNH Diaminopimelate epimerase OS=Cupriavidus necator (strain ATCC 17699 / DSM 428 / KCTC 22496 / NCIMB 10442 / H16 / Stanier 337) OX=381666 GN=dapF PE=3 SV=1;tr|A0AAE5ZAD3|A0AAE5ZAD3_CUPNH Diaminopimelate epimerase OS=Cupriavidus necator (	2	3	3	3	1	1	0	0	0	1	0	0	0	0	0	1	2	3	1	1	0	0	0	1	0	0	0	0	0	1	2	3	1	1	0	0	0	1	0	0	0	0	0	1
Q0KFB0;A0AAE5ZAE7	Q0KFB0;A0AAE5ZAE7	19;19	19;19	19;19	sp|Q0KFB0|SYR_CUPNH Arginine--tRNA ligase OS=Cupriavidus necator (strain ATCC 17699 / DSM 428 / KCTC 22496 / NCIMB 10442 / H16 / Stanier 337) OX=381666 GN=argS PE=3 SV=1;tr|A0AAE5ZAE7|A0AAE5ZAE7_CUPNH Arginine--tRNA ligase OS=Cupriavidus necator (strain AT	2	19	19	19	6	8	5	7	9	11	10	13	3	4	8	6	13	11	6	8	5	7	9	11	10	13	3	4	8	6	13	11	6	8	5	7	9	11	10	13	3	4	8	6
P23537;A0AAE5ZAJ8	P23537;A0AAE5ZAJ8	3;3	3;3	3;3	sp|P23537|PTHP_CUPNH Phosphocarrier protein HPr OS=Cupriavidus necator (strain ATCC 17699 / DSM 428 / KCTC 22496 / NCIMB 10442 / H16 / Stanier 337) OX=381666 GN=phbH PE=3 SV=1;tr|A0AAE5ZAJ8|A0AAE5ZAJ8_CUPNH HPr family phosphocarrier protein OS=Cupriavidus	2	3	3	3	0	1	0	1	1	1	1	1	1	1	1	2	2	2	0	1	0	1	1	1	1	1	1	1	1	2	2	2	0	1	0	1	1	1	1	1	1	1	1	2
Q0KED6;A0AAE5ZAS5	Q0KED6;A0AAE5ZAS5	4;4	4;4	4;4	sp|Q0KED6|ERPA_CUPNH Putative iron-sulfur cluster insertion protein ErpA OS=Cupriavidus necator (strain ATCC 17699 / DSM 428 / KCTC 22496 / NCIMB 10442 / H16 / Stanier 337) OX=381666 GN=erpA PE=3 SV=1;tr|A0AAE5ZAS5|A0AAE5ZAS5_CUPNH Putative iron-sulfur clu	2	4	4	4	3	3	4	3	3	4	2	4	2	1	1	1	3	2	3	3	4	3	3	4	2	4	2	1	1	1	3	2	3	3	4	3	3	4	2	4	2	1	1	1
P23536;A0AAE5ZAT2	P23536;A0AAE5ZAT2	2;2	2;2	2;2	sp|P23536|PT1_CUPNH Phosphoenolpyruvate-protein phosphotransferase OS=Cupriavidus necator (strain ATCC 17699 / DSM 428 / KCTC 22496 / NCIMB 10442 / H16 / Stanier 337) OX=381666 GN=phbI PE=3 SV=2;tr|A0AAE5ZAT2|A0AAE5ZAT2_CUPNH Phosphoenolpyruvate-protein ph	2	2	2	2	0	0	0	1	0	0	1	1	1	0	0	1	0	1	0	0	0	1	0	0	1	1	1	0	0	1	0	1	0	0	0	1	0	0	1	1	1	0	0	1
Q0KEQ3;A0AAE5ZAT7	Q0KEQ3;A0AAE5ZAT7	15;15	15;15	15;15	sp|Q0KEQ3|COAD_CUPNH Phosphopantetheine adenylyltransferase OS=Cupriavidus necator (strain ATCC 17699 / DSM 428 / KCTC 22496 / NCIMB 10442 / H16 / Stanier 337) OX=381666 GN=coaD PE=3 SV=1;tr|A0AAE5ZAT7|A0AAE5ZAT7_CUPNH Phosphopantetheine adenylyltransferas	2	15	15	15	2	4	3	5	8	7	10	11	3	2	1	1	7	5	2	4	3	5	8	7	10	11	3	2	1	1	7	5	2	4	3	5	8	7	10	11	3	2	1	1
A0AAE5ZAU9;Q0KE88	A0AAE5ZAU9;Q0KE88	13;12	13;12	13;12	tr|A0AAE5ZAU9|A0AAE5ZAU9_CUPNH Universal stress protein OS=Cupriavidus necator (strain ATCC 17699 / DSM 428 / KCTC 22496 / NCIMB 10442 / H16 / Stanier 337) OX=381666 GN=E6A55_02695 PE=3 SV=1;tr|Q0KE88|Q0KE88_CUPNH Universal stress protein, UspA family OS=C	2	13	13	13	7	7	6	8	11	9	9	11	9	9	6	7	7	9	7	7	6	8	11	9	9	11	9	9	6	7	7	9	7	7	6	8	11	9	9	11	9	9	6	7
Q0KEN8;A0AAE5ZAV3	Q0KEN8;A0AAE5ZAV3	5;5	5;5	5;5	sp|Q0KEN8|HPRK_CUPNH HPr kinase/phosphorylase OS=Cupriavidus necator (strain ATCC 17699 / DSM 428 / KCTC 22496 / NCIMB 10442 / H16 / Stanier 337) OX=381666 GN=hprK PE=3 SV=1;tr|A0AAE5ZAV3|A0AAE5ZAV3_CUPNH HPr kinase/phosphorylase OS=Cupriavidus necator (st	2	5	5	5	0	0	0	0	1	1	2	2	0	1	1	0	0	0	0	0	0	0	1	1	2	2	0	1	1	0	0	0	0	0	0	0	1	1	2	2	0	1	1	0
Q0KEM6;A0AAE5ZAX0	Q0KEM6;A0AAE5ZAX0	4;4	4;4	4;4	sp|Q0KEM6|APT_CUPNH Adenine phosphoribosyltransferase OS=Cupriavidus necator (strain ATCC 17699 / DSM 428 / KCTC 22496 / NCIMB 10442 / H16 / Stanier 337) OX=381666 GN=apt PE=3 SV=1;tr|A0AAE5ZAX0|A0AAE5ZAX0_CUPNH Adenine phosphoribosyltransferase OS=Cupriav	2	4	4	4	0	0	0	0	1	1	3	1	0	0	1	0	2	0	0	0	0	0	1	1	3	1	0	0	1	0	2	0	0	0	0	0	1	1	3	1	0	0	1	0
A0AAE5ZAY3;Q0KFD4	A0AAE5ZAY3;Q0KFD4	5;5	5;5	5;5	tr|A0AAE5ZAY3|A0AAE5ZAY3_CUPNH biotin--[biotin carboxyl-carrier protein] ligase OS=Cupriavidus necator (strain ATCC 17699 / DSM 428 / KCTC 22496 / NCIMB 10442 / H16 / Stanier 337) OX=381666 GN=E6A55_00690 PE=4 SV=1;tr|Q0KFD4|Q0KFD4_CUPNH biotin--[biotin ca	2	5	5	5	1	1	1	1	0	1	0	2	0	0	0	0	2	1	1	1	1	1	0	1	0	2	0	0	0	0	2	1	1	1	1	1	0	1	0	2	0	0	0	0
Q0KEJ5;A0AAE5ZAY9	Q0KEJ5;A0AAE5ZAY9	4;4	4;4	4;4	sp|Q0KEJ5|QUEF_CUPNH NADPH-dependent 7-cyano-7-deazaguanine reductase OS=Cupriavidus necator (strain ATCC 17699 / DSM 428 / KCTC 22496 / NCIMB 10442 / H16 / Stanier 337) OX=381666 GN=queF PE=3 SV=1;tr|A0AAE5ZAY9|A0AAE5ZAY9_CUPNH NADPH-dependent 7-cyano-7-d	2	4	4	4	1	0	0	1	1	2	4	3	0	1	0	0	0	0	1	0	0	1	1	2	4	3	0	1	0	0	0	0	1	0	0	1	1	2	4	3	0	1	0	0
A0AAE5ZAZ1;Q0KDI3	A0AAE5ZAZ1;Q0KDI3	12;11	12;11	12;11	tr|A0AAE5ZAZ1|A0AAE5ZAZ1_CUPNH Phosphoserine aminotransferase OS=Cupriavidus necator (strain ATCC 17699 / DSM 428 / KCTC 22496 / NCIMB 10442 / H16 / Stanier 337) OX=381666 GN=serC PE=3 SV=1;tr|Q0KDI3|Q0KDI3_CUPNH Phosphoserine aminotransferase OS=Cupriavid	2	12	12	12	3	5	5	5	6	6	9	7	6	2	6	2	5	8	3	5	5	5	6	6	9	7	6	2	6	2	5	8	3	5	5	5	6	6	9	7	6	2	6	2
Q0KFG1;A0AAE5ZB19	Q0KFG1;A0AAE5ZB19	18;18	18;18	18;18	sp|Q0KFG1|GATB_CUPNH Aspartyl/glutamyl-tRNA(Asn/Gln) amidotransferase subunit B OS=Cupriavidus necator (strain ATCC 17699 / DSM 428 / KCTC 22496 / NCIMB 10442 / H16 / Stanier 337) OX=381666 GN=gatB PE=3 SV=1;tr|A0AAE5ZB19|A0AAE5ZB19_CUPNH Aspartyl/glutamyl	2	18	18	18	7	4	9	7	6	9	9	17	2	6	3	2	6	7	7	4	9	7	6	9	9	17	2	6	3	2	6	7	7	4	9	7	6	9	9	17	2	6	3	2
Q0KEE2;A0AAE5ZB41	Q0KEE2;A0AAE5ZB41	16;16	16;16	16;16	sp|Q0KEE2|PYRC_CUPNH Dihydroorotase OS=Cupriavidus necator (strain ATCC 17699 / DSM 428 / KCTC 22496 / NCIMB 10442 / H16 / Stanier 337) OX=381666 GN=pyrC PE=3 SV=1;tr|A0AAE5ZB41|A0AAE5ZB41_CUPNH Dihydroorotase OS=Cupriavidus necator (strain ATCC 17699 / DS	2	16	16	16	9	10	9	9	7	8	7	6	11	7	11	5	12	11	9	10	9	9	7	8	7	6	11	7	11	5	12	11	9	10	9	9	7	8	7	6	11	7	11	5
Q0KE99;A0AAE5ZB42	Q0KE99;A0AAE5ZB42	2;2	2;2	2;2	tr|Q0KE99|Q0KE99_CUPNH Uncharacterized protein OS=Cupriavidus necator (strain ATCC 17699 / DSM 428 / KCTC 22496 / NCIMB 10442 / H16 / Stanier 337) OX=381666 GN=H16_A0522 PE=4 SV=1;tr|A0AAE5ZB42|A0AAE5ZB42_CUPNH Uncharacterized protein OS=Cupriavidus necato	2	2	2	2	0	0	0	0	0	0	0	1	0	0	0	1	0	0	0	0	0	0	0	0	0	1	0	0	0	1	0	0	0	0	0	0	0	0	0	1	0	0	0	1
Q0KE84;A0AAE5ZB61	Q0KE84;A0AAE5ZB61	12;12	12;12	12;12	tr|Q0KE84|Q0KE84_CUPNH Uncharacterized protein conserved in bacteria OS=Cupriavidus necator (strain ATCC 17699 / DSM 428 / KCTC 22496 / NCIMB 10442 / H16 / Stanier 337) OX=381666 GN=H16_A0537 PE=3 SV=1;tr|A0AAE5ZB61|A0AAE5ZB61_CUPNH Murein L,D-transpeptida	2	12	12	12	4	2	3	4	8	4	8	6	4	4	2	2	0	0	4	2	3	4	8	4	8	6	4	4	2	2	0	0	4	2	3	4	8	4	8	6	4	4	2	2
Q0KE68;A0AAE5ZB63	Q0KE68;A0AAE5ZB63	7;7	7;7	7;7	sp|Q0KE68|MOAC_CUPNH Cyclic pyranopterin monophosphate synthase OS=Cupriavidus necator (strain ATCC 17699 / DSM 428 / KCTC 22496 / NCIMB 10442 / H16 / Stanier 337) OX=381666 GN=moaC PE=3 SV=1;tr|A0AAE5ZB63|A0AAE5ZB63_CUPNH Cyclic pyranopterin monophosphate	2	7	7	7	3	4	3	4	3	5	3	3	5	2	5	2	6	5	3	4	3	4	3	5	3	3	5	2	5	2	6	5	3	4	3	4	3	5	3	3	5	2	5	2
Q0KE78;A0AAE5ZB77	Q0KE78;A0AAE5ZB77	10;10	10;10	10;10	sp|Q0KE78|RECA_CUPNH Protein RecA OS=Cupriavidus necator (strain ATCC 17699 / DSM 428 / KCTC 22496 / NCIMB 10442 / H16 / Stanier 337) OX=381666 GN=recA PE=3 SV=1;tr|A0AAE5ZB77|A0AAE5ZB77_CUPNH Protein RecA OS=Cupriavidus necator (strain ATCC 17699 / DSM 42	2	10	10	10	2	1	1	1	5	6	6	8	1	5	0	1	0	0	2	1	1	1	5	6	6	8	1	5	0	1	0	0	2	1	1	1	5	6	6	8	1	5	0	1
Q0KDH0;A0AAE5ZB79	Q0KDH0;A0AAE5ZB79	14;14	14;14	14;14	sp|Q0KDH0|HLDD_CUPNH ADP-L-glycero-D-manno-heptose-6-epimerase OS=Cupriavidus necator (strain ATCC 17699 / DSM 428 / KCTC 22496 / NCIMB 10442 / H16 / Stanier 337) OX=381666 GN=hldD PE=3 SV=1;tr|A0AAE5ZB79|A0AAE5ZB79_CUPNH ADP-L-glycero-D-manno-heptose-6-ep	2	14	14	14	2	1	2	4	5	6	7	6	2	2	3	4	8	6	2	1	2	4	5	6	7	6	2	2	3	4	8	6	2	1	2	4	5	6	7	6	2	2	3	4
Q0KD22;A0AAE5ZB82	Q0KD22;A0AAE5ZB82	5;5	5;5	5;5	sp|Q0KD22|RPOZ_CUPNH DNA-directed RNA polymerase subunit omega OS=Cupriavidus necator (strain ATCC 17699 / DSM 428 / KCTC 22496 / NCIMB 10442 / H16 / Stanier 337) OX=381666 GN=rpoZ PE=3 SV=1;tr|A0AAE5ZB82|A0AAE5ZB82_CUPNH DNA-directed RNA polymerase subuni	2	5	5	5	4	3	4	3	4	4	3	3	4	4	3	3	0	0	4	3	4	3	4	4	3	3	4	4	3	3	0	0	4	3	4	3	4	4	3	3	4	4	3	3
Q0KE53;A0AAE5ZB91	Q0KE53;A0AAE5ZB91	17;17	17;17	17;17	sp|Q0KE53|PUR7_CUPNH Phosphoribosylaminoimidazole-succinocarboxamide synthase OS=Cupriavidus necator (strain ATCC 17699 / DSM 428 / KCTC 22496 / NCIMB 10442 / H16 / Stanier 337) OX=381666 GN=purC PE=3 SV=1;tr|A0AAE5ZB91|A0AAE5ZB91_CUPNH Phosphoribosylamino	2	17	17	17	5	4	6	7	7	8	10	10	7	7	7	6	12	11	5	4	6	7	7	8	10	10	7	7	7	6	12	11	5	4	6	7	7	8	10	10	7	7	7	6
Q0KE17;A0AAE5ZBB7	Q0KE17;A0AAE5ZBB7	2;2	2;2	2;2	sp|Q0KE17|LPXK_CUPNH Tetraacyldisaccharide 4-kinase OS=Cupriavidus necator (strain ATCC 17699 / DSM 428 / KCTC 22496 / NCIMB 10442 / H16 / Stanier 337) OX=381666 GN=lpxK PE=3 SV=1;tr|A0AAE5ZBB7|A0AAE5ZBB7_CUPNH Tetraacyldisaccharide 4-kinase OS=Cupriavid	2	2	2	2	0	1	0	0	1	1	2	2	0	0	1	1	0	0	0	1	0	0	1	1	2	2	0	0	1	1	0	0	0	1	0	0	1	1	2	2	0	0	1	1
A0AAE5ZBC5;Q0KE08	A0AAE5ZBC5;Q0KE08	6;5	6;5	6;5	tr|A0AAE5ZBC5|A0AAE5ZBC5_CUPNH 2,4-dihydroxyhept-2-ene-1,7-dioic acid aldolase OS=Cupriavidus necator (strain ATCC 17699 / DSM 428 / KCTC 22496 / NCIMB 10442 / H16 / Stanier 337) OX=381666 GN=E6A55_03100 PE=3 SV=1;tr|Q0KE08|Q0KE08_CUPNH 2,4-dihydroxyhept-2	2	6	6	6	1	3	3	4	2	4	3	4	3	2	3	1	4	4	1	3	3	4	2	4	3	4	3	2	3	1	4	4	1	3	3	4	2	4	3	4	3	2	3	1
Q0KFF8;A0AAE5ZBF4	Q0KFF8;A0AAE5ZBF4	26;26	26;26	26;26	sp|Q0KFF8|GATA_CUPNH Glutamyl-tRNA(Gln) amidotransferase subunit A OS=Cupriavidus necator (strain ATCC 17699 / DSM 428 / KCTC 22496 / NCIMB 10442 / H16 / Stanier 337) OX=381666 GN=gatA PE=3 SV=1;tr|A0AAE5ZBF4|A0AAE5ZBF4_CUPNH Glutamyl-tRNA(Gln) amidotransf	2	26	26	26	6	6	3	11	14	11	13	20	7	8	10	7	13	15	6	6	3	11	14	11	13	20	7	8	10	7	13	15	6	6	3	11	14	11	13	20	7	8	10	7
Q0KEG8;A0AAE5ZBH7	Q0KEG8;A0AAE5ZBH7	30;30	30;30	30;30	sp|Q0KEG8|SYDND_CUPNH Aspartate--tRNA(Asp/Asn) ligase OS=Cupriavidus necator (strain ATCC 17699 / DSM 428 / KCTC 22496 / NCIMB 10442 / H16 / Stanier 337) OX=381666 GN=aspS PE=3 SV=1;tr|A0AAE5ZBH7|A0AAE5ZBH7_CUPNH Aspartate--tRNA(Asp/Asn) ligase OS=Cupriavi	2	30	30	30	7	6	6	11	13	8	20	20	5	9	10	9	12	16	7	6	6	11	13	8	20	20	5	9	10	9	12	16	7	6	6	11	13	8	20	20	5	9	10	9
Q0KDL6;A0AAE5ZBJ7	Q0KDL6;A0AAE5ZBJ7	11;11	11;11	11;11	sp|Q0KDL6|ADH_CUPNH Alcohol dehydrogenase OS=Cupriavidus necator (strain ATCC 17699 / DSM 428 / KCTC 22496 / NCIMB 10442 / H16 / Stanier 337) OX=381666 GN=adh PE=1 SV=1;tr|A0AAE5ZBJ7|A0AAE5ZBJ7_CUPNH NAD(P)-dependent alcohol dehydrogenase OS=Cupriavidus ne	2	11	11	11	0	4	0	4	2	8	3	10	0	4	2	4	2	6	0	4	0	4	2	8	3	10	0	4	2	4	2	6	0	4	0	4	2	8	3	10	0	4	2	4
A0AAE5ZBJ8;Q0KCG1	A0AAE5ZBJ8;Q0KCG1	16;13	16;13	16;13	tr|A0AAE5ZBJ8|A0AAE5ZBJ8_CUPNH Peptide chain release factor 2 OS=Cupriavidus necator (strain ATCC 17699 / DSM 428 / KCTC 22496 / NCIMB 10442 / H16 / Stanier 337) OX=381666 GN=prfB PE=3 SV=1;tr|Q0KCG1|Q0KCG1_CUPNH Peptide chain release factor 2 OS=Cupriavid	2	16	16	16	5	4	5	6	7	7	11	9	4	5	6	3	4	7	5	4	5	6	7	7	11	9	4	5	6	3	4	7	5	4	5	6	7	7	11	9	4	5	6	3
Q0KDN9;A0AAE5ZBL8	Q0KDN9;A0AAE5ZBL8	25;25	25;25	25;25	sp|Q0KDN9|GSA_CUPNH Glutamate-1-semialdehyde 2,1-aminomutase OS=Cupriavidus necator (strain ATCC 17699 / DSM 428 / KCTC 22496 / NCIMB 10442 / H16 / Stanier 337) OX=381666 GN=hemL PE=3 SV=1;tr|A0AAE5ZBL8|A0AAE5ZBL8_CUPNH Glutamate-1-semialdehyde 2,1-aminomu	2	25	25	25	12	18	9	14	12	16	19	17	12	7	15	14	18	16	12	18	9	14	12	16	19	17	12	7	15	14	18	16	12	18	9	14	12	16	19	17	12	7	15	14
Q0KCD1;A0AAE5ZBM6	Q0KCD1;A0AAE5ZBM6	6;6	6;6	6;6	sp|Q0KCD1|FENR1_CUPNH Ferredoxin--NADP reductase 1 OS=Cupriavidus necator (strain ATCC 17699 / DSM 428 / KCTC 22496 / NCIMB 10442 / H16 / Stanier 337) OX=381666 GN=H16_A1199 PE=3 SV=1;tr|A0AAE5ZBM6|A0AAE5ZBM6_CUPNH Ferredoxin--NADP reductase OS=Cupriavidus	2	6	6	6	0	0	0	0	0	0	2	4	1	0	0	0	2	4	0	0	0	0	0	0	2	4	1	0	0	0	2	4	0	0	0	0	0	0	2	4	1	0	0	0
Q0KCU2;A0AAE5ZBM8	Q0KCU2;A0AAE5ZBM8	30;30	30;30	30;30	sp|Q0KCU2|ILVC_CUPNH Ketol-acid reductoisomerase (NADP(+)) OS=Cupriavidus necator (strain ATCC 17699 / DSM 428 / KCTC 22496 / NCIMB 10442 / H16 / Stanier 337) OX=381666 GN=ilvC PE=3 SV=1;tr|A0AAE5ZBM8|A0AAE5ZBM8_CUPNH Ketol-acid reductoisomerase (NADP(+))	2	30	30	30	26	25	29	27	26	26	23	26	28	26	24	21	22	25	26	25	29	27	26	26	23	26	28	26	24	21	22	25	26	25	29	27	26	26	23	26	28	26	24	21
Q0KED0;A0AAE5ZBN3	Q0KED0;A0AAE5ZBN3	3;3	3;3	3;3	sp|Q0KED0|DTD_CUPNH D-aminoacyl-tRNA deacylase OS=Cupriavidus necator (strain ATCC 17699 / DSM 428 / KCTC 22496 / NCIMB 10442 / H16 / Stanier 337) OX=381666 GN=dtd PE=3 SV=1;tr|A0AAE5ZBN3|A0AAE5ZBN3_CUPNH D-aminoacyl-tRNA deacylase OS=Cupriavidus necator (	2	3	3	3	0	1	0	0	0	1	0	1	1	0	2	0	2	2	0	1	0	0	0	1	0	1	1	0	2	0	2	2	0	1	0	0	0	1	0	1	1	0	2	0
Q0KCS7;A0AAE5ZBN5	Q0KCS7;A0AAE5ZBN5	8;8	8;8	8;8	sp|Q0KCS7|NUOD_CUPNH NADH-quinone oxidoreductase subunit D OS=Cupriavidus necator (strain ATCC 17699 / DSM 428 / KCTC 22496 / NCIMB 10442 / H16 / Stanier 337) OX=381666 GN=nuoD PE=3 SV=1;tr|A0AAE5ZBN5|A0AAE5ZBN5_CUPNH NADH-quinone oxidoreductase subunit D	2	8	8	8	1	0	1	0	5	6	6	5	1	3	0	1	0	0	1	0	1	0	5	6	6	5	1	3	0	1	0	0	1	0	1	0	5	6	6	5	1	3	0	1
Q0KF34;A0AAE5ZBN6	Q0KF34;A0AAE5ZBN6	11;11	11;11	11;11	sp|Q0KF34|THIC_CUPNH Phosphomethylpyrimidine synthase OS=Cupriavidus necator (strain ATCC 17699 / DSM 428 / KCTC 22496 / NCIMB 10442 / H16 / Stanier 337) OX=381666 GN=thiC PE=3 SV=1;tr|A0AAE5ZBN6|A0AAE5ZBN6_CUPNH Phosphomethylpyrimidine synthase OS=Cupriav	2	11	11	11	1	1	0	1	4	4	2	5	2	1	1	1	3	4	1	1	0	1	4	4	2	5	2	1	1	1	3	4	1	1	0	1	4	4	2	5	2	1	1	1
A0AAE5ZBP9;Q0KE98	A0AAE5ZBP9;Q0KE98	8;8	8;8	8;8	tr|A0AAE5ZBP9|A0AAE5ZBP9_CUPNH Glycine--tRNA ligase alpha subunit OS=Cupriavidus necator (strain ATCC 17699 / DSM 428 / KCTC 22496 / NCIMB 10442 / H16 / Stanier 337) OX=381666 GN=glyQ PE=3 SV=1;tr|Q0KE98|Q0KE98_CUPNH Glycine--tRNA ligase alpha subunit OS=C	2	8	8	8	1	2	1	2	3	2	3	3	3	2	4	3	6	4	1	2	1	2	3	2	3	3	3	2	4	3	6	4	1	2	1	2	3	2	3	3	3	2	4	3
Q0KDK9;A0AAE5ZBQ9	Q0KDK9;A0AAE5ZBQ9	17;17	17;17	17;17	sp|Q0KDK9|SYS_CUPNH Serine--tRNA ligase OS=Cupriavidus necator (strain ATCC 17699 / DSM 428 / KCTC 22496 / NCIMB 10442 / H16 / Stanier 337) OX=381666 GN=serS PE=3 SV=1;tr|A0AAE5ZBQ9|A0AAE5ZBQ9_CUPNH Serine--tRNA ligase OS=Cupriavidus necator (strain ATCC 1	2	17	17	17	8	11	7	7	10	11	9	12	6	6	6	4	11	9	8	11	7	7	10	11	9	12	6	6	6	4	11	9	8	11	7	7	10	11	9	12	6	6	6	4
A0AAE5ZBR9;Q0KE67	A0AAE5ZBR9;Q0KE67	3;2	3;2	3;2	tr|A0AAE5ZBR9|A0AAE5ZBR9_CUPNH M48 family peptidase OS=Cupriavidus necator (strain ATCC 17699 / DSM 428 / KCTC 22496 / NCIMB 10442 / H16 / Stanier 337) OX=381666 GN=E6A55_02805 PE=4 SV=1;tr|Q0KE67|Q0KE67_CUPNH Zinc metalloprotease OS=Cupriavidus necator (s	2	3	3	3	0	0	0	0	1	0	1	3	0	1	0	0	0	0	0	0	0	0	1	0	1	3	0	1	0	0	0	0	0	0	0	0	1	0	1	3	0	1	0	0
Q0KDD2;A0AAE5ZBS0	Q0KDD2;A0AAE5ZBS0	1;1	1;1	1;1	tr|Q0KDD2|Q0KDD2_CUPNH Transcriptional regulator, TetR/AcrR-family OS=Cupriavidus necator (strain ATCC 17699 / DSM 428 / KCTC 22496 / NCIMB 10442 / H16 / Stanier 337) OX=381666 GN=H16_A0842 PE=4 SV=1;tr|A0AAE5ZBS0|A0AAE5ZBS0_CUPNH TetR/AcrR family transcri	2	1	1	1	0	0	0	0	0	0	0	0	0	1	0	0	0	0	0	0	0	0	0	0	0	0	0	1	0	0	0	0	0	0	0	0	0	0	0	0	0	1	0	0
Q0KET8;A0AAE5ZBU4	Q0KET8;A0AAE5ZBU4	2;2	2;2	2;2	sp|Q0KET8|GPMA_CUPNH 2,3-bisphosphoglycerate-dependent phosphoglycerate mutase OS=Cupriavidus necator (strain ATCC 17699 / DSM 428 / KCTC 22496 / NCIMB 10442 / H16 / Stanier 337) OX=381666 GN=gpmA PE=3 SV=1;tr|A0AAE5ZBU4|A0AAE5ZBU4_CUPNH 2,3-bisphosphoglyc	2	2	2	2	0	0	0	0	0	0	0	0	0	0	1	0	1	0	0	0	0	0	0	0	0	0	0	0	1	0	1	0	0	0	0	0	0	0	0	0	0	0	1	0
Q0KCG3;A0AAE5ZBV7	Q0KCG3;A0AAE5ZBV7	18;18	18;18	18;18	sp|Q0KCG3|SYK_CUPNH Lysine--tRNA ligase OS=Cupriavidus necator (strain ATCC 17699 / DSM 428 / KCTC 22496 / NCIMB 10442 / H16 / Stanier 337) OX=381666 GN=lysS PE=3 SV=1;tr|A0AAE5ZBV7|A0AAE5ZBV7_CUPNH Lysine--tRNA ligase OS=Cupriavidus necator (strain ATCC 1	2	18	18	18	3	2	2	3	10	5	10	13	1	8	3	4	2	2	3	2	2	3	10	5	10	13	1	8	3	4	2	2	3	2	2	3	10	5	10	13	1	8	3	4
Q0KDL8;A0AAE5ZBY5	Q0KDL8;A0AAE5ZBY5	12;12	12;12	12;12	sp|Q0KDL8|LOLA_CUPNH Outer-membrane lipoprotein carrier protein OS=Cupriavidus necator (strain ATCC 17699 / DSM 428 / KCTC 22496 / NCIMB 10442 / H16 / Stanier 337) OX=381666 GN=lolA PE=3 SV=1;tr|A0AAE5ZBY5|A0AAE5ZBY5_CUPNH Outer-membrane lipoprotein carrie	2	12	12	12	7	9	10	9	9	11	11	11	12	10	7	6	8	10	7	9	10	9	9	11	11	11	12	10	7	6	8	10	7	9	10	9	9	11	11	11	12	10	7	6
Q0KEH6;A0AAE5ZC07	Q0KEH6;A0AAE5ZC07	9;9	9;9	9;9	sp|Q0KEH6|UBIE_CUPNH Ubiquinone/menaquinone biosynthesis C-methyltransferase UbiE OS=Cupriavidus necator (strain ATCC 17699 / DSM 428 / KCTC 22496 / NCIMB 10442 / H16 / Stanier 337) OX=381666 GN=ubiE PE=3 SV=1;tr|A0AAE5ZC07|A0AAE5ZC07_CUPNH Ubiquinone/mena	2	9	9	9	1	1	1	1	2	2	5	6	1	2	2	2	0	0	1	1	1	1	2	2	5	6	1	2	2	2	0	0	1	1	1	1	2	2	5	6	1	2	2	2
Q0KFJ0;A0AAE5ZC09	Q0KFJ0;A0AAE5ZC09	12;12	12;12	12;12	tr|Q0KFJ0|Q0KFJ0_CUPNH Probable extra-cytoplasmic solute receptor OS=Cupriavidus necator (strain ATCC 17699 / DSM 428 / KCTC 22496 / NCIMB 10442 / H16 / Stanier 337) OX=381666 GN=H16_A0079 PE=3 SV=1;tr|A0AAE5ZC09|A0AAE5ZC09_CUPNH Tripartite tricarboxylate	2	12	12	12	1	3	4	4	6	7	8	10	3	5	4	2	4	5	1	3	4	4	6	7	8	10	3	5	4	2	4	5	1	3	4	4	6	7	8	10	3	5	4	2
Q0KCK8;A0AAE5ZC10	Q0KCK8;A0AAE5ZC10	25;25	25;25	24;24	tr|Q0KCK8|Q0KCK8_CUPNH Phospho-2-dehydro-3-deoxyheptonate aldolase OS=Cupriavidus necator (strain ATCC 17699 / DSM 428 / KCTC 22496 / NCIMB 10442 / H16 / Stanier 337) OX=381666 GN=aroG1 PE=3 SV=1;tr|A0AAE5ZC10|A0AAE5ZC10_CUPNH Phospho-2-dehydro-3-deoxyhept	2	25	25	24	16	12	14	13	16	14	14	20	8	10	11	9	2	5	16	12	14	13	16	14	14	20	8	10	11	9	2	5	16	11	14	12	16	13	13	19	8	10	10	9
Q0KEF9;A0AAE5ZC13	Q0KEF9;A0AAE5ZC13	13;13	13;13	13;13	tr|Q0KEF9|Q0KEF9_CUPNH acetyl-CoA C-acyltransferase OS=Cupriavidus necator (strain ATCC 17699 / DSM 428 / KCTC 22496 / NCIMB 10442 / H16 / Stanier 337) OX=381666 GN=H16_A0462 PE=3 SV=1;tr|A0AAE5ZC13|A0AAE5ZC13_CUPNH acetyl-CoA C-acyltransferase OS=Cupriavi	2	13	13	13	6	3	4	6	7	9	8	12	6	4	4	5	5	4	6	3	4	6	7	9	8	12	6	4	4	5	5	4	6	3	4	6	7	9	8	12	6	4	4	5
P40289;A0AAE5ZC18	P40289;A0AAE5ZC18	3;3	3;3	3;3	sp|P40289|Y669_CUPNH Putative tyrosine-protein phosphatase H16_A0669 OS=Cupriavidus necator (strain ATCC 17699 / DSM 428 / KCTC 22496 / NCIMB 10442 / H16 / Stanier 337) OX=381666 GN=H16_A0669 PE=3 SV=2;tr|A0AAE5ZC18|A0AAE5ZC18_CUPNH Tyrosine-protein phosph	2	3	3	3	0	0	0	0	1	0	0	1	0	0	0	0	2	0	0	0	0	0	1	0	0	1	0	0	0	0	2	0	0	0	0	0	1	0	0	1	0	0	0	0
A0AAE5ZC50;Q0KD14	A0AAE5ZC50;Q0KD14	2;2	2;2	2;2	tr|A0AAE5ZC50|A0AAE5ZC50_CUPNH Carboxymuconolactone decarboxylase family protein OS=Cupriavidus necator (strain ATCC 17699 / DSM 428 / KCTC 22496 / NCIMB 10442 / H16 / Stanier 337) OX=381666 GN=E6A55_04885 PE=4 SV=1;tr|Q0KD14|Q0KD14_CUPNH Carboxymuconolact	2	2	2	2	0	0	0	0	0	0	0	1	0	0	0	0	1	2	0	0	0	0	0	0	0	1	0	0	0	0	1	2	0	0	0	0	0	0	0	1	0	0	0	0
Q0KCY0;A0AAE5ZC71	Q0KCY0;A0AAE5ZC71	20;20	20;20	20;20	sp|Q0KCY0|F16A1_CUPNH Fructose-1,6-bisphosphatase class 1 1 OS=Cupriavidus necator (strain ATCC 17699 / DSM 428 / KCTC 22496 / NCIMB 10442 / H16 / Stanier 337) OX=381666 GN=fbp1 PE=3 SV=1;tr|A0AAE5ZC71|A0AAE5ZC71_CUPNH Fructose-1,6-bisphosphatase class 1 O	2	20	20	20	10	12	11	8	16	14	15	14	7	7	6	6	11	13	10	12	11	8	16	14	15	14	7	7	6	6	11	13	10	12	11	8	16	14	15	14	7	7	6	6
Q0KCT8;A0AAE5ZC79	Q0KCT8;A0AAE5ZC79	34;34	34;34	34;34	sp|Q0KCT8|LEU1_CUPNH 2-isopropylmalate synthase OS=Cupriavidus necator (strain ATCC 17699 / DSM 428 / KCTC 22496 / NCIMB 10442 / H16 / Stanier 337) OX=381666 GN=leuA PE=3 SV=1;tr|A0AAE5ZC79|A0AAE5ZC79_CUPNH 2-isopropylmalate synthase OS=Cupriavidus necator	2	34	34	34	15	14	12	18	18	21	27	27	11	17	16	10	14	14	15	14	12	18	18	21	27	27	11	17	16	10	14	14	15	14	12	18	18	21	27	27	11	17	16	10
Q0KCW5;A0AAE5ZC82	Q0KCW5;A0AAE5ZC82	19;19	19;19	19;19	sp|Q0KCW5|ADE_CUPNH Adenine deaminase OS=Cupriavidus necator (strain ATCC 17699 / DSM 428 / KCTC 22496 / NCIMB 10442 / H16 / Stanier 337) OX=381666 GN=H16_A1014 PE=3 SV=1;tr|A0AAE5ZC82|A0AAE5ZC82_CUPNH Adenine deaminase OS=Cupriavidus necator (strain ATCC	2	19	19	19	4	8	7	6	11	10	13	16	9	8	7	5	5	9	4	8	7	6	11	10	13	16	9	8	7	5	5	9	4	8	7	6	11	10	13	16	9	8	7	5
Q0KE18;A0AAE5ZC99	Q0KE18;A0AAE5ZC99	1;1	1;1	1;1	sp|Q0KE18|Y605_CUPNH UPF0434 protein H16_A0605 OS=Cupriavidus necator (strain ATCC 17699 / DSM 428 / KCTC 22496 / NCIMB 10442 / H16 / Stanier 337) OX=381666 GN=H16_A0605 PE=3 SV=1;tr|A0AAE5ZC99|A0AAE5ZC99_CUPNH UPF0434 protein E6A55_03050 OS=Cupriavidus ne	2	1	1	1	0	0	0	1	0	0	0	0	0	0	0	0	0	0	0	0	0	1	0	0	0	0	0	0	0	0	0	0	0	0	0	1	0	0	0	0	0	0	0	0
Q0KCY8;A0AAE5ZCC5	Q0KCY8;A0AAE5ZCC5	12;12	12;12	12;12	tr|Q0KCY8|Q0KCY8_CUPNH Outer membrane protein and related peptidoglycan-associated (Lipo)proteins OS=Cupriavidus necator (strain ATCC 17699 / DSM 428 / KCTC 22496 / NCIMB 10442 / H16 / Stanier 337) OX=381666 GN=H16_A0990 PE=4 SV=1;tr|A0AAE5ZCC5|A0AAE5ZCC5_	2	12	12	12	4	4	4	3	5	7	8	9	8	10	2	5	0	1	4	4	4	3	5	7	8	9	8	10	2	5	0	1	4	4	4	3	5	7	8	9	8	10	2	5
Q0KC14;A0AAE5ZCD2	Q0KC14;A0AAE5ZCD2	17;17	17;17	17;17	sp|Q0KC14|AROC_CUPNH Chorismate synthase OS=Cupriavidus necator (strain ATCC 17699 / DSM 428 / KCTC 22496 / NCIMB 10442 / H16 / Stanier 337) OX=381666 GN=aroC PE=3 SV=2;tr|A0AAE5ZCD2|A0AAE5ZCD2_CUPNH Chorismate synthase OS=Cupriavidus necator (strain ATCC	2	17	17	17	7	6	7	5	9	7	13	10	10	6	7	8	7	8	7	6	7	5	9	7	13	10	10	6	7	8	7	8	7	6	7	5	9	7	13	10	10	6	7	8
Q0KD81;A0AAE5ZCF0	Q0KD81;A0AAE5ZCF0	9;9	9;9	9;9	sp|Q0KD81|RS16_CUPNH Small ribosomal subunit protein bS16 OS=Cupriavidus necator (strain ATCC 17699 / DSM 428 / KCTC 22496 / NCIMB 10442 / H16 / Stanier 337) OX=381666 GN=rpsP PE=3 SV=1;tr|A0AAE5ZCF0|A0AAE5ZCF0_CUPNH Small ribosomal subunit protein bS16 OS	2	9	9	9	8	6	6	7	8	8	9	8	9	9	8	6	3	4	8	6	6	7	8	8	9	8	9	9	8	6	3	4	8	6	6	7	8	8	9	8	9	9	8	6
A0AAE5ZCH2;Q0KCS6	A0AAE5ZCH2;Q0KCS6	9;8	9;8	9;8	tr|A0AAE5ZCH2|A0AAE5ZCH2_CUPNH NADH-quinone oxidoreductase subunit NuoE OS=Cupriavidus necator (strain ATCC 17699 / DSM 428 / KCTC 22496 / NCIMB 10442 / H16 / Stanier 337) OX=381666 GN=nuoE PE=3 SV=1;tr|Q0KCS6|Q0KCS6_CUPNH NADH dehydrogenase chain E OS=Cup	2	9	9	9	4	3	3	3	5	5	7	5	6	4	3	3	3	3	4	3	3	3	5	5	7	5	6	4	3	3	3	3	4	3	3	3	5	5	7	5	6	4	3	3
Q0KCE5;A0AAE5ZCI9	Q0KCE5;A0AAE5ZCI9	26;26	26;26	26;26	sp|Q0KCE5|PYRG_CUPNH CTP synthase OS=Cupriavidus necator (strain ATCC 17699 / DSM 428 / KCTC 22496 / NCIMB 10442 / H16 / Stanier 337) OX=381666 GN=pyrG PE=3 SV=1;tr|A0AAE5ZCI9|A0AAE5ZCI9_CUPNH CTP synthase OS=Cupriavidus necator (strain ATCC 17699 / DSM 42	2	26	26	26	14	11	12	12	18	18	16	22	12	12	11	14	14	13	14	11	12	12	18	18	16	22	12	12	11	14	14	13	14	11	12	12	18	18	16	22	12	12	11	14
Q0KCA9;A0AAE5ZCL6	Q0KCA9;A0AAE5ZCL6	23;23	23;23	23;23	sp|Q0KCA9|SYC_CUPNH Cysteine--tRNA ligase OS=Cupriavidus necator (strain ATCC 17699 / DSM 428 / KCTC 22496 / NCIMB 10442 / H16 / Stanier 337) OX=381666 GN=cysS PE=3 SV=1;tr|A0AAE5ZCL6|A0AAE5ZCL6_CUPNH Cysteine--tRNA ligase OS=Cupriavidus necator (strain AT	2	23	23	23	11	12	9	13	10	16	12	16	8	5	11	7	15	14	11	12	9	13	10	16	12	16	8	5	11	7	15	14	11	12	9	13	10	16	12	16	8	5	11	7
Q0KDH7;A0AAE5ZCM3	Q0KDH7;A0AAE5ZCM3	4;4	4;4	4;4	sp|Q0KDH7|KCY_CUPNH Cytidylate kinase OS=Cupriavidus necator (strain ATCC 17699 / DSM 428 / KCTC 22496 / NCIMB 10442 / H16 / Stanier 337) OX=381666 GN=cmk PE=3 SV=1;tr|A0AAE5ZCM3|A0AAE5ZCM3_CUPNH Cytidylate kinase OS=Cupriavidus necator (strain ATCC 17699	2	4	4	4	0	0	0	0	1	1	3	3	1	0	2	1	1	2	0	0	0	0	1	1	3	3	1	0	2	1	1	2	0	0	0	0	1	1	3	3	1	0	2	1
A0AAE5ZCM6;Q0KCV3	A0AAE5ZCM6;Q0KCV3	5;4	5;4	5;4	tr|A0AAE5ZCM6|A0AAE5ZCM6_CUPNH TetR/AcrR family transcriptional regulator OS=Cupriavidus necator (strain ATCC 17699 / DSM 428 / KCTC 22496 / NCIMB 10442 / H16 / Stanier 337) OX=381666 GN=E6A55_05195 PE=4 SV=1;tr|Q0KCV3|Q0KCV3_CUPNH Transcriptional regulato	2	5	5	5	0	0	0	0	3	1	4	4	0	0	0	2	1	0	0	0	0	0	3	1	4	4	0	0	0	2	1	0	0	0	0	0	3	1	4	4	0	0	0	2
Q0KCS2;A0AAE5ZCP9	Q0KCS2;A0AAE5ZCP9	2;2	2;2	2;2	sp|Q0KCS2|NUOI_CUPNH NADH-quinone oxidoreductase subunit I OS=Cupriavidus necator (strain ATCC 17699 / DSM 428 / KCTC 22496 / NCIMB 10442 / H16 / Stanier 337) OX=381666 GN=nuoI PE=3 SV=1;tr|A0AAE5ZCP9|A0AAE5ZCP9_CUPNH NADH-quinone oxidoreductase subunit I	2	2	2	2	0	0	0	0	0	0	2	1	0	0	0	0	0	0	0	0	0	0	0	0	2	1	0	0	0	0	0	0	0	0	0	0	0	0	2	1	0	0	0	0
Q0KD78;A0AAE5ZCS7	Q0KD78;A0AAE5ZCS7	16;16	16;16	16;16	sp|Q0KD78|RL19_CUPNH Large ribosomal subunit protein bL19 OS=Cupriavidus necator (strain ATCC 17699 / DSM 428 / KCTC 22496 / NCIMB 10442 / H16 / Stanier 337) OX=381666 GN=rplS PE=3 SV=1;tr|A0AAE5ZCS7|A0AAE5ZCS7_CUPNH Large ribosomal subunit protein bL19 OS	2	16	16	16	6	4	3	5	8	8	12	14	9	11	4	4	1	0	6	4	3	5	8	8	12	14	9	11	4	4	1	0	6	4	3	5	8	8	12	14	9	11	4	4
Q9X6U2;A0AAE5ZCU4	Q9X6U2;A0AAE5ZCU4	15;15	15;15	15;15	sp|Q9X6U2|BDHA_CUPNH D-beta-hydroxybutyrate dehydrogenase OS=Cupriavidus necator (strain ATCC 17699 / DSM 428 / KCTC 22496 / NCIMB 10442 / H16 / Stanier 337) OX=381666 GN=hbdH1 PE=3 SV=2;tr|A0AAE5ZCU4|A0AAE5ZCU4_CUPNH 3-hydroxybutyrate dehydrogenase OS=Cup	2	15	15	15	15	13	13	14	14	15	15	15	13	13	12	12	14	13	15	13	13	14	14	15	15	15	13	13	12	12	14	13	15	13	13	14	14	15	15	15	13	13	12	12
A0AAE5ZCV1;Q0KBZ2	A0AAE5ZCV1;Q0KBZ2	19;12	19;12	19;12	tr|A0AAE5ZCV1|A0AAE5ZCV1_CUPNH Translation initiation factor IF-3 OS=Cupriavidus necator (strain ATCC 17699 / DSM 428 / KCTC 22496 / NCIMB 10442 / H16 / Stanier 337) OX=381666 GN=infC PE=3 SV=1;tr|Q0KBZ2|Q0KBZ2_CUPNH Translation initiation factor IF-3 OS=C	2	19	19	19	9	5	9	10	14	12	16	15	11	14	5	5	1	2	9	5	9	10	14	12	16	15	11	14	5	5	1	2	9	5	9	10	14	12	16	15	11	14	5	5
Q0KE50;A0AAE5ZCV2	Q0KE50;A0AAE5ZCV2	3;3	3;3	3;3	tr|Q0KE50|Q0KE50_CUPNH Threonylcarbamoyl-AMP synthase OS=Cupriavidus necator (strain ATCC 17699 / DSM 428 / KCTC 22496 / NCIMB 10442 / H16 / Stanier 337) OX=381666 GN=sua PE=3 SV=1;tr|A0AAE5ZCV2|A0AAE5ZCV2_CUPNH Threonylcarbamoyl-AMP synthase OS=Cupriavidu	2	3	3	3	1	2	1	1	2	2	0	2	0	0	1	0	3	0	1	2	1	1	2	2	0	2	0	0	1	0	3	0	1	2	1	1	2	2	0	2	0	0	1	0
A0AAE5ZCW3;Q59097;Q0KAV1	A0AAE5ZCW3;Q59097	76;76;3	76;76;3	75;75;3	tr|A0AAE5ZCW3|A0AAE5ZCW3_CUPNH Pyruvate dehydrogenase E1 component OS=Cupriavidus necator (strain ATCC 17699 / DSM 428 / KCTC 22496 / NCIMB 10442 / H16 / Stanier 337) OX=381666 GN=aceE PE=4 SV=1;sp|Q59097|ODP1_CUPNH Pyruvate dehydrogenase E1 component OS=C	3	76	76	75	45	46	46	51	59	56	60	64	36	40	48	44	2	4	45	46	46	51	59	56	60	64	36	40	48	44	2	4	45	46	46	50	58	55	59	63	36	40	47	43
Q0KE20;A0AAE5ZCX5	Q0KE20;A0AAE5ZCX5	20;20	20;20	20;20	sp|Q0KE20|KAD_CUPNH Adenylate kinase OS=Cupriavidus necator (strain ATCC 17699 / DSM 428 / KCTC 22496 / NCIMB 10442 / H16 / Stanier 337) OX=381666 GN=adk PE=3 SV=1;tr|A0AAE5ZCX5|A0AAE5ZCX5_CUPNH Adenylate kinase OS=Cupriavidus necator (strain ATCC 17699 /	2	20	20	20	13	13	14	14	15	15	19	17	11	13	12	10	11	12	13	13	14	14	15	15	19	17	11	13	12	10	11	12	13	13	14	14	15	15	19	17	11	13	12	10
Q0KCE4;A0AAE5ZD02	Q0KCE4;A0AAE5ZD02	20;20	20;20	20;20	sp|Q0KCE4|KDSA_CUPNH 2-dehydro-3-deoxyphosphooctonate aldolase OS=Cupriavidus necator (strain ATCC 17699 / DSM 428 / KCTC 22496 / NCIMB 10442 / H16 / Stanier 337) OX=381666 GN=kdsA PE=3 SV=1;tr|A0AAE5ZD02|A0AAE5ZD02_CUPNH 2-dehydro-3-deoxyphosphooctonate a	2	20	20	20	14	14	14	13	16	14	14	13	10	9	8	9	16	14	14	14	14	13	16	14	14	13	10	9	8	9	16	14	14	14	14	13	16	14	14	13	10	9	8	9
Q0KA22;A0AAE5ZD10	Q0KA22;A0AAE5ZD10	1;1	1;1	1;1	sp|Q0KA22|DXR_CUPNH 1-deoxy-D-xylulose 5-phosphate reductoisomerase OS=Cupriavidus necator (strain ATCC 17699 / DSM 428 / KCTC 22496 / NCIMB 10442 / H16 / Stanier 337) OX=381666 GN=dxr PE=3 SV=1;tr|A0AAE5ZD10|A0AAE5ZD10_CUPNH 1-deoxy-D-xylulose 5-phosphate	2	1	1	1	0	0	1	0	0	0	0	0	0	0	0	0	1	0	0	0	1	0	0	0	0	0	0	0	0	0	1	0	0	0	1	0	0	0	0	0	0	0	0	0
Q0KA05;A0AAE5ZD17	Q0KA05;A0AAE5ZD17	23;23	23;23	23;23	sp|Q0KA05|DAPD_CUPNH 2,3,4,5-tetrahydropyridine-2,6-dicarboxylate N-succinyltransferase OS=Cupriavidus necator (strain ATCC 17699 / DSM 428 / KCTC 22496 / NCIMB 10442 / H16 / Stanier 337) OX=381666 GN=dapD PE=3 SV=1;tr|A0AAE5ZD17|A0AAE5ZD17_CUPNH 2,3,4,5-t	2	23	23	23	14	15	12	21	16	21	20	18	17	10	17	12	21	20	14	15	12	21	16	21	20	18	17	10	17	12	21	20	14	15	12	21	16	21	20	18	17	10	17	12
Q0KCT4;A0AAE5ZD24	Q0KCT4;A0AAE5ZD24	57;57	57;57	57;57	sp|Q0KCT4|PNP_CUPNH Polyribonucleotide nucleotidyltransferase OS=Cupriavidus necator (strain ATCC 17699 / DSM 428 / KCTC 22496 / NCIMB 10442 / H16 / Stanier 337) OX=381666 GN=pnp PE=3 SV=1;tr|A0AAE5ZD24|A0AAE5ZD24_CUPNH Polyribonucleotide nucleotidyltransf	2	57	57	57	33	35	36	41	44	45	43	50	34	34	33	29	37	35	33	35	36	41	44	45	43	50	34	34	33	29	37	35	33	35	36	41	44	45	43	50	34	34	33	29
Q0KFE3;A0AAE5ZD66	Q0KFE3;A0AAE5ZD66	10;10	10;10	10;10	sp|Q0KFE3|PXPA_CUPNH 5-oxoprolinase subunit A OS=Cupriavidus necator (strain ATCC 17699 / DSM 428 / KCTC 22496 / NCIMB 10442 / H16 / Stanier 337) OX=381666 GN=pxpA PE=3 SV=1;tr|A0AAE5ZD66|A0AAE5ZD66_CUPNH 5-oxoprolinase subunit A OS=Cupriavidus necator (st	2	10	10	10	4	4	3	4	5	5	7	10	3	2	3	4	5	4	4	4	3	4	5	5	7	10	3	2	3	4	5	4	4	4	3	4	5	5	7	10	3	2	3	4
Q0KDH9;A0AAE5ZDA5	Q0KDH9;A0AAE5ZDA5	16;16	16;16	16;16	sp|Q0KDH9|AROA_CUPNH 3-phosphoshikimate 1-carboxyvinyltransferase OS=Cupriavidus necator (strain ATCC 17699 / DSM 428 / KCTC 22496 / NCIMB 10442 / H16 / Stanier 337) OX=381666 GN=aroA PE=3 SV=1;tr|A0AAE5ZDA5|A0AAE5ZDA5_CUPNH 3-phosphoshikimate 1-carboxyvin	2	16	16	16	4	8	3	6	6	8	8	14	6	2	6	5	10	12	4	8	3	6	6	8	8	14	6	2	6	5	10	12	4	8	3	6	6	8	8	14	6	2	6	5
A0AAE5ZDD3;Q0KF35	A0AAE5ZDD3;Q0KF35	11;11	11;11	11;11	tr|A0AAE5ZDD3|A0AAE5ZDD3_CUPNH DNA alkylation response protein OS=Cupriavidus necator (strain ATCC 17699 / DSM 428 / KCTC 22496 / NCIMB 10442 / H16 / Stanier 337) OX=381666 GN=E6A55_01185 PE=3 SV=1;tr|Q0KF35|Q0KF35_CUPNH Acyl-CoA dehydrogenase, short-chain	2	11	11	11	1	0	0	3	3	4	2	1	2	1	2	4	6	5	1	0	0	3	3	4	2	1	2	1	2	4	6	5	1	0	0	3	3	4	2	1	2	1	2	4
Q0KBW5;A0AAE5ZDE0	Q0KBW5;A0AAE5ZDE0	14;14	14;14	14;14	sp|Q0KBW5|FOLD_CUPNH Bifunctional protein FolD OS=Cupriavidus necator (strain ATCC 17699 / DSM 428 / KCTC 22496 / NCIMB 10442 / H16 / Stanier 337) OX=381666 GN=folD PE=3 SV=1;tr|A0AAE5ZDE0|A0AAE5ZDE0_CUPNH Bifunctional protein FolD OS=Cupriavidus necator (	2	14	14	14	5	4	5	6	10	7	10	9	3	4	6	3	6	4	5	4	5	6	10	7	10	9	3	4	6	3	6	4	5	4	5	6	10	7	10	9	3	4	6	3
Q0KBT4;A0AAE5ZDG3	Q0KBT4;A0AAE5ZDG3	16;16	16;16	16;16	sp|Q0KBT4|PYRD_CUPNH Dihydroorotate dehydrogenase (quinone) OS=Cupriavidus necator (strain ATCC 17699 / DSM 428 / KCTC 22496 / NCIMB 10442 / H16 / Stanier 337) OX=381666 GN=pyrD PE=3 SV=1;tr|A0AAE5ZDG3|A0AAE5ZDG3_CUPNH Dihydroorotate dehydrogenase (quinone	2	16	16	16	7	4	6	8	10	6	8	12	4	4	6	4	2	4	7	4	6	8	10	6	8	12	4	4	6	4	2	4	7	4	6	8	10	6	8	12	4	4	6	4
Q0K9X2;A0AAE5ZDG5	Q0K9X2;A0AAE5ZDG5	12;12	12;12	12;12	tr|Q0K9X2|Q0K9X2_CUPNH Glutathione-binding protein GsiB OS=Cupriavidus necator (strain ATCC 17699 / DSM 428 / KCTC 22496 / NCIMB 10442 / H16 / Stanier 337) OX=381666 GN=dppA1b PE=3 SV=1;tr|A0AAE5ZDG5|A0AAE5ZDG5_CUPNH Glutathione-binding protein GsiB OS=Cup	2	12	12	12	0	0	0	0	6	5	4	6	3	3	1	0	7	4	0	0	0	0	6	5	4	6	3	3	1	0	7	4	0	0	0	0	6	5	4	6	3	3	1	0
Q0KD80;A0AAE5ZDG9	Q0KD80;A0AAE5ZDG9	3;3	3;3	3;3	sp|Q0KD80|RIMM_CUPNH Ribosome maturation factor RimM OS=Cupriavidus necator (strain ATCC 17699 / DSM 428 / KCTC 22496 / NCIMB 10442 / H16 / Stanier 337) OX=381666 GN=rimM PE=3 SV=1;tr|A0AAE5ZDG9|A0AAE5ZDG9_CUPNH Ribosome maturation factor RimM OS=Cupriavid	2	3	3	3	1	0	0	0	2	0	3	1	0	0	0	0	0	0	1	0	0	0	2	0	3	1	0	0	0	0	0	0	1	0	0	0	2	0	3	1	0	0	0	0
Q0K963;A0AAE5ZDK8	Q0K963;A0AAE5ZDK8	13;13	13;13	13;13	sp|Q0K963|SYH_CUPNH Histidine--tRNA ligase OS=Cupriavidus necator (strain ATCC 17699 / DSM 428 / KCTC 22496 / NCIMB 10442 / H16 / Stanier 337) OX=381666 GN=hisS PE=3 SV=1;tr|A0AAE5ZDK8|A0AAE5ZDK8_CUPNH Histidine--tRNA ligase OS=Cupriavidus necator (strain	2	13	13	13	4	3	5	7	11	8	10	12	4	8	5	4	0	0	4	3	5	7	11	8	10	12	4	8	5	4	0	0	4	3	5	7	11	8	10	12	4	8	5	4
A0AAE5ZDL4;Q0KD01	A0AAE5ZDL4;Q0KD01	2;2	2;2	2;2	tr|A0AAE5ZDL4|A0AAE5ZDL4_CUPNH Pilus assembly protein OS=Cupriavidus necator (strain ATCC 17699 / DSM 428 / KCTC 22496 / NCIMB 10442 / H16 / Stanier 337) OX=381666 GN=E6A55_04950 PE=4 SV=1;tr|Q0KD01|Q0KD01_CUPNH Pilus assembly protein OS=Cupriavidus necato	2	2	2	2	0	0	1	0	2	2	2	2	0	2	0	0	0	0	0	0	1	0	2	2	2	2	0	2	0	0	0	0	0	0	1	0	2	2	2	2	0	2	0	0
Q0KEP0;A0AAE5ZDL6	Q0KEP0;A0AAE5ZDL6	5;5	5;5	5;5	sp|Q0KEP0|Y381_CUPNH Nucleotide-binding protein H16_A0381 OS=Cupriavidus necator (strain ATCC 17699 / DSM 428 / KCTC 22496 / NCIMB 10442 / H16 / Stanier 337) OX=381666 GN=H16_A0381 PE=3 SV=1;tr|A0AAE5ZDL6|A0AAE5ZDL6_CUPNH RNase adapter RapZ OS=Cupriavidus	2	5	5	5	1	1	0	1	2	1	1	1	1	0	2	1	4	3	1	1	0	1	2	1	1	1	1	0	2	1	4	3	1	1	0	1	2	1	1	1	1	0	2	1
Q0KAH8;A0AAE5ZDM2	Q0KAH8;A0AAE5ZDM2	18;18	18;18	18;18	sp|Q0KAH8|PURT_CUPNH Formate-dependent phosphoribosylglycinamide formyltransferase OS=Cupriavidus necator (strain ATCC 17699 / DSM 428 / KCTC 22496 / NCIMB 10442 / H16 / Stanier 337) OX=381666 GN=purT PE=3 SV=2;tr|A0AAE5ZDM2|A0AAE5ZDM2_CUPNH Formate-depend	2	18	18	18	12	9	10	11	13	10	13	15	12	9	8	6	13	9	12	9	10	11	13	10	13	15	12	9	8	6	13	9	12	9	10	11	13	10	13	15	12	9	8	6
Q0KBZ3;A0AAE5ZDM5	Q0KBZ3;A0AAE5ZDM5	40;40	40;40	40;40	sp|Q0KBZ3|SYT_CUPNH Threonine--tRNA ligase OS=Cupriavidus necator (strain ATCC 17699 / DSM 428 / KCTC 22496 / NCIMB 10442 / H16 / Stanier 337) OX=381666 GN=thrS PE=3 SV=1;tr|A0AAE5ZDM5|A0AAE5ZDM5_CUPNH Threonine--tRNA ligase OS=Cupriavidus necator (strain	2	40	40	40	14	12	18	14	28	19	27	28	15	9	13	13	3	5	14	12	18	14	28	19	27	28	15	9	13	13	3	5	14	12	18	14	28	19	27	28	15	9	13	13
Q0K980;A0AAE5ZDN4	Q0K980;A0AAE5ZDN4	22;22	22;22	22;22	sp|Q0K980|RPIA_CUPNH Ribose-5-phosphate isomerase A OS=Cupriavidus necator (strain ATCC 17699 / DSM 428 / KCTC 22496 / NCIMB 10442 / H16 / Stanier 337) OX=381666 GN=rpiA PE=3 SV=1;tr|A0AAE5ZDN4|A0AAE5ZDN4_CUPNH Ribose-5-phosphate isomerase A OS=Cupriavidus	2	22	22	22	14	13	15	16	18	17	20	21	14	14	13	13	18	18	14	13	15	16	18	17	20	21	14	14	13	13	18	18	14	13	15	16	18	17	20	21	14	14	13	13
Q0KBI7;A0AAE5ZDN8	Q0KBI7;A0AAE5ZDN8	11;11	11;11	11;11	tr|Q0KBI7|Q0KBI7_CUPNH Glucose-6-phosphate isomerase OS=Cupriavidus necator (strain ATCC 17699 / DSM 428 / KCTC 22496 / NCIMB 10442 / H16 / Stanier 337) OX=381666 GN=pgi PE=3 SV=1;tr|A0AAE5ZDN8|A0AAE5ZDN8_CUPNH Glucose-6-phosphate isomerase OS=Cupriavidus	2	11	11	11	2	4	0	4	4	3	5	7	2	2	4	3	6	5	2	4	0	4	4	3	5	7	2	2	4	3	6	5	2	4	0	4	4	3	5	7	2	2	4	3
Q0K8Y4;A0AAE5ZDR0	Q0K8Y4;A0AAE5ZDR0	2;2	2;2	2;2	sp|Q0K8Y4|RLME_CUPNH Ribosomal RNA large subunit methyltransferase E OS=Cupriavidus necator (strain ATCC 17699 / DSM 428 / KCTC 22496 / NCIMB 10442 / H16 / Stanier 337) OX=381666 GN=rlmE PE=3 SV=1;tr|A0AAE5ZDR0|A0AAE5ZDR0_CUPNH Ribosomal RNA large subunit	2	2	2	2	1	0	0	0	0	1	1	0	0	2	0	0	0	0	1	0	0	0	0	1	1	0	0	2	0	0	0	0	1	0	0	0	0	1	1	0	0	2	0	0
A0AAE5ZDT5;Q0KBC2	A0AAE5ZDT5;Q0KBC2	3;3	3;3	3;3	tr|A0AAE5ZDT5|A0AAE5ZDT5_CUPNH Folate-binding protein OS=Cupriavidus necator (strain ATCC 17699 / DSM 428 / KCTC 22496 / NCIMB 10442 / H16 / Stanier 337) OX=381666 GN=E6A55_07905 PE=4 SV=1;tr|Q0KBC2|Q0KBC2_CUPNH Aminomethyltransferase OS=Cupriavidus necato	2	3	3	3	2	2	0	2	1	2	1	2	1	0	2	0	1	2	2	2	0	2	1	2	1	2	1	0	2	0	1	2	2	2	0	2	1	2	1	2	1	0	2	0
Q0K8Y7;A0AAE5ZDU9	Q0K8Y7;A0AAE5ZDU9	26;26	26;26	26;26	sp|Q0K8Y7|GLMM_CUPNH Phosphoglucosamine mutase OS=Cupriavidus necator (strain ATCC 17699 / DSM 428 / KCTC 22496 / NCIMB 10442 / H16 / Stanier 337) OX=381666 GN=glmM PE=3 SV=1;tr|A0AAE5ZDU9|A0AAE5ZDU9_CUPNH Phosphoglucosamine mutase OS=Cupriavidus necator (	2	26	26	26	8	9	11	10	15	16	20	20	17	16	9	9	12	13	8	9	11	10	15	16	20	20	17	16	9	9	12	13	8	9	11	10	15	16	20	20	17	16	9	9
Q0KBK3;A0AAE5ZDV1	Q0KBK3;A0AAE5ZDV1	6;6	6;6	6;6	sp|Q0KBK3|CLPX_CUPNH ATP-dependent Clp protease ATP-binding subunit ClpX OS=Cupriavidus necator (strain ATCC 17699 / DSM 428 / KCTC 22496 / NCIMB 10442 / H16 / Stanier 337) OX=381666 GN=clpX PE=3 SV=1;tr|A0AAE5ZDV1|A0AAE5ZDV1_CUPNH ATP-dependent Clp protea	2	6	6	6	1	0	0	0	2	3	1	4	1	2	0	0	0	0	1	0	0	0	2	3	1	4	1	2	0	0	0	0	1	0	0	0	2	3	1	4	1	2	0	0
Q0K8J9;A0AAE5ZDY5	Q0K8J9;A0AAE5ZDY5	15;15	15;15	15;15	sp|Q0K8J9|PNCB_CUPNH Nicotinate phosphoribosyltransferase OS=Cupriavidus necator (strain ATCC 17699 / DSM 428 / KCTC 22496 / NCIMB 10442 / H16 / Stanier 337) OX=381666 GN=pncB PE=3 SV=1;tr|A0AAE5ZDY5|A0AAE5ZDY5_CUPNH Nicotinate phosphoribosyltransferase OS	2	15	15	15	0	2	2	4	5	4	6	8	6	1	3	4	6	6	0	2	2	4	5	4	6	8	6	1	3	4	6	6	0	2	2	4	5	4	6	8	6	1	3	4
Q0K8N3;A0AAE5ZE04	Q0K8N3;A0AAE5ZE04	4;4	4;4	4;4	sp|Q0K8N3|RNC_CUPNH Ribonuclease 3 OS=Cupriavidus necator (strain ATCC 17699 / DSM 428 / KCTC 22496 / NCIMB 10442 / H16 / Stanier 337) OX=381666 GN=rnc PE=3 SV=1;tr|A0AAE5ZE04|A0AAE5ZE04_CUPNH Ribonuclease 3 OS=Cupriavidus necator (strain ATCC 17699 / DSM	2	4	4	4	0	0	0	0	1	1	2	1	0	4	0	0	0	0	0	0	0	0	1	1	2	1	0	4	0	0	0	0	0	0	0	0	1	1	2	1	0	4	0	0
A0AAE5ZE15;Q0K8W8	A0AAE5ZE15;Q0K8W8	9;9	9;9	9;9	tr|A0AAE5ZE15|A0AAE5ZE15_CUPNH Hydroxyacylglutathione hydrolase OS=Cupriavidus necator (strain ATCC 17699 / DSM 428 / KCTC 22496 / NCIMB 10442 / H16 / Stanier 337) OX=381666 GN=gloB PE=3 SV=1;tr|Q0K8W8|Q0K8W8_CUPNH Hydroxyacylglutathione hydrolase OS=Cupri	2	9	9	9	3	4	1	3	4	5	3	7	2	2	3	3	4	6	3	4	1	3	4	5	3	7	2	2	3	3	4	6	3	4	1	3	4	5	3	7	2	2	3	3
Q0KE19;A0AAE5ZE16	Q0KE19;A0AAE5ZE16	11;11	11;11	11;11	sp|Q0KE19|KDSB_CUPNH 3-deoxy-manno-octulosonate cytidylyltransferase OS=Cupriavidus necator (strain ATCC 17699 / DSM 428 / KCTC 22496 / NCIMB 10442 / H16 / Stanier 337) OX=381666 GN=kdsB PE=3 SV=1;tr|A0AAE5ZE16|A0AAE5ZE16_CUPNH 3-deoxy-manno-octulosonate c	2	11	11	11	6	7	4	7	7	9	8	11	9	7	8	8	9	10	6	7	4	7	7	9	8	11	9	7	8	8	9	10	6	7	4	7	7	9	8	11	9	7	8	8
Q0KB37;A0AAE5ZE43	Q0KB37;A0AAE5ZE43	13;13	13;13	13;13	tr|Q0KB37|Q0KB37_CUPNH Isoquinoline 1-oxidoreductase,molybdopterin-binding subunit B OS=Cupriavidus necator (strain ATCC 17699 / DSM 428 / KCTC 22496 / NCIMB 10442 / H16 / Stanier 337) OX=381666 GN=iorB1 PE=4 SV=1;tr|A0AAE5ZE43|A0AAE5ZE43_CUPNH Xanthine de	2	13	13	13	0	0	2	1	6	4	9	10	1	2	0	0	0	0	0	0	2	1	6	4	9	10	1	2	0	0	0	0	0	0	2	1	6	4	9	10	1	2	0	0
Q0K8L7;A0AAE5ZE45	Q0K8L7;A0AAE5ZE45	3;3	3;3	3;3	sp|Q0K8L7|RL32_CUPNH Large ribosomal subunit protein bL32 OS=Cupriavidus necator (strain ATCC 17699 / DSM 428 / KCTC 22496 / NCIMB 10442 / H16 / Stanier 337) OX=381666 GN=rpmF PE=3 SV=1;tr|A0AAE5ZE45|A0AAE5ZE45_CUPNH Large ribosomal subunit protein bL32 OS	2	3	3	3	3	3	3	3	3	3	3	3	3	3	3	3	2	3	3	3	3	3	3	3	3	3	3	3	3	3	2	3	3	3	3	3	3	3	3	3	3	3	3	3
Q0K889;A0AAE5ZE73	Q0K889;A0AAE5ZE73	4;4	4;4	4;4	sp|Q0K889|TYSY_CUPNH Thymidylate synthase OS=Cupriavidus necator (strain ATCC 17699 / DSM 428 / KCTC 22496 / NCIMB 10442 / H16 / Stanier 337) OX=381666 GN=thyA PE=3 SV=2;tr|A0AAE5ZE73|A0AAE5ZE73_CUPNH Thymidylate synthase OS=Cupriavidus necator (strain ATC	2	4	4	4	0	1	1	2	1	2	1	1	0	0	2	1	4	2	0	1	1	2	1	2	1	1	0	0	2	1	4	2	0	1	1	2	1	2	1	1	0	0	2	1
A0AAE5ZE81;Q0K9V4	A0AAE5ZE81;Q0K9V4	4;4	4;4	4;4	tr|A0AAE5ZE81|A0AAE5ZE81_CUPNH tRNA (Adenosine(37)-N6)-threonylcarbamoyltransferase complex dimerization subunit type 1 TsaB OS=Cupriavidus necator (strain ATCC 17699 / DSM 428 / KCTC 22496 / NCIMB 10442 / H16 / Stanier 337) OX=381666 GN=tsaB PE=4 SV=1;tr|	2	4	4	4	0	0	0	1	2	1	2	2	1	1	1	1	1	2	0	0	0	1	2	1	2	2	1	1	1	1	1	2	0	0	0	1	2	1	2	2	1	1	1	1
Q0K8N0;A0AAE5ZE84	Q0K8N0;A0AAE5ZE84	3;3	3;3	3;3	sp|Q0K8N0|LEPA_CUPNH Elongation factor 4 OS=Cupriavidus necator (strain ATCC 17699 / DSM 428 / KCTC 22496 / NCIMB 10442 / H16 / Stanier 337) OX=381666 GN=lepA PE=3 SV=1;tr|A0AAE5ZE84|A0AAE5ZE84_CUPNH Elongation factor 4 OS=Cupriavidus necator (strain ATCC	2	3	3	3	0	0	0	0	1	1	2	1	0	1	1	1	0	0	0	0	0	0	1	1	2	1	0	1	1	1	0	0	0	0	0	0	1	1	2	1	0	1	1	1
Q0K9J4;A0AAE5ZE89	Q0K9J4;A0AAE5ZE89	6;6	6;6	6;6	sp|Q0K9J4|RRAAH_CUPNH Putative 4-hydroxy-4-methyl-2-oxoglutarate aldolase OS=Cupriavidus necator (strain ATCC 17699 / DSM 428 / KCTC 22496 / NCIMB 10442 / H16 / Stanier 337) OX=381666 GN=H16_A2230 PE=3 SV=1;tr|A0AAE5ZE89|A0AAE5ZE89_CUPNH 4-hydroxy-4-methyl	2	6	6	6	3	1	1	3	1	3	2	3	4	2	3	3	6	4	3	1	1	3	1	3	2	3	4	2	3	3	6	4	3	1	1	3	1	3	2	3	4	2	3	3
A0AAE5ZEA1;Q0K976	A0AAE5ZEA1;Q0K976	24;23	24;23	24;23	tr|A0AAE5ZEA1|A0AAE5ZEA1_CUPNH Ribonuclease R OS=Cupriavidus necator (strain ATCC 17699 / DSM 428 / KCTC 22496 / NCIMB 10442 / H16 / Stanier 337) OX=381666 GN=rnr PE=3 SV=1;tr|Q0K976|Q0K976_CUPNH Ribonuclease R OS=Cupriavidus necator (strain ATCC 17699 / D	2	24	24	24	6	3	1	3	4	7	12	7	17	17	7	6	0	0	6	3	1	3	4	7	12	7	17	17	7	6	0	0	6	3	1	3	4	7	12	7	17	17	7	6
Q0K9E7;A0AAE5ZEC3	Q0K9E7;A0AAE5ZEC3	12;12	12;12	12;12	sp|Q0K9E7|RS18_CUPNH Small ribosomal subunit protein bS18 OS=Cupriavidus necator (strain ATCC 17699 / DSM 428 / KCTC 22496 / NCIMB 10442 / H16 / Stanier 337) OX=381666 GN=rpsR PE=3 SV=1;tr|A0AAE5ZEC3|A0AAE5ZEC3_CUPNH Small ribosomal subunit protein bS18 OS	2	12	12	12	9	8	8	8	10	10	10	11	10	9	6	7	0	0	9	8	8	8	10	10	10	11	10	9	6	7	0	0	9	8	8	8	10	10	10	11	10	9	6	7
A0AAE5ZEC5;Q0K931	A0AAE5ZEC5;Q0K931	15;14	15;14	15;14	tr|A0AAE5ZEC5|A0AAE5ZEC5_CUPNH Transcription termination factor Rho OS=Cupriavidus necator (strain ATCC 17699 / DSM 428 / KCTC 22496 / NCIMB 10442 / H16 / Stanier 337) OX=381666 GN=rho PE=3 SV=1;tr|Q0K931|Q0K931_CUPNH Transcription termination factor Rho O	2	15	15	15	2	4	2	2	7	7	11	13	4	8	2	2	0	1	2	4	2	2	7	7	11	13	4	8	2	2	0	1	2	4	2	2	7	7	11	13	4	8	2	2
A0AAE5ZED1;Q0K9M2	A0AAE5ZED1;Q0K9M2	2;2	2;2	2;2	tr|A0AAE5ZED1|A0AAE5ZED1_CUPNH Ribbon-helix-helix protein, CopG family OS=Cupriavidus necator (strain ATCC 17699 / DSM 428 / KCTC 22496 / NCIMB 10442 / H16 / Stanier 337) OX=381666 GN=E6A55_11315 PE=4 SV=1;tr|Q0K9M2|Q0K9M2_CUPNH Ribbon-helix-helix protein	2	2	2	2	1	1	1	1	0	0	1	0	0	0	0	0	0	0	1	1	1	1	0	0	1	0	0	0	0	0	0	0	1	1	1	1	0	0	1	0	0	0	0	0
Q0K9B7;A0AAE5ZEE1	Q0K9B7;A0AAE5ZEE1	6;6	6;6	6;6	sp|Q0K9B7|RIMP_CUPNH Ribosome maturation factor RimP OS=Cupriavidus necator (strain ATCC 17699 / DSM 428 / KCTC 22496 / NCIMB 10442 / H16 / Stanier 337) OX=381666 GN=rimP PE=3 SV=1;tr|A0AAE5ZEE1|A0AAE5ZEE1_CUPNH Ribosome maturation factor RimP OS=Cupriavid	2	6	6	6	1	1	2	3	4	4	4	6	4	3	1	2	2	1	1	1	2	3	4	4	4	6	4	3	1	2	2	1	1	1	2	3	4	4	4	6	4	3	1	2
Q0K7W8;A0AAE5ZEE7	Q0K7W8;A0AAE5ZEE7	6;6	6;6	6;6	sp|Q0K7W8|QUEC_CUPNH 7-cyano-7-deazaguanine synthase OS=Cupriavidus necator (strain ATCC 17699 / DSM 428 / KCTC 22496 / NCIMB 10442 / H16 / Stanier 337) OX=381666 GN=queC PE=3 SV=1;tr|A0AAE5ZEE7|A0AAE5ZEE7_CUPNH 7-cyano-7-deazaguanine synthase OS=Cupriavid	2	6	6	6	0	0	0	1	1	2	1	2	0	1	1	2	0	2	0	0	0	1	1	2	1	2	0	1	1	2	0	2	0	0	0	1	1	2	1	2	0	1	1	2
P52992;A0AAE5ZEF4	P52992;A0AAE5ZEF4	37;37	37;37	37;37	sp|P52992|DLDH_CUPNH Dihydrolipoyl dehydrogenase OS=Cupriavidus necator (strain ATCC 17699 / DSM 428 / KCTC 22496 / NCIMB 10442 / H16 / Stanier 337) OX=381666 GN=odhL PE=3 SV=2;tr|A0AAE5ZEF4|A0AAE5ZEF4_CUPNH Dihydrolipoyl dehydrogenase OS=Cupriavidus necat	2	37	37	37	26	26	27	28	31	31	32	30	23	23	17	12	3	10	26	26	27	28	31	31	32	30	23	23	17	12	3	10	26	26	27	28	31	31	32	30	23	23	17	12
Q0K971;A0AAE5ZEI4	Q0K971;A0AAE5ZEI4	23;23	23;23	23;23	sp|Q0K971|HISZ_CUPNH ATP phosphoribosyltransferase regulatory subunit OS=Cupriavidus necator (strain ATCC 17699 / DSM 428 / KCTC 22496 / NCIMB 10442 / H16 / Stanier 337) OX=381666 GN=hisZ PE=3 SV=1;tr|A0AAE5ZEI4|A0AAE5ZEI4_CUPNH ATP phosphoribosyltransfera	2	23	23	23	5	5	5	11	8	9	12	14	8	7	11	7	14	15	5	5	5	11	8	9	12	14	8	7	11	7	14	15	5	5	5	11	8	9	12	14	8	7	11	7
Q0K979;A0AAE5ZEK2	Q0K979;A0AAE5ZEK2	21;21	21;21	21;21	sp|Q0K979|TAL_CUPNH Transaldolase OS=Cupriavidus necator (strain ATCC 17699 / DSM 428 / KCTC 22496 / NCIMB 10442 / H16 / Stanier 337) OX=381666 GN=tal PE=3 SV=1;tr|A0AAE5ZEK2|A0AAE5ZEK2_CUPNH Transaldolase OS=Cupriavidus necator (strain ATCC 17699 / DSM 42	2	21	21	21	8	11	11	9	12	13	15	16	6	9	9	10	13	13	8	11	11	9	12	13	15	16	6	9	9	10	13	13	8	11	11	9	12	13	15	16	6	9	9	10
A0AAE5ZEK3;Q0K7N3	A0AAE5ZEK3;Q0K7N3	17;17	17;17	17;17	tr|A0AAE5ZEK3|A0AAE5ZEK3_CUPNH Dihydroorotase OS=Cupriavidus necator (strain ATCC 17699 / DSM 428 / KCTC 22496 / NCIMB 10442 / H16 / Stanier 337) OX=381666 GN=E6A55_14850 PE=4 SV=1;tr|Q0K7N3|Q0K7N3_CUPNH Dihydroorotase OS=Cupriavidus necator (strain ATCC 1	2	17	17	17	6	7	7	8	13	11	11	12	9	5	7	7	0	0	6	7	7	8	13	11	11	12	9	5	7	7	0	0	6	7	7	8	13	11	11	12	9	5	7	7
Q0K926;A0AAE5ZEK9	Q0K926;A0AAE5ZEK9	15;15	15;15	15;15	sp|Q0K926|SYE_CUPNH Glutamate--tRNA ligase OS=Cupriavidus necator (strain ATCC 17699 / DSM 428 / KCTC 22496 / NCIMB 10442 / H16 / Stanier 337) OX=381666 GN=gltX PE=3 SV=1;tr|A0AAE5ZEK9|A0AAE5ZEK9_CUPNH Glutamate--tRNA ligase OS=Cupriavidus necator (strain	2	15	15	15	2	2	1	4	4	8	9	7	1	2	2	2	8	8	2	2	1	4	4	8	9	7	1	2	2	2	8	8	2	2	1	4	4	8	9	7	1	2	2	2
Q0KD79;A0AAE5ZEM3	Q0KD79;A0AAE5ZEM3	2;2	2;2	2;2	sp|Q0KD79|TRMD_CUPNH tRNA (guanine-N(1)-)-methyltransferase OS=Cupriavidus necator (strain ATCC 17699 / DSM 428 / KCTC 22496 / NCIMB 10442 / H16 / Stanier 337) OX=381666 GN=trmD PE=3 SV=1;tr|A0AAE5ZEM3|A0AAE5ZEM3_CUPNH tRNA (guanine-N(1)-)-methyltransferas	2	2	2	2	0	0	1	0	0	0	1	2	0	1	0	0	1	0	0	0	1	0	0	0	1	2	0	1	0	0	1	0	0	0	1	0	0	0	1	2	0	1	0	0
Q0KA19;A0AAE5ZEM4	Q0KA19;A0AAE5ZEM4	27;27	27;27	27;27	sp|Q0KA19|RRF_CUPNH Ribosome-recycling factor OS=Cupriavidus necator (strain ATCC 17699 / DSM 428 / KCTC 22496 / NCIMB 10442 / H16 / Stanier 337) OX=381666 GN=frr PE=3 SV=1;tr|A0AAE5ZEM4|A0AAE5ZEM4_CUPNH Ribosome-recycling factor OS=Cupriavidus necator (st	2	27	27	27	16	20	20	22	20	22	21	25	19	19	19	19	19	22	16	20	20	22	20	22	21	25	19	19	19	19	19	22	16	20	20	22	20	22	21	25	19	19	19	19
Q0KA02;A0AAE5ZEM9	Q0KA02;A0AAE5ZEM9	20;20	20;20	20;20	sp|Q0KA02|DAPE_CUPNH Succinyl-diaminopimelate desuccinylase OS=Cupriavidus necator (strain ATCC 17699 / DSM 428 / KCTC 22496 / NCIMB 10442 / H16 / Stanier 337) OX=381666 GN=dapE PE=3 SV=1;tr|A0AAE5ZEM9|A0AAE5ZEM9_CUPNH Succinyl-diaminopimelate desuccinylas	2	20	20	20	8	4	7	6	10	10	11	10	4	7	5	4	9	9	8	4	7	6	10	10	11	10	4	7	5	4	9	9	8	4	7	6	10	10	11	10	4	7	5	4
Q0K7M0;A0AAE5ZEN7	Q0K7M0;A0AAE5ZEN7	38;38	38;38	38;38	sp|Q0K7M0|ARLY_CUPNH Argininosuccinate lyase OS=Cupriavidus necator (strain ATCC 17699 / DSM 428 / KCTC 22496 / NCIMB 10442 / H16 / Stanier 337) OX=381666 GN=argH PE=3 SV=1;tr|A0AAE5ZEN7|A0AAE5ZEN7_CUPNH Argininosuccinate lyase OS=Cupriavidus necator (stra	2	38	38	38	25	24	21	27	28	28	29	29	27	20	25	24	30	32	25	24	21	27	28	28	29	29	27	20	25	24	30	32	25	24	21	27	28	28	29	29	27	20	25	24
Q0K7F5;A0AAE5ZEN8	Q0K7F5;A0AAE5ZEN8	4;4	4;4	4;4	sp|Q0K7F5|AMPA_CUPNH Probable cytosol aminopeptidase OS=Cupriavidus necator (strain ATCC 17699 / DSM 428 / KCTC 22496 / NCIMB 10442 / H16 / Stanier 337) OX=381666 GN=pepA PE=3 SV=1;tr|A0AAE5ZEN8|A0AAE5ZEN8_CUPNH Probable cytosol aminopeptidase OS=Cupriavid	2	4	4	4	0	0	0	0	0	0	0	0	3	1	0	0	0	0	0	0	0	0	0	0	0	0	3	1	0	0	0	0	0	0	0	0	0	0	0	0	3	1	0	0
Q0KBQ2;A0AAE5ZEP7	Q0KBQ2;A0AAE5ZEP7	3;3	3;3	3;3	tr|Q0KBQ2|Q0KBQ2_CUPNH Pseudouridine synthase OS=Cupriavidus necator (strain ATCC 17699 / DSM 428 / KCTC 22496 / NCIMB 10442 / H16 / Stanier 337) OX=381666 GN=rluA1 PE=3 SV=1;tr|A0AAE5ZEP7|A0AAE5ZEP7_CUPNH Ribosomal large subunit pseudouridine synthase D O	2	3	3	3	0	0	0	1	2	2	2	1	1	2	1	1	0	0	0	0	0	1	2	2	2	1	1	2	1	1	0	0	0	0	0	1	2	2	2	1	1	2	1	1
Q0K8X0;A0AAE5ZEQ5	Q0K8X0;A0AAE5ZEQ5	18;18	18;18	18;18	tr|Q0K8X0|Q0K8X0_CUPNH Propionate-CoA ligase OS=Cupriavidus necator (strain ATCC 17699 / DSM 428 / KCTC 22496 / NCIMB 10442 / H16 / Stanier 337) OX=381666 GN=prpE PE=3 SV=1;tr|A0AAE5ZEQ5|A0AAE5ZEQ5_CUPNH Propionate--CoA ligase OS=Cupriavidus necator (strai	2	18	18	18	1	5	1	5	4	2	7	9	2	4	1	2	4	6	1	5	1	5	4	2	7	9	2	4	1	2	4	6	1	5	1	5	4	2	7	9	2	4	1	2
Q0KBK5;A0AAE5ZES2	Q0KBK5;A0AAE5ZES2	45;45	45;45	45;45	sp|Q0KBK5|TIG_CUPNH Trigger factor OS=Cupriavidus necator (strain ATCC 17699 / DSM 428 / KCTC 22496 / NCIMB 10442 / H16 / Stanier 337) OX=381666 GN=tig PE=3 SV=1;tr|A0AAE5ZES2|A0AAE5ZES2_CUPNH Trigger factor OS=Cupriavidus necator (strain ATCC 17699 / DSM	2	45	45	45	29	29	30	30	37	36	40	38	37	41	30	28	24	23	29	29	30	30	37	36	40	38	37	41	30	28	24	23	29	29	30	30	37	36	40	38	37	41	30	28
Q0K8N9;A0AAE5ZET6	Q0K8N9;A0AAE5ZET6	15;15	15;15	15;15	sp|Q0K8N9|EFP_CUPNH Elongation factor P OS=Cupriavidus necator (strain ATCC 17699 / DSM 428 / KCTC 22496 / NCIMB 10442 / H16 / Stanier 337) OX=381666 GN=efp PE=3 SV=1;tr|A0AAE5ZET6|A0AAE5ZET6_CUPNH Elongation factor P OS=Cupriavidus necator (strain ATCC 17	2	15	15	15	7	7	6	6	12	11	12	14	5	9	5	5	6	7	7	7	6	6	12	11	12	14	5	9	5	5	6	7	7	7	6	6	12	11	12	14	5	9	5	5
Q0K762;A0AAE5ZEU4	Q0K762;A0AAE5ZEU4	15;15	15;15	15;15	sp|Q0K762|PANB_CUPNH 3-methyl-2-oxobutanoate hydroxymethyltransferase OS=Cupriavidus necator (strain ATCC 17699 / DSM 428 / KCTC 22496 / NCIMB 10442 / H16 / Stanier 337) OX=381666 GN=panB PE=3 SV=2;tr|A0AAE5ZEU4|A0AAE5ZEU4_CUPNH 3-methyl-2-oxobutanoate hyd	2	15	15	15	10	11	11	11	12	14	14	15	12	12	11	11	8	9	10	11	11	11	12	14	14	15	12	12	11	11	8	9	10	11	11	11	12	14	14	15	12	12	11	11
Q0K733;A0AAE5ZEV5	Q0K733;A0AAE5ZEV5	4;4	4;4	4;4	sp|Q0K733|TGT_CUPNH Queuine tRNA-ribosyltransferase OS=Cupriavidus necator (strain ATCC 17699 / DSM 428 / KCTC 22496 / NCIMB 10442 / H16 / Stanier 337) OX=381666 GN=tgt PE=3 SV=1;tr|A0AAE5ZEV5|A0AAE5ZEV5_CUPNH Queuine tRNA-ribosyltransferase OS=Cupriavidus	2	4	4	4	1	1	1	1	1	2	3	3	1	1	1	0	2	2	1	1	1	1	1	2	3	3	1	1	1	0	2	2	1	1	1	1	1	2	3	3	1	1	1	0
Q0K7B1;A0AAE5ZEW6	Q0K7B1;A0AAE5ZEW6	7;7	7;7	7;7	sp|Q0K7B1|RL33_CUPNH Large ribosomal subunit protein bL33 OS=Cupriavidus necator (strain ATCC 17699 / DSM 428 / KCTC 22496 / NCIMB 10442 / H16 / Stanier 337) OX=381666 GN=rpmG PE=3 SV=1;tr|A0AAE5ZEW6|A0AAE5ZEW6_CUPNH Large ribosomal subunit protein bL33 OS	2	7	7	7	5	3	6	6	6	7	7	7	6	6	2	2	4	4	5	3	6	6	6	7	7	7	6	6	2	2	4	4	5	3	6	6	6	7	7	7	6	6	2	2
Q0KA16;A0AAE5ZEW8	Q0KA16;A0AAE5ZEW8	29;29	29;29	29;29	sp|Q0KA16|RS2_CUPNH Small ribosomal subunit protein uS2 OS=Cupriavidus necator (strain ATCC 17699 / DSM 428 / KCTC 22496 / NCIMB 10442 / H16 / Stanier 337) OX=381666 GN=rpsB PE=3 SV=1;tr|A0AAE5ZEW8|A0AAE5ZEW8_CUPNH Small ribosomal subunit protein uS2 OS=Cu	2	29	29	29	18	16	15	14	18	18	22	23	18	23	18	14	1	2	18	16	15	14	18	18	22	23	18	23	18	14	1	2	18	16	15	14	18	18	22	23	18	23	18	14
Q0K7X9;A0AAE5ZEX7	Q0K7X9;A0AAE5ZEX7	1;1	1;1	1;1	sp|Q0K7X9|KYNB_CUPNH Kynurenine formamidase OS=Cupriavidus necator (strain ATCC 17699 / DSM 428 / KCTC 22496 / NCIMB 10442 / H16 / Stanier 337) OX=381666 GN=kynB PE=3 SV=1;tr|A0AAE5ZEX7|A0AAE5ZEX7_CUPNH Kynurenine formamidase OS=Cupriavidus necator (strain	2	1	1	1	1	1	1	0	0	0	0	0	0	0	0	0	1	1	1	1	1	0	0	0	0	0	0	0	0	0	1	1	1	1	1	0	0	0	0	0	0	0	0	0
Q0K6Y5;A0AAE5ZEX9	Q0K6Y5;A0AAE5ZEX9	4;4	4;4	4;4	sp|Q0K6Y5|AROE_CUPNH Shikimate dehydrogenase (NADP(+)) OS=Cupriavidus necator (strain ATCC 17699 / DSM 428 / KCTC 22496 / NCIMB 10442 / H16 / Stanier 337) OX=381666 GN=aroE PE=3 SV=1;tr|A0AAE5ZEX9|A0AAE5ZEX9_CUPNH Shikimate dehydrogenase (NADP(+)) OS=Cupri	2	4	4	4	3	4	4	4	3	3	1	0	2	1	4	3	4	4	3	4	4	4	3	3	1	0	2	1	4	3	4	4	3	4	4	4	3	3	1	0	2	1	4	3
A0AAE5ZEY9;Q0K8D7;REV__Q0KFN9	A0AAE5ZEY9;Q0K8D7	27;27;1	27;27;1	27;27;1	tr|A0AAE5ZEY9|A0AAE5ZEY9_CUPNH Chaperone protein HtpG OS=Cupriavidus necator (strain ATCC 17699 / DSM 428 / KCTC 22496 / NCIMB 10442 / H16 / Stanier 337) OX=381666 GN=htpG PE=3 SV=1;sp|Q0K8D7|HTPG_CUPNH Chaperone protein HtpG OS=Cupriavidus necator (strain	3	27	27	27	9	6	6	8	15	11	16	18	5	6	6	8	13	13	9	6	6	8	15	11	16	18	5	6	6	8	13	13	9	6	6	8	15	11	16	18	5	6	6	8
Q0KCT5;A0AAE5ZEZ5	Q0KCT5;A0AAE5ZEZ5	8;8	8;8	8;8	sp|Q0KCT5|RS15_CUPNH Small ribosomal subunit protein uS15 OS=Cupriavidus necator (strain ATCC 17699 / DSM 428 / KCTC 22496 / NCIMB 10442 / H16 / Stanier 337) OX=381666 GN=rpsO PE=3 SV=1;tr|A0AAE5ZEZ5|A0AAE5ZEZ5_CUPNH Small ribosomal subunit protein uS15 OS	2	8	8	8	6	5	8	6	8	7	7	5	7	7	5	5	2	3	6	5	8	6	8	7	7	5	7	7	5	5	2	3	6	5	8	6	8	7	7	5	7	7	5	5
Q0K9U7;A0AAE5ZF06	Q0K9U7;A0AAE5ZF06	16;16	16;16	16;16	tr|Q0K9U7|Q0K9U7_CUPNH ABC-type transporter, periplasmic component: MUTfamily OS=Cupriavidus necator (strain ATCC 17699 / DSM 428 / KCTC 22496 / NCIMB 10442 / H16 / Stanier 337) OX=381666 GN=H16_A2125 PE=3 SV=1;tr|A0AAE5ZF06|A0AAE5ZF06_CUPNH Lipoprotein OS	2	16	16	16	7	5	9	7	12	13	11	14	7	9	6	2	8	5	7	5	9	7	12	13	11	14	7	9	6	2	8	5	7	5	9	7	12	13	11	14	7	9	6	2
Q0K720;A0AAE5ZF10	Q0K720;A0AAE5ZF10	2;2	2;2	2;2	sp|Q0K720|MNMA_CUPNH tRNA-specific 2-thiouridylase MnmA OS=Cupriavidus necator (strain ATCC 17699 / DSM 428 / KCTC 22496 / NCIMB 10442 / H16 / Stanier 337) OX=381666 GN=mnmA PE=3 SV=1;tr|A0AAE5ZF10|A0AAE5ZF10_CUPNH tRNA-specific 2-thiouridylase MnmA OS=Cup	2	2	2	2	0	0	0	0	0	1	1	1	0	0	0	0	1	0	0	0	0	0	0	1	1	1	0	0	0	0	1	0	0	0	0	0	0	1	1	1	0	0	0	0
A0AAE5ZF35;Q0K707	A0AAE5ZF35;Q0K707	40;40	40;40	40;40	tr|A0AAE5ZF35|A0AAE5ZF35_CUPNH Leucine--tRNA ligase OS=Cupriavidus necator (strain ATCC 17699 / DSM 428 / KCTC 22496 / NCIMB 10442 / H16 / Stanier 337) OX=381666 GN=leuS PE=3 SV=1;tr|Q0K707|Q0K707_CUPNH Leucine--tRNA ligase OS=Cupriavidus necator (strain A	2	40	40	40	11	17	9	14	16	21	28	30	11	11	20	16	27	28	11	17	9	14	16	21	28	30	11	11	20	16	27	28	11	17	9	14	16	21	28	30	11	11	20	16
Q0K7N2;A0AAE5ZF38	Q0K7N2;A0AAE5ZF38	19;19	19;19	19;19	sp|Q0K7N2|PYRB_CUPNH Aspartate carbamoyltransferase catalytic subunit OS=Cupriavidus necator (strain ATCC 17699 / DSM 428 / KCTC 22496 / NCIMB 10442 / H16 / Stanier 337) OX=381666 GN=pyrB PE=3 SV=1;tr|A0AAE5ZF38|A0AAE5ZF38_CUPNH Aspartate carbamoyltransfer	2	19	19	19	8	9	8	8	11	13	14	17	11	8	12	9	2	0	8	9	8	8	11	13	14	17	11	8	12	9	2	0	8	9	8	8	11	13	14	17	11	8	12	9
Q0K6M6;A0AAE5ZF39	Q0K6M6;A0AAE5ZF39	15;15	15;15	15;15	sp|Q0K6M6|DDL_CUPNH D-alanine--D-alanine ligase OS=Cupriavidus necator (strain ATCC 17699 / DSM 428 / KCTC 22496 / NCIMB 10442 / H16 / Stanier 337) OX=381666 GN=ddl PE=3 SV=1;tr|A0AAE5ZF39|A0AAE5ZF39_CUPNH D-alanine--D-alanine ligase OS=Cupriavidus necator	2	15	15	15	4	10	5	8	6	9	10	10	6	4	5	5	9	10	4	10	5	8	6	9	10	10	6	4	5	5	9	10	4	10	5	8	6	9	10	10	6	4	5	5
Q0K6Y9;A0AAE5ZF46	Q0K6Y9;A0AAE5ZF46	20;20	20;20	20;20	sp|Q0K6Y9|PYRF_CUPNH Orotidine 5-phosphate decarboxylase OS=Cupriavidus necator (strain ATCC 17699 / DSM 428 / KCTC 22496 / NCIMB 10442 / H16 / Stanier 337) OX=381666 GN=pyrF PE=3 SV=1;tr|A0AAE5ZF46|A0AAE5ZF46_CUPNH Orotidine 5-phosphate decarboxylase OS	2	20	20	20	9	12	11	11	14	14	13	13	11	10	12	8	15	14	9	12	11	11	14	14	13	13	11	10	12	8	15	14	9	12	11	11	14	14	13	13	11	10	12	8
Q0K860;A0AAE5ZF51	Q0K860;A0AAE5ZF51	20;20	20;20	20;20	sp|Q0K860|DXS_CUPNH 1-deoxy-D-xylulose-5-phosphate synthase OS=Cupriavidus necator (strain ATCC 17699 / DSM 428 / KCTC 22496 / NCIMB 10442 / H16 / Stanier 337) OX=381666 GN=dxs PE=3 SV=1;tr|A0AAE5ZF51|A0AAE5ZF51_CUPNH 1-deoxy-D-xylulose-5-phosphate synthas	2	20	20	20	5	5	4	8	9	9	13	12	5	5	7	8	6	6	5	5	4	8	9	9	13	12	5	5	7	8	6	6	5	5	4	8	9	9	13	12	5	5	7	8
A0AAE5ZF53;Q0KCK3	A0AAE5ZF53;Q0KCK3	8;5	8;5	8;5	tr|A0AAE5ZF53|A0AAE5ZF53_CUPNH Bifunctional glutamine synthetase adenylyltransferase/adenylyl-removing enzyme OS=Cupriavidus necator (strain ATCC 17699 / DSM 428 / KCTC 22496 / NCIMB 10442 / H16 / Stanier 337) OX=381666 GN=glnE PE=3 SV=1;tr|Q0KCK3|Q0KCK3_C	2	8	8	8	1	2	1	1	2	1	4	5	1	1	4	2	2	1	1	2	1	1	2	1	4	5	1	1	4	2	2	1	1	2	1	1	2	1	4	5	1	1	4	2
Q0K867;A0AAE5ZF55	Q0K867;A0AAE5ZF55	19;19	19;19	18;18	tr|Q0K867|Q0K867_CUPNH RNA polymerase sigma factor RpoD OS=Cupriavidus necator (strain ATCC 17699 / DSM 428 / KCTC 22496 / NCIMB 10442 / H16 / Stanier 337) OX=381666 GN=rpoD1 PE=3 SV=1;tr|A0AAE5ZF55|A0AAE5ZF55_CUPNH RNA polymerase sigma factor RpoD OS=Cupr	2	19	19	18	6	2	3	2	7	7	12	11	7	12	4	5	0	0	6	2	3	2	7	7	12	11	7	12	4	5	0	0	6	2	3	2	7	7	12	10	7	12	4	5
Q0K6X3;A0AAE5ZF58	Q0K6X3;A0AAE5ZF58	5;5	5;5	5;5	sp|Q0K6X3|PRMA_CUPNH Ribosomal protein L11 methyltransferase OS=Cupriavidus necator (strain ATCC 17699 / DSM 428 / KCTC 22496 / NCIMB 10442 / H16 / Stanier 337) OX=381666 GN=prmA PE=3 SV=1;tr|A0AAE5ZF58|A0AAE5ZF58_CUPNH Ribosomal protein L11 methyltransfer	2	5	5	5	1	1	0	1	1	1	3	2	0	0	2	3	3	3	1	1	0	1	1	1	3	2	0	0	2	3	3	3	1	1	0	1	1	1	3	2	0	0	2	3
Q0K6I0;A0AAE5ZF65	Q0K6I0;A0AAE5ZF65	14;14	14;14	14;14	sp|Q0K6I0|TRPC_CUPNH Indole-3-glycerol phosphate synthase OS=Cupriavidus necator (strain ATCC 17699 / DSM 428 / KCTC 22496 / NCIMB 10442 / H16 / Stanier 337) OX=381666 GN=trpC PE=3 SV=1;tr|A0AAE5ZF65|A0AAE5ZF65_CUPNH Indole-3-glycerol phosphate synthase OS	2	14	14	14	5	4	5	7	7	9	12	13	5	5	4	5	3	3	5	4	5	7	7	9	12	13	5	5	4	5	3	3	5	4	5	7	7	9	12	13	5	5	4	5
Q0K7I6;A0AAE5ZF71	Q0K7I6;A0AAE5ZF71	20;20	20;20	20;20	sp|Q0K7I6|PANC_CUPNH Pantothenate synthetase OS=Cupriavidus necator (strain ATCC 17699 / DSM 428 / KCTC 22496 / NCIMB 10442 / H16 / Stanier 337) OX=381666 GN=panC PE=3 SV=1;tr|A0AAE5ZF71|A0AAE5ZF71_CUPNH Pantothenate synthetase OS=Cupriavidus necator (stra	2	20	20	20	6	8	6	6	10	8	10	9	7	6	4	6	13	9	6	8	6	6	10	8	10	9	7	6	4	6	13	9	6	8	6	6	10	8	10	9	7	6	4	6
Q0K9C1;A0AAE5ZF72	Q0K9C1;A0AAE5ZF72	3;3	3;3	3;3	tr|Q0K9C1|Q0K9C1_CUPNH tRNA pseudouridine synthase B OS=Cupriavidus necator (strain ATCC 17699 / DSM 428 / KCTC 22496 / NCIMB 10442 / H16 / Stanier 337) OX=381666 GN=truB PE=3 SV=1;tr|A0AAE5ZF72|A0AAE5ZF72_CUPNH tRNA pseudouridine synthase B OS=Cupriavidus	2	3	3	3	1	0	0	1	2	1	1	2	0	0	0	0	0	0	1	0	0	1	2	1	1	2	0	0	0	0	0	0	1	0	0	1	2	1	1	2	0	0	0	0
Q0K9E8;A0AAE5ZF96	Q0K9E8;A0AAE5ZF96	15;15	15;15	15;15	sp|Q0K9E8|RL9_CUPNH Large ribosomal subunit protein bL9 OS=Cupriavidus necator (strain ATCC 17699 / DSM 428 / KCTC 22496 / NCIMB 10442 / H16 / Stanier 337) OX=381666 GN=rplI PE=3 SV=1;tr|A0AAE5ZF96|A0AAE5ZF96_CUPNH Large ribosomal subunit protein bL9 OS=Cu	2	15	15	15	7	7	5	10	13	13	11	12	12	13	8	7	2	3	7	7	5	10	13	13	11	12	12	13	8	7	2	3	7	7	5	10	13	13	11	12	12	13	8	7
Q0KCE2;A0AAE5ZF99	Q0KCE2;A0AAE5ZF99	17;17	17;17	17;17	sp|Q0KCE2|ENO_CUPNH Enolase OS=Cupriavidus necator (strain ATCC 17699 / DSM 428 / KCTC 22496 / NCIMB 10442 / H16 / Stanier 337) OX=381666 GN=eno PE=3 SV=1;tr|A0AAE5ZF99|A0AAE5ZF99_CUPNH Enolase OS=Cupriavidus necator (strain ATCC 17699 / DSM 428 / KCTC 224	2	17	17	17	1	2	4	1	12	11	10	13	7	7	8	6	6	6	1	2	4	1	12	11	10	13	7	7	8	6	6	6	1	2	4	1	12	11	10	13	7	7	8	6
Q0K7Z0;A0AAE5ZFA8	Q0K7Z0;A0AAE5ZFA8	27;27	27;27	27;27	sp|Q0K7Z0|PDXH_CUPNH Pyridoxine/pyridoxamine 5-phosphate oxidase OS=Cupriavidus necator (strain ATCC 17699 / DSM 428 / KCTC 22496 / NCIMB 10442 / H16 / Stanier 337) OX=381666 GN=pdxH PE=3 SV=1;tr|A0AAE5ZFA8|A0AAE5ZFA8_CUPNH Pyridoxine/pyridoxamine 5-phos	2	27	27	27	15	15	15	17	22	19	21	23	16	18	15	11	18	18	15	15	15	17	22	19	21	23	16	18	15	11	18	18	15	15	15	17	22	19	21	23	16	18	15	11
A0AAE5ZFB1;Q0K6G5	A0AAE5ZFB1;Q0K6G5	2;2	2;2	2;2	tr|A0AAE5ZFB1|A0AAE5ZFB1_CUPNH adenosylhomocysteine nucleosidase OS=Cupriavidus necator (strain ATCC 17699 / DSM 428 / KCTC 22496 / NCIMB 10442 / H16 / Stanier 337) OX=381666 GN=E6A55_17020 PE=4 SV=1;tr|Q0K6G5|Q0K6G5_CUPNH adenosylhomocysteine nucleosidase	2	2	2	2	0	1	1	0	0	0	0	1	2	0	1	2	0	2	0	1	1	0	0	0	0	1	2	0	1	2	0	2	0	1	1	0	0	0	0	1	2	0	1	2
A0AAE5ZFB3	A0AAE5ZFB3	3	3	3	tr|A0AAE5ZFB3|A0AAE5ZFB3_CUPNH DNA-binding protein OS=Cupriavidus necator (strain ATCC 17699 / DSM 428 / KCTC 22496 / NCIMB 10442 / H16 / Stanier 337) OX=381666 GN=E6A55_16585 PE=4 SV=1	1	3	3	3	0	1	0	0	1	2	0	1	2	1	0	1	0	2	0	1	0	0	1	2	0	1	2	1	0	1	0	2	0	1	0	0	1	2	0	1	2	1	0	1
Q0K7V9;A0AAE5ZFD1	Q0K7V9;A0AAE5ZFD1	1;1	1;1	1;1	sp|Q0K7V9|NRDR_CUPNH Transcriptional repressor NrdR OS=Cupriavidus necator (strain ATCC 17699 / DSM 428 / KCTC 22496 / NCIMB 10442 / H16 / Stanier 337) OX=381666 GN=nrdR PE=3 SV=1;tr|A0AAE5ZFD1|A0AAE5ZFD1_CUPNH Transcriptional repressor NrdR OS=Cupriavidus	2	1	1	1	0	0	0	1	0	0	0	1	0	0	0	0	0	0	0	0	0	1	0	0	0	1	0	0	0	0	0	0	0	0	0	1	0	0	0	1	0	0	0	0
A0AAE5ZFE8;Q0K972	A0AAE5ZFE8;Q0K972	31;29	31;29	31;29	tr|A0AAE5ZFE8|A0AAE5ZFE8_CUPNH Adenylosuccinate synthetase OS=Cupriavidus necator (strain ATCC 17699 / DSM 428 / KCTC 22496 / NCIMB 10442 / H16 / Stanier 337) OX=381666 GN=purA PE=3 SV=1;tr|Q0K972|Q0K972_CUPNH Adenylosuccinate synthetase OS=Cupriavidus nec	2	31	31	31	19	22	20	23	19	21	23	27	21	15	24	17	27	26	19	22	20	23	19	21	23	27	21	15	24	17	27	26	19	22	20	23	19	21	23	27	21	15	24	17
Q0K640;A0AAE5ZFF9	Q0K640;A0AAE5ZFF9	5;5	5;5	5;5	sp|Q0K640|IF12_CUPNH Translation initiation factor IF-1 2 OS=Cupriavidus necator (strain ATCC 17699 / DSM 428 / KCTC 22496 / NCIMB 10442 / H16 / Stanier 337) OX=381666 GN=infA2 PE=3 SV=1;tr|A0AAE5ZFF9|A0AAE5ZFF9_CUPNH Translation initiation factor IF-1 OS=	2	5	5	5	2	1	3	1	4	4	3	5	2	3	1	1	2	1	2	1	3	1	4	4	3	5	2	3	1	1	2	1	2	1	3	1	4	4	3	5	2	3	1	1
Q0K641;A0AAE5ZFG2	Q0K641;A0AAE5ZFG2	3;3	3;3	3;3	sp|Q0K641|RL36_CUPNH Large ribosomal subunit protein bL36 OS=Cupriavidus necator (strain ATCC 17699 / DSM 428 / KCTC 22496 / NCIMB 10442 / H16 / Stanier 337) OX=381666 GN=rpmJ PE=3 SV=1;tr|A0AAE5ZFG2|A0AAE5ZFG2_CUPNH Large ribosomal subunit protein bL36 OS	2	3	3	3	2	2	2	2	2	3	2	2	2	2	2	2	2	2	2	2	2	2	2	3	2	2	2	2	2	2	2	2	2	2	2	2	2	3	2	2	2	2	2	2
Q0K624;A0AAE5ZFG4	Q0K624;A0AAE5ZFG4	9;9	9;9	9;9	sp|Q0K624|RL22_CUPNH Large ribosomal subunit protein uL22 OS=Cupriavidus necator (strain ATCC 17699 / DSM 428 / KCTC 22496 / NCIMB 10442 / H16 / Stanier 337) OX=381666 GN=rplV PE=3 SV=1;tr|A0AAE5ZFG4|A0AAE5ZFG4_CUPNH Large ribosomal subunit protein uL22 OS	2	9	9	9	2	3	2	2	8	4	9	7	4	7	3	3	0	0	2	3	2	2	8	4	9	7	4	7	3	3	0	0	2	3	2	2	8	4	9	7	4	7	3	3
Q0K625;A0AAE5ZFG6	Q0K625;A0AAE5ZFG6	34;34	34;34	34;34	sp|Q0K625|RS3_CUPNH Small ribosomal subunit protein uS3 OS=Cupriavidus necator (strain ATCC 17699 / DSM 428 / KCTC 22496 / NCIMB 10442 / H16 / Stanier 337) OX=381666 GN=rpsC PE=3 SV=1;tr|A0AAE5ZFG6|A0AAE5ZFG6_CUPNH Small ribosomal subunit protein uS3 OS=Cu	2	34	34	34	20	15	14	15	23	20	22	26	20	20	19	24	0	1	20	15	14	15	23	20	22	26	20	20	19	24	0	1	20	15	14	15	23	20	22	26	20	20	19	24
Q0K607;A0AAE5ZFH2	Q0K607;A0AAE5ZFH2	126;126	126;126	126;126	sp|Q0K607|RPOC_CUPNH DNA-directed RNA polymerase subunit beta OS=Cupriavidus necator (strain ATCC 17699 / DSM 428 / KCTC 22496 / NCIMB 10442 / H16 / Stanier 337) OX=381666 GN=rpoC PE=3 SV=1;tr|A0AAE5ZFH2|A0AAE5ZFH2_CUPNH DNA-directed RNA polymerase subuni	2	126	126	126	73	72	67	79	98	96	105	109	70	69	58	50	4	2	73	72	67	79	98	96	105	109	70	69	58	50	4	2	73	72	67	79	98	96	105	109	70	69	58	50
Q0K609;A0AAE5ZFH4	Q0K609;A0AAE5ZFH4	10;10	10;10	10;10	sp|Q0K609|RS12_CUPNH Small ribosomal subunit protein uS12 OS=Cupriavidus necator (strain ATCC 17699 / DSM 428 / KCTC 22496 / NCIMB 10442 / H16 / Stanier 337) OX=381666 GN=rpsL PE=3 SV=1;tr|A0AAE5ZFH4|A0AAE5ZFH4_CUPNH Small ribosomal subunit protein uS12 OS	2	10	10	10	8	8	8	10	9	9	9	10	9	10	8	6	0	0	8	8	8	10	9	9	9	10	9	10	8	6	0	0	8	8	8	10	9	9	9	10	9	10	8	6
Q0K8W6;A0AAE5ZFI8	Q0K8W6;A0AAE5ZFI8	3;3	3;3	3;3	sp|Q0K8W6|RNH_CUPNH Ribonuclease H OS=Cupriavidus necator (strain ATCC 17699 / DSM 428 / KCTC 22496 / NCIMB 10442 / H16 / Stanier 337) OX=381666 GN=rnhA PE=3 SV=1;tr|A0AAE5ZFI8|A0AAE5ZFI8_CUPNH Ribonuclease H OS=Cupriavidus necator (strain ATCC 17699 / DSM	2	3	3	3	0	0	0	0	0	0	3	1	0	0	0	0	0	0	0	0	0	0	0	0	3	1	0	0	0	0	0	0	0	0	0	0	0	0	3	1	0	0	0	0
Q0K8U2;A0AAE5ZFJ7	Q0K8U2;A0AAE5ZFJ7	18;18	18;18	18;18	tr|Q0K8U2|Q0K8U2_CUPNH GmrSD restriction endonucleases N-terminal domain-containing protein OS=Cupriavidus necator (strain ATCC 17699 / DSM 428 / KCTC 22496 / NCIMB 10442 / H16 / Stanier 337) OX=381666 GN=H16_A2491 PE=4 SV=1;tr|A0AAE5ZFJ7|A0AAE5ZFJ7_CUPNH	2	18	18	18	6	5	5	5	8	9	12	16	5	3	9	7	8	7	6	5	5	5	8	9	12	16	5	3	9	7	8	7	6	5	5	5	8	9	12	16	5	3	9	7
P31638;A0AAE5ZFM1;A0AAE5ZI40;Q0K2Z8	P31638;A0AAE5ZFM1;A0AAE5ZI40;Q0K2Z8	45;45;42;40	45;45;42;40	45;45;42;40	sp|P31638|ACSA_CUPNH Acetyl-coenzyme A synthetase OS=Cupriavidus necator (strain ATCC 17699 / DSM 428 / KCTC 22496 / NCIMB 10442 / H16 / Stanier 337) OX=381666 GN=acsA PE=3 SV=1;tr|A0AAE5ZFM1|A0AAE5ZFM1_CUPNH Acetyl-coenzyme A synthetase OS=Cupriavidus nec	4	45	45	45	24	28	23	29	28	30	35	36	27	21	26	24	37	36	24	28	23	29	28	30	35	36	27	21	26	24	37	36	24	28	23	29	28	30	35	36	27	21	26	24
Q0K643;A0AAE5ZFM6	Q0K643;A0AAE5ZFM6	9;9	9;9	9;9	sp|Q0K643|RS11_CUPNH Small ribosomal subunit protein uS11 OS=Cupriavidus necator (strain ATCC 17699 / DSM 428 / KCTC 22496 / NCIMB 10442 / H16 / Stanier 337) OX=381666 GN=rpsK PE=3 SV=1;tr|A0AAE5ZFM6|A0AAE5ZFM6_CUPNH Small ribosomal subunit protein uS11 OS	2	9	9	9	8	7	5	6	8	8	6	5	7	7	8	7	0	1	8	7	5	6	8	8	6	5	7	7	8	7	0	1	8	7	5	6	8	8	6	5	7	7	8	7
Q0K627;A0AAE5ZFN4	Q0K627;A0AAE5ZFN4	8;8	8;8	8;8	sp|Q0K627|RL29_CUPNH Large ribosomal subunit protein uL29 OS=Cupriavidus necator (strain ATCC 17699 / DSM 428 / KCTC 22496 / NCIMB 10442 / H16 / Stanier 337) OX=381666 GN=rpmC PE=3 SV=1;tr|A0AAE5ZFN4|A0AAE5ZFN4_CUPNH Large ribosomal subunit protein uL29 OS	2	8	8	8	5	4	5	4	6	8	7	6	6	6	4	7	3	3	5	4	5	4	6	8	7	6	6	6	4	7	3	3	5	4	5	4	6	8	7	6	6	6	4	7
Q0K5N1;A0AAE5ZFN9	Q0K5N1;A0AAE5ZFN9	13;13	13;13	13;13	sp|Q0K5N1|DCUP_CUPNH Uroporphyrinogen decarboxylase OS=Cupriavidus necator (strain ATCC 17699 / DSM 428 / KCTC 22496 / NCIMB 10442 / H16 / Stanier 337) OX=381666 GN=hemE PE=3 SV=2;tr|A0AAE5ZFN9|A0AAE5ZFN9_CUPNH Uroporphyrinogen decarboxylase OS=Cupriavidus	2	13	13	13	5	7	4	7	5	9	8	11	7	3	4	5	7	9	5	7	4	7	5	9	8	11	7	3	4	5	7	9	5	7	4	7	5	9	8	11	7	3	4	5
Q0K5Z9;A0AAE5ZFP1	Q0K5Z9;A0AAE5ZFP1	55;55	55;55	55;55	sp|Q0K5Z9|EFTU_CUPNH Elongation factor Tu OS=Cupriavidus necator (strain ATCC 17699 / DSM 428 / KCTC 22496 / NCIMB 10442 / H16 / Stanier 337) OX=381666 GN=tuf1 PE=3 SV=1;tr|A0AAE5ZFP1|A0AAE5ZFP1_CUPNH Elongation factor Tu OS=Cupriavidus necator (strain ATC	2	55	55	55	48	42	50	47	51	52	49	53	43	43	42	40	42	41	48	42	50	47	51	52	49	53	43	43	42	40	42	41	48	42	50	47	51	52	49	53	43	43	42	40
Q0KA18;A0AAE5ZFP4	Q0KA18;A0AAE5ZFP4	19;19	19;19	19;19	sp|Q0KA18|PYRH_CUPNH Uridylate kinase OS=Cupriavidus necator (strain ATCC 17699 / DSM 428 / KCTC 22496 / NCIMB 10442 / H16 / Stanier 337) OX=381666 GN=pyrH PE=3 SV=1;tr|A0AAE5ZFP4|A0AAE5ZFP4_CUPNH Uridylate kinase OS=Cupriavidus necator (strain ATCC 17699	2	19	19	19	4	7	5	5	11	9	7	14	7	6	6	6	11	11	4	7	5	5	11	9	7	14	7	6	6	6	11	11	4	7	5	5	11	9	7	14	7	6	6	6
Q0K8J6;A0AAE5ZFR4	Q0K8J6;A0AAE5ZFR4	12;12	12;12	12;12	sp|Q0K8J6|FENR2_CUPNH Ferredoxin--NADP reductase 2 OS=Cupriavidus necator (strain ATCC 17699 / DSM 428 / KCTC 22496 / NCIMB 10442 / H16 / Stanier 337) OX=381666 GN=H16_A2592 PE=3 SV=1;tr|A0AAE5ZFR4|A0AAE5ZFR4_CUPNH Ferredoxin--NADP reductase OS=Cupriavidus	2	12	12	12	3	3	3	3	7	7	7	11	3	6	2	1	1	3	3	3	3	3	7	7	7	11	3	6	2	1	1	3	3	3	3	3	7	7	7	11	3	6	2	1
A0AAE5ZFS6;Q0K787	A0AAE5ZFS6;Q0K787	4;4	4;4	4;4	tr|A0AAE5ZFS6|A0AAE5ZFS6_CUPNH DUF192 domain-containing protein OS=Cupriavidus necator (strain ATCC 17699 / DSM 428 / KCTC 22496 / NCIMB 10442 / H16 / Stanier 337) OX=381666 GN=E6A55_15590 PE=4 SV=1;tr|Q0K787|Q0K787_CUPNH DUF192 domain-containing protein O	2	4	4	4	0	1	1	2	2	3	3	3	0	1	0	0	0	0	0	1	1	2	2	3	3	3	0	1	0	0	0	0	0	1	1	2	2	3	3	3	0	1	0	0
Q0K6M5;A0AAE5ZFU2	Q0K6M5;A0AAE5ZFU2	15;15	15;15	15;15	sp|Q0K6M5|MURC_CUPNH UDP-N-acetylmuramate--L-alanine ligase OS=Cupriavidus necator (strain ATCC 17699 / DSM 428 / KCTC 22496 / NCIMB 10442 / H16 / Stanier 337) OX=381666 GN=murC PE=3 SV=1;tr|A0AAE5ZFU2|A0AAE5ZFU2_CUPNH UDP-N-acetylmuramate--L-alanine ligas	2	15	15	15	2	1	2	5	9	8	10	12	5	6	4	4	8	9	2	1	2	5	9	8	10	12	5	6	4	4	8	9	2	1	2	5	9	8	10	12	5	6	4	4
Q0KBK4;A0AAE5ZFV9	Q0KBK4;A0AAE5ZFV9	10;10	10;10	10;10	sp|Q0KBK4|CLPP_CUPNH ATP-dependent Clp protease proteolytic subunit OS=Cupriavidus necator (strain ATCC 17699 / DSM 428 / KCTC 22496 / NCIMB 10442 / H16 / Stanier 337) OX=381666 GN=clpP PE=3 SV=1;tr|A0AAE5ZFV9|A0AAE5ZFV9_CUPNH ATP-dependent Clp protease pr	2	10	10	10	2	2	3	2	5	7	6	9	7	5	6	4	0	0	2	2	3	2	5	7	6	9	7	5	6	4	0	0	2	2	3	2	5	7	6	9	7	5	6	4
Q0K705;A0AAE5ZFX2	Q0K705;A0AAE5ZFX2	16;16	16;16	16;16	sp|Q0K705|DAPB_CUPNH 4-hydroxy-tetrahydrodipicolinate reductase OS=Cupriavidus necator (strain ATCC 17699 / DSM 428 / KCTC 22496 / NCIMB 10442 / H16 / Stanier 337) OX=381666 GN=dapB PE=3 SV=1;tr|A0AAE5ZFX2|A0AAE5ZFX2_CUPNH 4-hydroxy-tetrahydrodipicolinate	2	16	16	16	10	9	10	10	10	10	11	11	12	8	10	10	14	13	10	9	10	10	10	10	11	11	12	8	10	10	14	13	10	9	10	10	10	10	11	11	12	8	10	10
A0AAE5ZFY5;Q0K899	A0AAE5ZFY5;Q0K899	3;3	3;3	3;3	tr|A0AAE5ZFY5|A0AAE5ZFY5_CUPNH Formylglycine-generating enzyme family protein OS=Cupriavidus necator (strain ATCC 17699 / DSM 428 / KCTC 22496 / NCIMB 10442 / H16 / Stanier 337) OX=381666 GN=E6A55_13750 PE=4 SV=1;tr|Q0K899|Q0K899_CUPNH Sulfatase-modifying	2	3	3	3	0	1	0	1	2	2	1	1	0	2	0	1	0	0	0	1	0	1	2	2	1	1	0	2	0	1	0	0	0	1	0	1	2	2	1	1	0	2	0	1
Q0KBC0;A0AAE5ZG09	Q0KBC0;A0AAE5ZG09	6;6	6;6	6;6	sp|Q0KBC0|KTHY_CUPNH Thymidylate kinase OS=Cupriavidus necator (strain ATCC 17699 / DSM 428 / KCTC 22496 / NCIMB 10442 / H16 / Stanier 337) OX=381666 GN=tmk PE=3 SV=1;tr|A0AAE5ZG09|A0AAE5ZG09_CUPNH Thymidylate kinase OS=Cupriavidus necator (strain ATCC 176	2	6	6	6	1	1	4	2	5	2	4	4	4	3	4	3	3	4	1	1	4	2	5	2	4	4	4	3	4	3	3	4	1	1	4	2	5	2	4	4	4	3	4	3
Q0K956;A0AAE5ZG33	Q0K956;A0AAE5ZG33	12;12	12;12	12;12	sp|Q0K956|RLMD_CUPNH 23S rRNA (uracil(1939)-C(5))-methyltransferase RlmD OS=Cupriavidus necator (strain ATCC 17699 / DSM 428 / KCTC 22496 / NCIMB 10442 / H16 / Stanier 337) OX=381666 GN=rlmD PE=3 SV=1;tr|A0AAE5ZG33|A0AAE5ZG33_CUPNH 23S rRNA (uracil(1939)-C	2	12	12	12	6	6	6	4	4	5	8	7	3	3	5	3	1	1	6	6	6	4	4	5	8	7	3	3	5	3	1	1	6	6	6	4	4	5	8	7	3	3	5	3
Q0K686;A0AAE5ZG34	Q0K686;A0AAE5ZG34	15;15	15;15	15;15	sp|Q0K686|HIS1_CUPNH ATP phosphoribosyltransferase OS=Cupriavidus necator (strain ATCC 17699 / DSM 428 / KCTC 22496 / NCIMB 10442 / H16 / Stanier 337) OX=381666 GN=hisG PE=3 SV=1;tr|A0AAE5ZG34|A0AAE5ZG34_CUPNH ATP phosphoribosyltransferase OS=Cupriavidus n	2	15	15	15	1	3	4	3	6	8	5	9	8	6	7	5	9	11	1	3	4	3	6	8	5	9	8	6	7	5	9	11	1	3	4	3	6	8	5	9	8	6	7	5
Q0K9C0;A0AAE5ZG39	Q0K9C0;A0AAE5ZG39	4;4	4;4	4;4	sp|Q0K9C0|RBFA_CUPNH Ribosome-binding factor A OS=Cupriavidus necator (strain ATCC 17699 / DSM 428 / KCTC 22496 / NCIMB 10442 / H16 / Stanier 337) OX=381666 GN=rbfA PE=3 SV=1;tr|A0AAE5ZG39|A0AAE5ZG39_CUPNH Ribosome-binding factor A OS=Cupriavidus necator (	2	4	4	4	2	0	2	2	3	3	4	4	1	1	1	1	0	1	2	0	2	2	3	3	4	4	1	1	1	1	0	1	2	0	2	2	3	3	4	4	1	1	1	1
Q0K655;A0AAE5ZG54	Q0K655;A0AAE5ZG54	2;2	2;2	2;2	tr|Q0K655|Q0K655_CUPNH Uncharacterized protein conserved in bacteria OS=Cupriavidus necator (strain ATCC 17699 / DSM 428 / KCTC 22496 / NCIMB 10442 / H16 / Stanier 337) OX=381666 GN=H16_A3448 PE=4 SV=1;tr|A0AAE5ZG54|A0AAE5ZG54_CUPNH Lipoprotein OS=Cupriavi	2	2	2	2	2	1	1	1	2	2	2	2	1	2	0	0	0	0	2	1	1	1	2	2	2	2	1	2	0	0	0	0	2	1	1	1	2	2	2	2	1	2	0	0
A0AAE5ZG60;Q0K6C1	A0AAE5ZG60;Q0K6C1	2;2	2;2	2;2	tr|A0AAE5ZG60|A0AAE5ZG60_CUPNH Type II toxin-antitoxin system VapC family toxin OS=Cupriavidus necator (strain ATCC 17699 / DSM 428 / KCTC 22496 / NCIMB 10442 / H16 / Stanier 337) OX=381666 GN=E6A55_17255 PE=3 SV=1;tr|Q0K6C1|Q0K6C1_CUPNH Plasmid stability	2	2	2	2	1	2	1	1	1	2	2	2	1	1	1	2	1	1	1	2	1	1	1	2	2	2	1	1	1	2	1	1	1	2	1	1	1	2	2	2	1	1	1	2
A0AAE5ZG67;Q0K5L4	A0AAE5ZG67;Q0K5L4	3;3	3;3	3;3	tr|A0AAE5ZG67|A0AAE5ZG67_CUPNH Tripartite tricarboxylate transporter substrate binding protein BugE OS=Cupriavidus necator (strain ATCC 17699 / DSM 428 / KCTC 22496 / NCIMB 10442 / H16 / Stanier 337) OX=381666 GN=E6A55_18615 PE=3 SV=1;tr|Q0K5L4|Q0K5L4_CUPN	2	3	3	3	1	1	1	1	1	1	1	3	2	1	1	1	1	1	1	1	1	1	1	1	1	3	2	1	1	1	1	1	1	1	1	1	1	1	1	3	2	1	1	1
Q0K623;A0AAE5ZG70	Q0K623;A0AAE5ZG70	12;12	12;12	12;12	sp|Q0K623|RS19_CUPNH Small ribosomal subunit protein uS19 OS=Cupriavidus necator (strain ATCC 17699 / DSM 428 / KCTC 22496 / NCIMB 10442 / H16 / Stanier 337) OX=381666 GN=rpsS PE=3 SV=1;tr|A0AAE5ZG70|A0AAE5ZG70_CUPNH Small ribosomal subunit protein uS19 OS	2	12	12	12	8	7	8	7	10	12	10	10	8	9	6	5	2	1	8	7	8	7	10	12	10	10	8	9	6	5	2	1	8	7	8	7	10	12	10	10	8	9	6	5
Q0K7W0;A0AAE5ZG72	Q0K7W0;A0AAE5ZG72	27;27	27;27	27;27	sp|Q0K7W0|GLYA_CUPNH Serine hydroxymethyltransferase OS=Cupriavidus necator (strain ATCC 17699 / DSM 428 / KCTC 22496 / NCIMB 10442 / H16 / Stanier 337) OX=381666 GN=glyA PE=3 SV=1;tr|A0AAE5ZG72|A0AAE5ZG72_CUPNH Serine hydroxymethyltransferase OS=Cupriavid	2	27	27	27	17	23	22	21	20	21	21	20	19	15	18	16	23	25	17	23	22	21	20	21	21	20	19	15	18	16	23	25	17	23	22	21	20	21	21	20	19	15	18	16
Q0K606;A0AAE5ZG79	Q0K606;A0AAE5ZG79	109;109	109;109	109;109	sp|Q0K606|RPOB_CUPNH DNA-directed RNA polymerase subunit beta OS=Cupriavidus necator (strain ATCC 17699 / DSM 428 / KCTC 22496 / NCIMB 10442 / H16 / Stanier 337) OX=381666 GN=rpoB PE=3 SV=1;tr|A0AAE5ZG79|A0AAE5ZG79_CUPNH DNA-directed RNA polymerase subunit	2	109	109	109	58	59	60	64	85	83	85	91	63	72	58	48	1	0	58	59	60	64	85	83	85	91	63	72	58	48	1	0	58	59	60	64	85	83	85	91	63	72	58	48
Q0K929;A0AAE5ZGB5	Q0K929;A0AAE5ZGB5	9;9	9;9	9;9	sp|Q0K929|RL31B_CUPNH Large ribosomal subunit protein bL31B OS=Cupriavidus necator (strain ATCC 17699 / DSM 428 / KCTC 22496 / NCIMB 10442 / H16 / Stanier 337) OX=381666 GN=rpmE2 PE=3 SV=1;tr|A0AAE5ZGB5|A0AAE5ZGB5_CUPNH Large ribosomal subunit protein bL31	2	9	9	9	7	7	8	8	6	8	6	7	8	8	7	6	6	6	7	7	8	8	6	8	6	7	8	8	7	6	6	6	7	7	8	8	6	8	6	7	8	8	7	6
Q0K6A4;A0AAE5ZGB6	Q0K6A4;A0AAE5ZGB6	2;2	2;2	2;2	sp|Q0K6A4|MSCL_CUPNH Large-conductance mechanosensitive channel OS=Cupriavidus necator (strain ATCC 17699 / DSM 428 / KCTC 22496 / NCIMB 10442 / H16 / Stanier 337) OX=381666 GN=mscL PE=3 SV=1;tr|A0AAE5ZGB6|A0AAE5ZGB6_CUPNH Large-conductance mechanosensitiv	2	2	2	2	1	0	0	0	0	1	0	1	0	1	0	0	0	0	1	0	0	0	0	1	0	1	0	1	0	0	0	0	1	0	0	0	0	1	0	1	0	1	0	0
Q0K689;A0AAE5ZGC5	Q0K689;A0AAE5ZGC5	2;2	2;2	2;2	sp|Q0K689|HIS7_CUPNH Imidazoleglycerol-phosphate dehydratase OS=Cupriavidus necator (strain ATCC 17699 / DSM 428 / KCTC 22496 / NCIMB 10442 / H16 / Stanier 337) OX=381666 GN=hisB PE=3 SV=1;tr|A0AAE5ZGC5|A0AAE5ZGC5_CUPNH Imidazoleglycerol-phosphate dehydrat	2	2	2	2	0	0	0	0	0	0	1	0	1	0	0	0	0	0	0	0	0	0	0	0	1	0	1	0	0	0	0	0	0	0	0	0	0	0	1	0	1	0	0	0
Q0K5P5;A0AAE5ZGD6	Q0K5P5;A0AAE5ZGD6	13;13	13;13	13;13	sp|Q0K5P5|GCST_CUPNH Aminomethyltransferase OS=Cupriavidus necator (strain ATCC 17699 / DSM 428 / KCTC 22496 / NCIMB 10442 / H16 / Stanier 337) OX=381666 GN=gcvT PE=3 SV=1;tr|A0AAE5ZGD6|A0AAE5ZGD6_CUPNH Aminomethyltransferase OS=Cupriavidus necator (strain	2	13	13	13	9	8	9	9	10	10	13	12	7	7	6	7	10	10	9	8	9	9	10	10	13	12	7	7	6	7	10	10	9	8	9	9	10	10	13	12	7	7	6	7
Q0K5M9;A0AAE5ZGE1	Q0K5M9;A0AAE5ZGE1	4;4	4;4	4;4	tr|Q0K5M9|Q0K5M9_CUPNH Succinyl-CoA synthetase, alpha subunit-related enzymes OS=Cupriavidus necator (strain ATCC 17699 / DSM 428 / KCTC 22496 / NCIMB 10442 / H16 / Stanier 337) OX=381666 GN=H16_A3635 PE=4 SV=1;tr|A0AAE5ZGE1|A0AAE5ZGE1_CUPNH CoA-binding pr	2	4	4	4	1	1	1	2	2	2	3	2	3	1	2	3	3	3	1	1	1	2	2	2	3	2	3	1	2	3	3	3	1	1	1	2	2	2	3	2	3	1	2	3
Q0K642;A0AAE5ZGE4	Q0K642;A0AAE5ZGE4	20;20	20;20	20;20	sp|Q0K642|RS13_CUPNH Small ribosomal subunit protein uS13 OS=Cupriavidus necator (strain ATCC 17699 / DSM 428 / KCTC 22496 / NCIMB 10442 / H16 / Stanier 337) OX=381666 GN=rpsM PE=3 SV=1;tr|A0AAE5ZGE4|A0AAE5ZGE4_CUPNH Small ribosomal subunit protein uS13 OS	2	20	20	20	16	11	12	13	16	15	17	14	17	18	11	12	1	2	16	11	12	13	16	15	17	14	17	18	11	12	1	2	16	11	12	13	16	15	17	14	17	18	11	12
Q0K626;A0AAE5ZGE9	Q0K626;A0AAE5ZGE9	13;13	13;13	13;13	sp|Q0K626|RL16_CUPNH Large ribosomal subunit protein uL16 OS=Cupriavidus necator (strain ATCC 17699 / DSM 428 / KCTC 22496 / NCIMB 10442 / H16 / Stanier 337) OX=381666 GN=rplP PE=3 SV=1;tr|A0AAE5ZGE9|A0AAE5ZGE9_CUPNH Large ribosomal subunit protein uL16 OS	2	13	13	13	9	6	7	6	11	10	9	8	11	13	7	4	0	1	9	6	7	6	11	10	9	8	11	13	7	4	0	1	9	6	7	6	11	10	9	8	11	13	7	4
Q0K633;A0AAE5ZGF2	Q0K633;A0AAE5ZGF2	19;19	19;19	19;19	sp|Q0K633|RS8_CUPNH Small ribosomal subunit protein uS8 OS=Cupriavidus necator (strain ATCC 17699 / DSM 428 / KCTC 22496 / NCIMB 10442 / H16 / Stanier 337) OX=381666 GN=rpsH PE=3 SV=1;tr|A0AAE5ZGF2|A0AAE5ZGF2_CUPNH Small ribosomal subunit protein uS8 OS=Cu	2	19	19	19	14	10	13	11	16	14	15	16	13	16	10	10	1	2	14	10	13	11	16	14	15	16	13	16	10	10	1	2	14	10	13	11	16	14	15	16	13	16	10	10
A0AAE5ZGH8;Q0K7H0	A0AAE5ZGH8;Q0K7H0	1;1	1;1	1;1	tr|A0AAE5ZGH8|A0AAE5ZGH8_CUPNH EVE domain-containing protein OS=Cupriavidus necator (strain ATCC 17699 / DSM 428 / KCTC 22496 / NCIMB 10442 / H16 / Stanier 337) OX=381666 GN=E6A55_15170 PE=4 SV=1;tr|Q0K7H0|Q0K7H0_CUPNH EVE domain-containing protein OS=Cupr	2	1	1	1	1	0	0	0	1	0	0	1	0	0	0	0	0	0	1	0	0	0	1	0	0	1	0	0	0	0	0	0	1	0	0	0	1	0	0	1	0	0	0	0
Q0K7K0;A0AAE5ZGN0	Q0K7K0;A0AAE5ZGN0	26;26	26;26	26;26	sp|Q0K7K0|SYM_CUPNH Methionine--tRNA ligase OS=Cupriavidus necator (strain ATCC 17699 / DSM 428 / KCTC 22496 / NCIMB 10442 / H16 / Stanier 337) OX=381666 GN=metG PE=3 SV=1;tr|A0AAE5ZGN0|A0AAE5ZGN0_CUPNH Methionine--tRNA ligase OS=Cupriavidus necator (strai	2	26	26	26	6	7	4	5	8	13	16	20	6	5	6	7	13	13	6	7	4	5	8	13	16	20	6	5	6	7	13	13	6	7	4	5	8	13	16	20	6	5	6	7
Q0K757;A0AAE5ZGN4	Q0K757;A0AAE5ZGN4	60;60	60;60	60;60	sp|Q0K757|DNAK_CUPNH Chaperone protein DnaK OS=Cupriavidus necator (strain ATCC 17699 / DSM 428 / KCTC 22496 / NCIMB 10442 / H16 / Stanier 337) OX=381666 GN=dnaK PE=3 SV=1;tr|A0AAE5ZGN4|A0AAE5ZGN4_CUPNH Chaperone protein DnaK OS=Cupriavidus necator (strain	2	60	60	60	45	39	44	42	54	53	52	49	48	46	35	33	35	32	45	39	44	42	54	53	52	49	48	46	35	33	35	32	45	39	44	42	54	53	52	49	48	46	35	33
Q0K5N3;A0AAE5ZGN8	Q0K5N3;A0AAE5ZGN8	9;9	9;9	9;9	tr|Q0K5N3|Q0K5N3_CUPNH Bifunctional protein PutA OS=Cupriavidus necator (strain ATCC 17699 / DSM 428 / KCTC 22496 / NCIMB 10442 / H16 / Stanier 337) OX=381666 GN=putA PE=3 SV=1;tr|A0AAE5ZGN8|A0AAE5ZGN8_CUPNH Bifunctional protein PutA OS=Cupriavidus necator	2	9	9	9	0	0	0	0	1	1	2	3	0	0	3	3	0	0	0	0	0	0	1	1	2	3	0	0	3	3	0	0	0	0	0	0	1	1	2	3	0	0	3	3
Q0K5M4;A0AAE5ZGQ3	Q0K5M4;A0AAE5ZGQ3	5;5	5;5	5;5	sp|Q0K5M4|ATPD_CUPNH ATP synthase subunit delta OS=Cupriavidus necator (strain ATCC 17699 / DSM 428 / KCTC 22496 / NCIMB 10442 / H16 / Stanier 337) OX=381666 GN=atpH PE=3 SV=1;tr|A0AAE5ZGQ3|A0AAE5ZGQ3_CUPNH ATP synthase subunit delta OS=Cupriavidus necator	2	5	5	5	3	3	4	4	2	3	3	2	1	2	2	0	2	1	3	3	4	4	2	3	3	2	1	2	2	0	2	1	3	3	4	4	2	3	3	2	1	2	2	0
Q0KA17;A0AAE5ZGQ6	Q0KA17;A0AAE5ZGQ6	30;30	30;30	30;30	sp|Q0KA17|EFTS_CUPNH Elongation factor Ts OS=Cupriavidus necator (strain ATCC 17699 / DSM 428 / KCTC 22496 / NCIMB 10442 / H16 / Stanier 337) OX=381666 GN=tsf PE=3 SV=1;tr|A0AAE5ZGQ6|A0AAE5ZGQ6_CUPNH Elongation factor Ts OS=Cupriavidus necator (strain ATCC	2	30	30	30	21	23	21	22	25	25	25	24	23	23	18	13	21	21	21	23	21	22	25	25	25	24	23	23	18	13	21	21	21	23	21	22	25	25	25	24	23	23	18	13
Q0K8Z9;A0AAE5ZGS9	Q0K8Z9;A0AAE5ZGS9	2;2	2;2	2;2	sp|Q0K8Z9|IF11_CUPNH Translation initiation factor IF-1 1 OS=Cupriavidus necator (strain ATCC 17699 / DSM 428 / KCTC 22496 / NCIMB 10442 / H16 / Stanier 337) OX=381666 GN=infA1 PE=3 SV=1;tr|A0AAE5ZGS9|A0AAE5ZGS9_CUPNH Translation initiation factor IF-1 OS=	2	2	2	2	0	0	0	0	1	2	2	2	0	1	0	0	0	0	0	0	0	0	1	2	2	2	0	1	0	0	0	0	0	0	0	0	1	2	2	2	0	1	0	0
Q0K6Q0;A0AAE5ZGU5	Q0K6Q0;A0AAE5ZGU5	28;28	28;28	28;28	sp|Q0K6Q0|SYP_CUPNH Proline--tRNA ligase OS=Cupriavidus necator (strain ATCC 17699 / DSM 428 / KCTC 22496 / NCIMB 10442 / H16 / Stanier 337) OX=381666 GN=proS PE=3 SV=1;tr|A0AAE5ZGU5|A0AAE5ZGU5_CUPNH Proline--tRNA ligase OS=Cupriavidus necator (strain ATCC	2	28	28	28	10	12	7	8	15	12	18	15	8	6	6	8	15	19	10	12	7	8	15	12	18	15	8	6	6	8	15	19	10	12	7	8	15	12	18	15	8	6	6	8
Q0K5B8;A0AAE5ZGV1	Q0K5B8;A0AAE5ZGV1	3;3	3;3	3;3	sp|Q0K5B8|RL34_CUPNH Large ribosomal subunit protein bL34 OS=Cupriavidus necator (strain ATCC 17699 / DSM 428 / KCTC 22496 / NCIMB 10442 / H16 / Stanier 337) OX=381666 GN=rpmH PE=3 SV=1;tr|A0AAE5ZGV1|A0AAE5ZGV1_CUPNH Large ribosomal subunit protein bL34 OS	2	3	3	3	2	2	3	2	2	3	2	2	3	2	2	0	0	2	2	2	3	2	2	3	2	2	3	2	2	0	0	2	2	2	3	2	2	3	2	2	3	2	2	0
Q0K823;A0AAE5ZGZ3	Q0K823;A0AAE5ZGZ3	46;46	46;46	46;46	sp|Q0K823|SYA_CUPNH Alanine--tRNA ligase OS=Cupriavidus necator (strain ATCC 17699 / DSM 428 / KCTC 22496 / NCIMB 10442 / H16 / Stanier 337) OX=381666 GN=alaS PE=3 SV=1;tr|A0AAE5ZGZ3|A0AAE5ZGZ3_CUPNH Alanine--tRNA ligase OS=Cupriavidus necator (strain ATCC	2	46	46	46	22	22	18	22	30	25	30	35	22	27	20	11	18	21	22	22	18	22	30	25	30	35	22	27	20	11	18	21	22	22	18	22	30	25	30	35	22	27	20	11
A0AAE5ZGZ9;Q0K6F9	A0AAE5ZGZ9;Q0K6F9	4;4	4;4	4;4	tr|A0AAE5ZGZ9|A0AAE5ZGZ9_CUPNH Glutaredoxin OS=Cupriavidus necator (strain ATCC 17699 / DSM 428 / KCTC 22496 / NCIMB 10442 / H16 / Stanier 337) OX=381666 GN=grxD PE=3 SV=1;tr|Q0K6F9|Q0K6F9_CUPNH Glutaredoxin OS=Cupriavidus necator (strain ATCC 17699 / DSM	2	4	4	4	2	3	4	4	3	4	3	3	3	3	3	3	4	4	2	3	4	4	3	4	3	3	3	3	3	3	4	4	2	3	4	4	3	4	3	3	3	3	3	3
Q0K808;A0AAE5ZH04	Q0K808;A0AAE5ZH04	28;28	28;28	28;28	sp|Q0K808|SYQ_CUPNH Glutamine--tRNA ligase OS=Cupriavidus necator (strain ATCC 17699 / DSM 428 / KCTC 22496 / NCIMB 10442 / H16 / Stanier 337) OX=381666 GN=glnS PE=3 SV=1;tr|A0AAE5ZH04|A0AAE5ZH04_CUPNH Glutamine--tRNA ligase OS=Cupriavidus necator (strain	2	28	28	28	8	6	6	6	13	10	14	20	2	9	4	4	15	9	8	6	6	6	13	10	14	20	2	9	4	4	15	9	8	6	6	6	13	10	14	20	2	9	4	4
Q0K6E5;A0AAE5ZH08	Q0K6E5;A0AAE5ZH08	8;8	8;8	8;8	tr|Q0K6E5|Q0K6E5_CUPNH Cation/multidrug efflux system, mebrane-fusion component OS=Cupriavidus necator (strain ATCC 17699 / DSM 428 / KCTC 22496 / NCIMB 10442 / H16 / Stanier 337) OX=381666 GN=acrA6 PE=3 SV=1;tr|A0AAE5ZH08|A0AAE5ZH08_CUPNH Efflux RND trans	2	8	8	8	0	0	0	0	4	3	3	2	1	7	0	1	0	0	0	0	0	0	4	3	3	2	1	7	0	1	0	0	0	0	0	0	4	3	3	2	1	7	0	1
Q0K4F5;A0AAE5ZH16	Q0K4F5;A0AAE5ZH16	1;1	1;1	1;1	sp|Q0K4F5|PDXA2_CUPNH D-threonate 4-phosphate dehydrogenase OS=Cupriavidus necator (strain ATCC 17699 / DSM 428 / KCTC 22496 / NCIMB 10442 / H16 / Stanier 337) OX=381666 GN=pdxA2 PE=1 SV=1;tr|A0AAE5ZH16|A0AAE5ZH16_CUPNH 4-hydroxythreonine-4-phosphate dehyd	2	1	1	1	1	1	1	1	1	1	1	1	1	1	1	1	1	1	1	1	1	1	1	1	1	1	1	1	1	1	1	1	1	1	1	1	1	1	1	1	1	1	1	1
Q0K7X7;A0AAE5ZH24	Q0K7X7;A0AAE5ZH24	3;3	3;3	3;3	sp|Q0K7X7|T23O_CUPNH Tryptophan 2,3-dioxygenase OS=Cupriavidus necator (strain ATCC 17699 / DSM 428 / KCTC 22496 / NCIMB 10442 / H16 / Stanier 337) OX=381666 GN=kynA PE=3 SV=1;tr|A0AAE5ZH24|A0AAE5ZH24_CUPNH Tryptophan 2,3-dioxygenase OS=Cupriavidus necator	2	3	3	3	0	0	1	0	0	1	1	1	1	0	1	2	2	1	0	0	1	0	0	1	1	1	1	0	1	2	2	1	0	0	1	0	0	1	1	1	1	0	1	2
A0AAE5ZH50;Q0K8T5	A0AAE5ZH50;Q0K8T5	42;42	42;42	42;42	tr|A0AAE5ZH50|A0AAE5ZH50_CUPNH Carbohydrate ABC transporter substrate-binding protein OS=Cupriavidus necator (strain ATCC 17699 / DSM 428 / KCTC 22496 / NCIMB 10442 / H16 / Stanier 337) OX=381666 GN=E6A55_12785 PE=3 SV=1;tr|Q0K8T5|Q0K8T5_CUPNH ABC-type sug	2	42	42	42	26	22	23	21	32	32	29	35	27	23	20	14	20	17	26	22	23	21	32	32	29	35	27	23	20	14	20	17	26	22	23	21	32	32	29	35	27	23	20	14
A0AAE5ZH53;Q0K9D8	A0AAE5ZH53;Q0K9D8	2;2	2;2	2;2	tr|A0AAE5ZH53|A0AAE5ZH53_CUPNH Uncharacterized protein OS=Cupriavidus necator (strain ATCC 17699 / DSM 428 / KCTC 22496 / NCIMB 10442 / H16 / Stanier 337) OX=381666 GN=E6A55_11740 PE=4 SV=1;tr|Q0K9D8|Q0K9D8_CUPNH DUF2188 domain-containing protein OS=Cupria	2	2	2	2	0	1	0	0	1	1	0	1	0	0	0	1	0	1	0	1	0	0	1	1	0	1	0	0	0	1	0	1	0	1	0	0	1	1	0	1	0	0	0	1
Q0K9B9;A0AAE5ZH54	Q0K9B9;A0AAE5ZH54	74;74	74;74	73;73	sp|Q0K9B9|IF2_CUPNH Translation initiation factor IF-2 OS=Cupriavidus necator (strain ATCC 17699 / DSM 428 / KCTC 22496 / NCIMB 10442 / H16 / Stanier 337) OX=381666 GN=infB PE=3 SV=1;tr|A0AAE5ZH54|A0AAE5ZH54_CUPNH Translation initiation factor IF-2 OS=Cupr	2	74	74	73	49	38	46	45	56	54	59	62	37	49	29	33	4	8	49	38	46	45	56	54	59	62	37	49	29	33	4	8	49	37	45	44	55	53	58	61	36	49	29	32
Q0K634;A0AAE5ZH77	Q0K634;A0AAE5ZH77	21;21	21;21	21;21	sp|Q0K634|RL6_CUPNH Large ribosomal subunit protein uL6 OS=Cupriavidus necator (strain ATCC 17699 / DSM 428 / KCTC 22496 / NCIMB 10442 / H16 / Stanier 337) OX=381666 GN=rplF PE=3 SV=1;tr|A0AAE5ZH77|A0AAE5ZH77_CUPNH Large ribosomal subunit protein uL6 OS=Cu	2	21	21	21	14	10	10	8	16	15	17	18	15	16	8	9	3	5	14	10	10	8	16	15	17	18	15	16	8	9	3	5	14	10	10	8	16	15	17	18	15	16	8	9
A0AAE5ZH79;Q0K7P6	A0AAE5ZH79;Q0K7P6	2;1	2;1	2;1	tr|A0AAE5ZH79|A0AAE5ZH79_CUPNH NAD-dependent epimerase/dehydratase family protein OS=Cupriavidus necator (strain ATCC 17699 / DSM 428 / KCTC 22496 / NCIMB 10442 / H16 / Stanier 337) OX=381666 GN=E6A55_14785 PE=4 SV=1;tr|Q0K7P6|Q0K7P6_CUPNH Nucleoside-dipho	2	2	2	2	0	0	1	0	1	1	1	2	1	1	1	0	2	2	0	0	1	0	1	1	1	2	1	1	1	0	2	2	0	0	1	0	1	1	1	2	1	1	1	0
Q0K610;A0AAE5ZH80	Q0K610;A0AAE5ZH80	23;23	23;23	23;23	sp|Q0K610|RS7_CUPNH Small ribosomal subunit protein uS7 OS=Cupriavidus necator (strain ATCC 17699 / DSM 428 / KCTC 22496 / NCIMB 10442 / H16 / Stanier 337) OX=381666 GN=rpsG PE=3 SV=1;tr|A0AAE5ZH80|A0AAE5ZH80_CUPNH Small ribosomal subunit protein uS7 OS=Cu	2	23	23	23	14	12	14	15	18	19	19	18	15	18	12	10	1	1	14	12	14	15	18	19	19	18	15	18	12	10	1	1	14	12	14	15	18	19	19	18	15	18	12	10
Q0K619;A0AAE5ZH88	Q0K619;A0AAE5ZH88	22;22	22;22	22;22	sp|Q0K619|RL3_CUPNH Large ribosomal subunit protein uL3 OS=Cupriavidus necator (strain ATCC 17699 / DSM 428 / KCTC 22496 / NCIMB 10442 / H16 / Stanier 337) OX=381666 GN=rplC PE=3 SV=1;tr|A0AAE5ZH88|A0AAE5ZH88_CUPNH Large ribosomal subunit protein uL3 OS=Cu	2	22	22	22	15	11	13	14	17	16	21	20	16	17	13	10	1	1	15	11	13	14	17	16	21	20	16	17	13	10	1	1	15	11	13	14	17	16	21	20	16	17	13	10
Q0K7N0;A0AAE5ZH89	Q0K7N0;A0AAE5ZH89	2;2	2;2	2;2	sp|Q0K7N0|YQGF_CUPNH Putative pre-16S rRNA nuclease OS=Cupriavidus necator (strain ATCC 17699 / DSM 428 / KCTC 22496 / NCIMB 10442 / H16 / Stanier 337) OX=381666 GN=H16_A2915 PE=3 SV=1;tr|A0AAE5ZH89|A0AAE5ZH89_CUPNH Putative pre-16S rRNA nuclease OS=Cupria	2	2	2	2	0	0	0	0	2	2	2	2	1	2	1	1	1	1	0	0	0	0	2	2	2	2	1	2	1	1	1	1	0	0	0	0	2	2	2	2	1	2	1	1
Q0K958;A0AAE5ZH97	Q0K958;A0AAE5ZH97	10;10	10;10	10;10	sp|Q0K958|NDK_CUPNH Nucleoside diphosphate kinase OS=Cupriavidus necator (strain ATCC 17699 / DSM 428 / KCTC 22496 / NCIMB 10442 / H16 / Stanier 337) OX=381666 GN=ndk PE=3 SV=1;tr|A0AAE5ZH97|A0AAE5ZH97_CUPNH Nucleoside diphosphate kinase OS=Cupriavidus nec	2	10	10	10	9	7	9	6	6	6	9	10	5	8	6	7	8	8	9	7	9	6	6	6	9	10	5	8	6	7	8	8	9	7	9	6	6	6	9	10	5	8	6	7
Q0K602;A0AAE5ZH98	Q0K602;A0AAE5ZH98	14;14	14;14	14;14	sp|Q0K602|RL11_CUPNH Large ribosomal subunit protein uL11 OS=Cupriavidus necator (strain ATCC 17699 / DSM 428 / KCTC 22496 / NCIMB 10442 / H16 / Stanier 337) OX=381666 GN=rplK PE=3 SV=1;tr|A0AAE5ZH98|A0AAE5ZH98_CUPNH Large ribosomal subunit protein uL11 OS	2	14	14	14	8	8	11	11	10	12	11	11	11	12	9	6	4	8	8	8	11	11	10	12	11	11	11	12	9	6	4	8	8	8	11	11	10	12	11	11	11	12	9	6
Q0K7L4;A0AAE5ZH99	Q0K7L4;A0AAE5ZH99	10;10	10;10	10;10	sp|Q0K7L4|DCD_CUPNH dCTP deaminase OS=Cupriavidus necator (strain ATCC 17699 / DSM 428 / KCTC 22496 / NCIMB 10442 / H16 / Stanier 337) OX=381666 GN=dcd PE=3 SV=1;tr|A0AAE5ZH99|A0AAE5ZH99_CUPNH dCTP deaminase OS=Cupriavidus necator (strain ATCC 17699 / DSM	2	10	10	10	1	1	1	1	6	4	5	5	4	3	2	3	3	5	1	1	1	1	6	4	5	5	4	3	2	3	3	5	1	1	1	1	6	4	5	5	4	3	2	3
Q0K6N8;A0AAE5ZHA5	Q0K6N8;A0AAE5ZHA5	3;3	3;3	3;3	sp|Q0K6N8|ZAPD_CUPNH Cell division protein ZapD OS=Cupriavidus necator (strain ATCC 17699 / DSM 428 / KCTC 22496 / NCIMB 10442 / H16 / Stanier 337) OX=381666 GN=zapD PE=3 SV=1;tr|A0AAE5ZHA5|A0AAE5ZHA5_CUPNH Cell division protein ZapD OS=Cupriavidus necator	2	3	3	3	2	1	1	2	2	2	1	1	0	0	0	0	1	0	2	1	1	2	2	2	1	1	0	0	0	0	1	0	2	1	1	2	2	2	1	1	0	0	0	0
A0AAE5ZHA7;Q0K5Y7	A0AAE5ZHA7;Q0K5Y7	7;5	7;5	7;5	tr|A0AAE5ZHA7|A0AAE5ZHA7_CUPNH DUF1835 domain-containing protein OS=Cupriavidus necator (strain ATCC 17699 / DSM 428 / KCTC 22496 / NCIMB 10442 / H16 / Stanier 337) OX=381666 GN=E6A55_17980 PE=4 SV=1;tr|Q0K5Y7|Q0K5Y7_CUPNH DUF1835 domain-containing protein	2	7	7	7	1	1	1	3	2	2	2	4	1	1	2	2	4	5	1	1	1	3	2	2	2	4	1	1	2	2	4	5	1	1	1	3	2	2	2	4	1	1	2	2
Q0K6M4;A0AAE5ZHB4	Q0K6M4;A0AAE5ZHB4	5;5	5;5	5;5	sp|Q0K6M4|MURG_CUPNH UDP-N-acetylglucosamine--N-acetylmuramyl-(pentapeptide) pyrophosphoryl-undecaprenol N-acetylglucosamine transferase OS=Cupriavidus necator (strain ATCC 17699 / DSM 428 / KCTC 22496 / NCIMB 10442 / H16 / Stanier 337) OX=381666 GN=murG P	2	5	5	5	1	0	0	1	2	2	2	3	2	1	0	1	0	0	1	0	0	1	2	2	2	3	2	1	0	1	0	0	1	0	0	1	2	2	2	3	2	1	0	1
A0AAE5ZHC7;Q0K7G7	A0AAE5ZHC7;Q0K7G7	11;11	11;11	11;11	tr|A0AAE5ZHC7|A0AAE5ZHC7_CUPNH Malonyl-CoA synthase OS=Cupriavidus necator (strain ATCC 17699 / DSM 428 / KCTC 22496 / NCIMB 10442 / H16 / Stanier 337) OX=381666 GN=E6A55_15185 PE=3 SV=1;tr|Q0K7G7|Q0K7G7_CUPNH Acyl-CoA synthetase OS=Cupriavidus necator (st	2	11	11	11	2	1	1	1	3	3	8	8	2	4	4	2	4	3	2	1	1	1	3	3	8	8	2	4	4	2	4	3	2	1	1	1	3	3	8	8	2	4	4	2
Q0K3F2;A0AAE5ZHE8	Q0K3F2;A0AAE5ZHE8	2;2	2;2	2;2	tr|Q0K3F2|Q0K3F2_CUPNH Acyl-CoA dehydrogenase,short-chain specific OS=Cupriavidus necator (strain ATCC 17699 / DSM 428 / KCTC 22496 / NCIMB 10442 / H16 / Stanier 337) OX=381666 GN=H16_B0675 PE=3 SV=1;tr|A0AAE5ZHE8|A0AAE5ZHE8_CUPNH Acyl-CoA dehydrogenase OS	2	2	2	2	0	0	0	0	0	1	0	1	0	0	0	0	0	1	0	0	0	0	0	1	0	1	0	0	0	0	0	1	0	0	0	0	0	1	0	1	0	0	0	0
Q0K6G2;A0AAE5ZHF3	Q0K6G2;A0AAE5ZHF3	5;5	5;5	5;5	tr|Q0K6G2|Q0K6G2_CUPNH Peptide chain release factor 1 OS=Cupriavidus necator (strain ATCC 17699 / DSM 428 / KCTC 22496 / NCIMB 10442 / H16 / Stanier 337) OX=381666 GN=prfA PE=3 SV=1;tr|A0AAE5ZHF3|A0AAE5ZHF3_CUPNH Peptide chain release factor 1 OS=Cupriavid	2	5	5	5	0	0	0	2	1	1	2	3	0	1	0	0	0	0	0	0	0	2	1	1	2	3	0	1	0	0	0	0	0	0	0	2	1	1	2	3	0	1	0	0
Q0K5M5;A0AAE5ZHG8	Q0K5M5;A0AAE5ZHG8	45;45	45;45	45;45	sp|Q0K5M5|ATPA_CUPNH ATP synthase subunit alpha OS=Cupriavidus necator (strain ATCC 17699 / DSM 428 / KCTC 22496 / NCIMB 10442 / H16 / Stanier 337) OX=381666 GN=atpA PE=3 SV=1;tr|A0AAE5ZHG8|A0AAE5ZHG8_CUPNH ATP synthase subunit alpha OS=Cupriavidus necator	2	45	45	45	21	24	13	23	27	27	30	29	24	25	22	22	14	19	21	24	13	23	27	27	30	29	24	25	22	22	14	19	21	24	13	23	27	27	30	29	24	25	22	22
Q0K4X7;A0AAE5ZHH9	Q0K4X7;A0AAE5ZHH9	3;3	3;3	3;3	tr|Q0K4X7|Q0K4X7_CUPNH Coenzyme F420-dependent N5,N10-methylene tetrahydromethanopterin reductase OS=Cupriavidus necator (strain ATCC 17699 / DSM 428 / KCTC 22496 / NCIMB 10442 / H16 / Stanier 337) OX=381666 GN=H16_B0141 PE=4 SV=1;tr|A0AAE5ZHH9|A0AAE5ZHH9_	2	3	3	3	0	0	0	0	0	1	1	2	0	0	0	1	0	0	0	0	0	0	0	1	1	2	0	0	0	1	0	0	0	0	0	0	0	1	1	2	0	0	0	1
P27750;A0AAE5ZHJ0	P27750;A0AAE5ZHJ0	1;1	1;1	1;1	sp|P27750|Y4148_CUPNH Uncharacterized protein H16_B0148 OS=Cupriavidus necator (strain ATCC 17699 / DSM 428 / KCTC 22496 / NCIMB 10442 / H16 / Stanier 337) OX=381666 GN=H16_B0148 PE=4 SV=2;tr|A0AAE5ZHJ0|A0AAE5ZHJ0_CUPNH Lipoate--protein ligase family prote	2	1	1	1	0	0	0	0	0	0	1	0	0	0	0	0	0	0	0	0	0	0	0	0	1	0	0	0	0	0	0	0	0	0	0	0	0	0	1	0	0	0	0	0
Q0K685;A0AAE5ZHK2	Q0K685;A0AAE5ZHK2	16;16	16;16	16;16	sp|Q0K685|MURA_CUPNH UDP-N-acetylglucosamine 1-carboxyvinyltransferase OS=Cupriavidus necator (strain ATCC 17699 / DSM 428 / KCTC 22496 / NCIMB 10442 / H16 / Stanier 337) OX=381666 GN=murA PE=3 SV=1;tr|A0AAE5ZHK2|A0AAE5ZHK2_CUPNH UDP-N-acetylglucosamine 1-	2	16	16	16	1	3	1	1	3	3	5	10	0	3	4	3	9	8	1	3	1	1	3	3	5	10	0	3	4	3	9	8	1	3	1	1	3	3	5	10	0	3	4	3
Q0K669;A0AAE5ZHL2	Q0K669;A0AAE5ZHL2	10;10	10;10	10;10	sp|Q0K669|AROB_CUPNH 3-dehydroquinate synthase OS=Cupriavidus necator (strain ATCC 17699 / DSM 428 / KCTC 22496 / NCIMB 10442 / H16 / Stanier 337) OX=381666 GN=aroB PE=3 SV=1;tr|A0AAE5ZHL2|A0AAE5ZHL2_CUPNH 3-dehydroquinate synthase OS=Cupriavidus necator (	2	10	10	10	0	0	0	1	4	4	4	5	0	1	2	0	0	0	0	0	0	1	4	4	4	5	0	1	2	0	0	0	0	0	0	1	4	4	4	5	0	1	2	0
Q0K638;A0AAE5ZHN8	Q0K638;A0AAE5ZHN8	13;13	13;13	13;13	sp|Q0K638|RL15_CUPNH Large ribosomal subunit protein uL15 OS=Cupriavidus necator (strain ATCC 17699 / DSM 428 / KCTC 22496 / NCIMB 10442 / H16 / Stanier 337) OX=381666 GN=rplO PE=3 SV=1;tr|A0AAE5ZHN8|A0AAE5ZHN8_CUPNH Large ribosomal subunit protein uL15 OS	2	13	13	13	8	4	5	6	9	9	10	9	10	12	6	7	0	2	8	4	5	6	9	9	10	9	10	12	6	7	0	2	8	4	5	6	9	9	10	9	10	12	6	7
Q0K622;A0AAE5ZHQ5	Q0K622;A0AAE5ZHQ5	28;28	28;28	28;28	sp|Q0K622|RL2_CUPNH Large ribosomal subunit protein uL2 OS=Cupriavidus necator (strain ATCC 17699 / DSM 428 / KCTC 22496 / NCIMB 10442 / H16 / Stanier 337) OX=381666 GN=rplB PE=3 SV=1;tr|A0AAE5ZHQ5|A0AAE5ZHQ5_CUPNH Large ribosomal subunit protein uL2 OS=Cu	2	28	28	28	19	14	13	14	17	18	26	23	19	20	15	13	0	0	19	14	13	14	17	18	26	23	19	20	15	13	0	0	19	14	13	14	17	18	26	23	19	20	15	13
Q0K605;A0AAE5ZHR6	Q0K605;A0AAE5ZHR6	12;12	12;12	12;12	sp|Q0K605|RL7_CUPNH Large ribosomal subunit protein bL12 OS=Cupriavidus necator (strain ATCC 17699 / DSM 428 / KCTC 22496 / NCIMB 10442 / H16 / Stanier 337) OX=381666 GN=rplL PE=3 SV=1;tr|A0AAE5ZHR6|A0AAE5ZHR6_CUPNH Large ribosomal subunit protein bL12 OS=	2	12	12	12	10	8	9	7	7	9	7	8	9	9	8	8	9	8	10	8	9	7	7	9	7	8	9	9	8	8	9	8	10	8	9	7	7	9	7	8	9	9	8	8
A0AAE5ZHT0;Q0KBK2	A0AAE5ZHT0;Q0KBK2	55;55	55;55	55;55	tr|A0AAE5ZHT0|A0AAE5ZHT0_CUPNH Lon protease OS=Cupriavidus necator (strain ATCC 17699 / DSM 428 / KCTC 22496 / NCIMB 10442 / H16 / Stanier 337) OX=381666 GN=lon PE=2 SV=1;tr|Q0KBK2|Q0KBK2_CUPNH Lon protease OS=Cupriavidus necator (strain ATCC 17699 / DSM 4	2	55	55	55	36	31	34	37	49	41	47	49	26	31	23	21	0	0	36	31	34	37	49	41	47	49	26	31	23	21	0	0	36	31	34	37	49	41	47	49	26	31	23	21
A0AAE5ZHU1	A0AAE5ZHU1	3	3	3	tr|A0AAE5ZHU1|A0AAE5ZHU1_CUPNH DNA gyrase inhibitor YacG OS=Cupriavidus necator (strain ATCC 17699 / DSM 428 / KCTC 22496 / NCIMB 10442 / H16 / Stanier 337) OX=381666 GN=yacG PE=3 SV=1	1	3	3	3	3	2	3	3	0	0	0	0	0	0	0	0	0	0	3	2	3	3	0	0	0	0	0	0	0	0	0	0	3	2	3	3	0	0	0	0	0	0	0	0
Q0K6H7;A0AAE5ZHX3	Q0K6H7;A0AAE5ZHX3	2;2	2;2	2;2	sp|Q0K6H7|ACYP_CUPNH Acylphosphatase OS=Cupriavidus necator (strain ATCC 17699 / DSM 428 / KCTC 22496 / NCIMB 10442 / H16 / Stanier 337) OX=381666 GN=acyP PE=3 SV=1;tr|A0AAE5ZHX3|A0AAE5ZHX3_CUPNH acylphosphatase OS=Cupriavidus necator (strain ATCC 17699 /	2	2	2	2	0	0	0	0	1	2	2	2	0	0	1	1	2	1	0	0	0	0	1	2	2	2	0	0	1	1	2	1	0	0	0	0	1	2	2	2	0	0	1	1
A0AAE5ZI07;Q0K635	A0AAE5ZI07;Q0K635	11;11	11;11	11;11	tr|A0AAE5ZI07|A0AAE5ZI07_CUPNH Large ribosomal subunit protein uL18 OS=Cupriavidus necator (strain ATCC 17699 / DSM 428 / KCTC 22496 / NCIMB 10442 / H16 / Stanier 337) OX=381666 GN=rplR PE=3 SV=1;sp|Q0K635|RL18_CUPNH Large ribosomal subunit protein uL18 OS	2	11	11	11	5	4	3	4	9	8	9	10	8	7	5	5	0	0	5	4	3	4	9	8	9	10	8	7	5	5	0	0	5	4	3	4	9	8	9	10	8	7	5	5
Q0K699;A0AAE5ZI10	Q0K699;A0AAE5ZI10	2;2	2;2	2;2	sp|Q0K699|TATB_CUPNH Sec-independent protein translocase protein TatB OS=Cupriavidus necator (strain ATCC 17699 / DSM 428 / KCTC 22496 / NCIMB 10442 / H16 / Stanier 337) OX=381666 GN=tatB PE=3 SV=1;tr|A0AAE5ZI10|A0AAE5ZI10_CUPNH Sec-independent protein tra	2	2	2	2	0	0	0	0	2	1	0	1	1	0	0	0	0	0	0	0	0	0	2	1	0	1	1	0	0	0	0	0	0	0	0	0	2	1	0	1	1	0	0	0
Q0K5M8;A0AAE5ZI14	Q0K5M8;A0AAE5ZI14	8;8	8;8	8;8	sp|Q0K5M8|ATPE_CUPNH ATP synthase epsilon chain OS=Cupriavidus necator (strain ATCC 17699 / DSM 428 / KCTC 22496 / NCIMB 10442 / H16 / Stanier 337) OX=381666 GN=atpC PE=3 SV=1;tr|A0AAE5ZI14|A0AAE5ZI14_CUPNH ATP synthase epsilon chain OS=Cupriavidus necator	2	8	8	8	6	6	5	5	8	8	8	8	7	6	6	7	5	6	6	6	5	5	8	8	8	8	7	6	6	7	5	6	6	6	5	5	8	8	8	8	7	6	6	7
Q0K637;A0AAE5ZI43	Q0K637;A0AAE5ZI43	5;5	5;5	5;5	sp|Q0K637|RL30_CUPNH Large ribosomal subunit protein uL30 OS=Cupriavidus necator (strain ATCC 17699 / DSM 428 / KCTC 22496 / NCIMB 10442 / H16 / Stanier 337) OX=381666 GN=rpmD PE=3 SV=1;tr|A0AAE5ZI43|A0AAE5ZI43_CUPNH Large ribosomal subunit protein uL30 OS	2	5	5	5	3	2	3	2	3	2	4	3	3	3	2	3	0	1	3	2	3	2	3	2	4	3	3	3	2	3	0	1	3	2	3	2	3	2	4	3	3	3	2	3
Q0K621;A0AAE5ZI50	Q0K621;A0AAE5ZI50	10;10	10;10	10;10	sp|Q0K621|RL23_CUPNH Large ribosomal subunit protein uL23 OS=Cupriavidus necator (strain ATCC 17699 / DSM 428 / KCTC 22496 / NCIMB 10442 / H16 / Stanier 337) OX=381666 GN=rplW PE=3 SV=1;tr|A0AAE5ZI50|A0AAE5ZI50_CUPNH Large ribosomal subunit protein uL23 OS	2	10	10	10	5	3	3	2	7	5	8	7	4	8	3	3	0	0	5	3	3	2	7	5	8	7	4	8	3	3	0	0	5	3	3	2	7	5	8	7	4	8	3	3
Q0K604;A0AAE5ZI58	Q0K604;A0AAE5ZI58	13;13	13;13	13;13	sp|Q0K604|RL10_CUPNH Large ribosomal subunit protein uL10 OS=Cupriavidus necator (strain ATCC 17699 / DSM 428 / KCTC 22496 / NCIMB 10442 / H16 / Stanier 337) OX=381666 GN=rplJ PE=3 SV=1;tr|A0AAE5ZI58|A0AAE5ZI58_CUPNH Large ribosomal subunit protein uL10 OS	2	13	13	13	10	10	9	10	12	12	13	13	8	10	6	7	3	6	10	10	9	10	12	12	13	13	8	10	6	7	3	6	10	10	9	10	12	12	13	13	8	10	6	7
A0AAE5ZIA6;Q0K4X8	A0AAE5ZIA6;Q0K4X8	1;1	1;1	1;1	tr|A0AAE5ZIA6|A0AAE5ZIA6_CUPNH IclR family transcriptional regulator OS=Cupriavidus necator (strain ATCC 17699 / DSM 428 / KCTC 22496 / NCIMB 10442 / H16 / Stanier 337) OX=381666 GN=E6A55_19805 PE=4 SV=1;tr|Q0K4X8|Q0K4X8_CUPNH Transcriptional regulator, Ic	2	1	1	1	0	0	0	0	0	0	1	0	0	0	0	0	0	0	0	0	0	0	0	0	1	0	0	0	0	0	0	0	0	0	0	0	0	0	1	0	0	0	0	0
Q0K287;A0AAE5ZIC0	Q0K287;A0AAE5ZIC0	40;40	40;40	40;40	tr|Q0K287|Q0K287_CUPNH Putative peptidase, M20A subfamily OS=Cupriavidus necator (strain ATCC 17699 / DSM 428 / KCTC 22496 / NCIMB 10442 / H16 / Stanier 337) OX=381666 GN=H16_B1096 PE=3 SV=1;tr|A0AAE5ZIC0|A0AAE5ZIC0_CUPNH Dipeptidase OS=Cupriavidus necator	2	40	40	40	14	15	19	20	28	25	24	30	24	13	22	19	13	19	14	15	19	20	28	25	24	30	24	13	22	19	13	19	14	15	19	20	28	25	24	30	24	13	22	19
Q0K5M7;A0AAE5ZIC5	Q0K5M7;A0AAE5ZIC5	32;32	32;32	32;32	sp|Q0K5M7|ATPB_CUPNH ATP synthase subunit beta OS=Cupriavidus necator (strain ATCC 17699 / DSM 428 / KCTC 22496 / NCIMB 10442 / H16 / Stanier 337) OX=381666 GN=atpD PE=3 SV=1;tr|A0AAE5ZIC5|A0AAE5ZIC5_CUPNH ATP synthase subunit beta OS=Cupriavidus necator (	2	32	32	32	21	20	17	22	26	21	29	28	20	21	20	14	18	19	21	20	17	22	26	21	29	28	20	21	20	14	18	19	21	20	17	22	26	21	29	28	20	21	20	14
Q0KEU1;A0AAE5ZII8	Q0KEU1;A0AAE5ZII8	4;4	4;4	4;4	sp|Q0KEU1|SELU_CUPNH tRNA 2-selenouridine synthase OS=Cupriavidus necator (strain ATCC 17699 / DSM 428 / KCTC 22496 / NCIMB 10442 / H16 / Stanier 337) OX=381666 GN=selU PE=3 SV=1;tr|A0AAE5ZII8|A0AAE5ZII8_CUPNH tRNA 2-selenouridine synthase OS=Cupriavidus n	2	4	4	4	0	0	0	0	2	0	1	1	0	1	1	0	1	3	0	0	0	0	2	0	1	1	0	1	1	0	1	3	0	0	0	0	2	0	1	1	0	1	1	0
A0AAE5ZIK8;Q0K8Y6	A0AAE5ZIK8;Q0K8Y6	8;8	8;8	8;8	tr|A0AAE5ZIK8|A0AAE5ZIK8_CUPNH Dihydropteroate synthase OS=Cupriavidus necator (strain ATCC 17699 / DSM 428 / KCTC 22496 / NCIMB 10442 / H16 / Stanier 337) OX=381666 GN=folP PE=3 SV=1;tr|Q0K8Y6|Q0K8Y6_CUPNH Dihydropteroate synthase OS=Cupriavidus necator (	2	8	8	8	0	0	0	1	1	2	4	5	2	0	1	2	3	4	0	0	0	1	1	2	4	5	2	0	1	2	3	4	0	0	0	1	1	2	4	5	2	0	1	2
Q0K7A4;A0AAE5ZIL6	Q0K7A4;A0AAE5ZIL6	3;3	3;3	3;3	tr|Q0K7A4|Q0K7A4_CUPNH Phosphoribosylglycinamide formyltransferase OS=Cupriavidus necator (strain ATCC 17699 / DSM 428 / KCTC 22496 / NCIMB 10442 / H16 / Stanier 337) OX=381666 GN=purN PE=3 SV=1;tr|A0AAE5ZIL6|A0AAE5ZIL6_CUPNH Phosphoribosylglycinamide form	2	3	3	3	0	1	1	1	1	2	2	2	0	0	1	0	2	2	0	1	1	1	1	2	2	2	0	0	1	0	2	2	0	1	1	1	1	2	2	2	0	0	1	0
A0AAE5ZIM1;Q0KBQ1	A0AAE5ZIM1;Q0KBQ1	1;1	1;1	1;1	tr|A0AAE5ZIM1|A0AAE5ZIM1_CUPNH Purine nucleoside phosphorylase OS=Cupriavidus necator (strain ATCC 17699 / DSM 428 / KCTC 22496 / NCIMB 10442 / H16 / Stanier 337) OX=381666 GN=pgeF PE=3 SV=1;tr|Q0KBQ1|Q0KBQ1_CUPNH Purine nucleoside phosphorylase OS=Cupriav	2	1	1	1	0	1	0	1	0	0	0	0	0	0	0	0	0	0	0	1	0	1	0	0	0	0	0	0	0	0	0	0	0	1	0	1	0	0	0	0	0	0	0	0
Q0K758;A0AAE5ZIP6	Q0K758;A0AAE5ZIP6	11;11	11;11	11;11	sp|Q0K758|DNAJ_CUPNH Chaperone protein DnaJ OS=Cupriavidus necator (strain ATCC 17699 / DSM 428 / KCTC 22496 / NCIMB 10442 / H16 / Stanier 337) OX=381666 GN=dnaJ PE=3 SV=1;tr|A0AAE5ZIP6|A0AAE5ZIP6_CUPNH Chaperone protein DnaJ OS=Cupriavidus necator (strain	2	11	11	11	2	1	3	1	3	4	5	4	5	7	2	1	0	0	2	1	3	1	3	4	5	4	5	7	2	1	0	0	2	1	3	1	3	4	5	4	5	7	2	1
A0AAE5ZIR1;Q0K1U8	A0AAE5ZIR1;Q0K1U8	7;7	7;7	7;7	tr|A0AAE5ZIR1|A0AAE5ZIR1_CUPNH Acyl-CoA thioesterase OS=Cupriavidus necator (strain ATCC 17699 / DSM 428 / KCTC 22496 / NCIMB 10442 / H16 / Stanier 337) OX=381666 GN=E6A55_25460 PE=3 SV=1;tr|Q0K1U8|Q0K1U8_CUPNH Acyl-CoA hydrolase OS=Cupriavidus necator (st	2	7	7	7	2	3	3	3	5	2	3	2	2	3	1	1	4	3	2	3	3	3	5	2	3	2	2	3	1	1	4	3	2	3	3	3	5	2	3	2	2	3	1	1
Q0K0L8;A0AAE5ZJ85	Q0K0L8;A0AAE5ZJ85	2;2	2;2	2;2	sp|Q0K0L8|HGD_CUPNH Homogentisate 1,2-dioxygenase OS=Cupriavidus necator (strain ATCC 17699 / DSM 428 / KCTC 22496 / NCIMB 10442 / H16 / Stanier 337) OX=381666 GN=hmgA PE=3 SV=1;tr|A0AAE5ZJ85|A0AAE5ZJ85_CUPNH Homogentisate 1,2-dioxygenase OS=Cupriavidus ne	2	2	2	2	0	0	0	0	0	0	0	1	0	0	0	0	1	0	0	0	0	0	0	0	0	1	0	0	0	0	1	0	0	0	0	0	0	0	0	1	0	0	0	0
P19923;A0AAE5ZJ86	P19923;A0AAE5ZJ86	1;1	1;1	1;1	sp|P19923|KPPR2_CUPNH Phosphoribulokinase, chromosomal OS=Cupriavidus necator (strain ATCC 17699 / DSM 428 / KCTC 22496 / NCIMB 10442 / H16 / Stanier 337) OX=381666 GN=cfxP PE=1 SV=3;tr|A0AAE5ZJ86|A0AAE5ZJ86_CUPNH Phosphoribulokinase OS=Cupriavidus necator	2	1	1	1	0	0	0	0	0	0	1	1	0	0	0	0	0	1	0	0	0	0	0	0	1	1	0	0	0	0	0	1	0	0	0	0	0	0	1	1	0	0	0	0
Q0K698;A0AAE5ZJ97	Q0K698;A0AAE5ZJ97	3;3	3;3	3;3	sp|Q0K698|TATA_CUPNH Sec-independent protein translocase protein TatA OS=Cupriavidus necator (strain ATCC 17699 / DSM 428 / KCTC 22496 / NCIMB 10442 / H16 / Stanier 337) OX=381666 GN=tatA PE=3 SV=1;tr|A0AAE5ZJ97|A0AAE5ZJ97_CUPNH Sec-independent protein tra	2	3	3	3	0	0	1	0	0	0	3	1	1	2	1	1	0	0	0	0	1	0	0	0	3	1	1	2	1	1	0	0	0	0	1	0	0	0	3	1	1	2	1	1
Q0K651;A0AAE5ZJC7	Q0K651;A0AAE5ZJC7	9;9	9;9	9;9	sp|Q0K651|ENGB_CUPNH Probable GTP-binding protein EngB OS=Cupriavidus necator (strain ATCC 17699 / DSM 428 / KCTC 22496 / NCIMB 10442 / H16 / Stanier 337) OX=381666 GN=engB PE=3 SV=1;tr|A0AAE5ZJC7|A0AAE5ZJC7_CUPNH Probable GTP-binding protein EngB OS=Cupri	2	9	9	9	1	1	2	1	4	4	6	6	2	2	0	3	1	1	1	1	2	1	4	4	6	6	2	2	0	3	1	1	1	1	2	1	4	4	6	6	2	2	0	3
Q0K636;A0AAE5ZJD7	Q0K636;A0AAE5ZJD7	18;18	18;18	18;18	sp|Q0K636|RS5_CUPNH Small ribosomal subunit protein uS5 OS=Cupriavidus necator (strain ATCC 17699 / DSM 428 / KCTC 22496 / NCIMB 10442 / H16 / Stanier 337) OX=381666 GN=rpsE PE=3 SV=1;tr|A0AAE5ZJD7|A0AAE5ZJD7_CUPNH Small ribosomal subunit protein uS5 OS=Cu	2	18	18	18	12	11	10	11	16	16	16	16	13	16	11	13	0	1	12	11	10	11	16	16	16	16	13	16	11	13	0	1	12	11	10	11	16	16	16	16	13	16	11	13
Q0K620;A0AAE5ZJF1	Q0K620;A0AAE5ZJF1	14;14	14;14	14;14	sp|Q0K620|RL4_CUPNH Large ribosomal subunit protein uL4 OS=Cupriavidus necator (strain ATCC 17699 / DSM 428 / KCTC 22496 / NCIMB 10442 / H16 / Stanier 337) OX=381666 GN=rplD PE=3 SV=1;tr|A0AAE5ZJF1|A0AAE5ZJF1_CUPNH Large ribosomal subunit protein uL4 OS=Cu	2	14	14	14	10	8	8	8	10	10	12	10	11	12	7	7	0	0	10	8	8	8	10	10	12	10	11	12	7	7	0	0	10	8	8	8	10	10	12	10	11	12	7	7
Q0K603;A0AAE5ZJG4	Q0K603;A0AAE5ZJG4	19;19	19;19	19;19	sp|Q0K603|RL1_CUPNH Large ribosomal subunit protein uL1 OS=Cupriavidus necator (strain ATCC 17699 / DSM 428 / KCTC 22496 / NCIMB 10442 / H16 / Stanier 337) OX=381666 GN=rplA PE=3 SV=1;tr|A0AAE5ZJG4|A0AAE5ZJG4_CUPNH Large ribosomal subunit protein uL1 OS=Cu	2	19	19	19	12	9	11	10	17	16	17	17	13	16	10	12	6	10	12	9	11	10	17	16	17	17	13	16	10	12	6	10	12	9	11	10	17	16	17	17	13	16	10	12
A0AAE5ZJN5;Q7WWT7;Q0K3U1;Q0KAA4	A0AAE5ZJN5;Q7WWT7;Q0K3U1;Q0KAA4	1;1;1;1	1;1;1;1	1;1;1;1	tr|A0AAE5ZJN5|A0AAE5ZJN5_CUPNH Muconate cycloisomerase OS=Cupriavidus necator (strain ATCC 17699 / DSM 428 / KCTC 22496 / NCIMB 10442 / H16 / Stanier 337) OX=381666 GN=E6A55_21855 PE=3 SV=1;tr|Q7WWT7|Q7WWT7_CUPNH Muconate cycloisomerase OS=Cupriavidus neca	4	1	1	1	0	0	0	0	0	1	0	0	0	0	0	0	0	0	0	0	0	0	0	1	0	0	0	0	0	0	0	0	0	0	0	0	0	1	0	0	0	0	0	0
Q0K5M6;A0AAE5ZJP3	Q0K5M6;A0AAE5ZJP3	19;19	19;19	19;19	sp|Q0K5M6|ATPG_CUPNH ATP synthase gamma chain OS=Cupriavidus necator (strain ATCC 17699 / DSM 428 / KCTC 22496 / NCIMB 10442 / H16 / Stanier 337) OX=381666 GN=atpG PE=3 SV=1;tr|A0AAE5ZJP3|A0AAE5ZJP3_CUPNH ATP synthase gamma chain OS=Cupriavidus necator (st	2	19	19	19	13	13	13	14	15	15	16	18	10	10	10	7	2	8	13	13	13	14	15	15	16	18	10	10	10	7	2	8	13	13	13	14	15	15	16	18	10	10	10	7
P50322;P50321;A0AAE5ZMW1;A0AAE5ZJY7	P50322;P50321;A0AAE5ZMW1;A0AAE5ZJY7	2;2;2;2	2;2;2;2	2;2;2;2	sp|P50322|G3PP_CUPNH Glyceraldehyde-3-phosphate dehydrogenase, plasmid OS=Cupriavidus necator (strain ATCC 17699 / DSM 428 / KCTC 22496 / NCIMB 10442 / H16 / Stanier 337) OX=381666 GN=cbbGP PE=3 SV=1;sp|P50321|G3PC_CUPNH Glyceraldehyde-3-phosphate dehydrog	4	2	2	2	0	0	1	1	0	0	0	1	0	0	0	0	1	0	0	0	1	1	0	0	0	1	0	0	0	0	1	0	0	0	1	1	0	0	0	1	0	0	0	0
Q0JZ94;A0AAE5ZJZ7	Q0JZ94;A0AAE5ZJZ7	1;1	1;1	1;1	tr|Q0JZ94|Q0JZ94_CUPNH peptidoglycan glycosyltransferase OS=Cupriavidus necator (strain ATCC 17699 / DSM 428 / KCTC 22496 / NCIMB 10442 / H16 / Stanier 337) OX=381666 GN=H16_B2148 PE=3 SV=1;tr|A0AAE5ZJZ7|A0AAE5ZJZ7_CUPNH peptidoglycan glycosyltransferase O	2	1	1	1	0	0	0	0	1	0	0	0	1	1	1	1	0	0	0	0	0	0	1	0	0	0	1	1	1	1	0	0	0	0	0	0	1	0	0	0	1	1	1	1
Q0KCC3;A0AAE5ZJZ9	Q0KCC3;A0AAE5ZJZ9	3;3	3;3	3;3	tr|Q0KCC3|Q0KCC3_CUPNH Uncharacterized conserved protein OS=Cupriavidus necator (strain ATCC 17699 / DSM 428 / KCTC 22496 / NCIMB 10442 / H16 / Stanier 337) OX=381666 GN=H16_A1207 PE=4 SV=1;tr|A0AAE5ZJZ9|A0AAE5ZJZ9_CUPNH Cupin domain-containing protein OS=	2	3	3	3	1	0	0	1	1	0	3	3	1	1	1	0	1	0	1	0	0	1	1	0	3	3	1	1	1	0	1	0	1	0	0	1	1	0	3	3	1	1	1	0
Q0K200;A0AAE5ZK43	Q0K200;A0AAE5ZK43	2;2	2;2	2;2	tr|Q0K200|Q0K200_CUPNH Transcriptional regulator OS=Cupriavidus necator (strain ATCC 17699 / DSM 428 / KCTC 22496 / NCIMB 10442 / H16 / Stanier 337) OX=381666 GN=H16_B1183 PE=4 SV=1;tr|A0AAE5ZK43|A0AAE5ZK43_CUPNH PadR family transcriptional regulator OS=Cu	2	2	2	2	0	0	0	0	1	0	1	1	0	0	0	0	0	0	0	0	0	0	1	0	1	1	0	0	0	0	0	0	0	0	0	0	1	0	1	1	0	0	0	0
Q0K0V6;A0AAE5ZKB4	Q0K0V6;A0AAE5ZKB4	47;47	47;47	47;47	sp|Q0K0V6|METE_CUPNH 5-methyltetrahydropteroyltriglutamate--homocysteine methyltransferase OS=Cupriavidus necator (strain ATCC 17699 / DSM 428 / KCTC 22496 / NCIMB 10442 / H16 / Stanier 337) OX=381666 GN=metE PE=3 SV=1;tr|A0AAE5ZKB4|A0AAE5ZKB4_CUPNH 5-meth	2	47	47	47	14	18	10	21	22	18	30	39	16	17	24	18	29	33	14	18	10	21	22	18	30	39	16	17	24	18	29	33	14	18	10	21	22	18	30	39	16	17	24	18
Q0JZK7;A0AAE5ZKF4	Q0JZK7;A0AAE5ZKF4	1;1	1;1	1;1	tr|Q0JZK7|Q0JZK7_CUPNH Alpha/beta hydrolase OS=Cupriavidus necator (strain ATCC 17699 / DSM 428 / KCTC 22496 / NCIMB 10442 / H16 / Stanier 337) OX=381666 GN=H16_B2035 PE=4 SV=1;tr|A0AAE5ZKF4|A0AAE5ZKF4_CUPNH Alpha/beta hydrolase OS=Cupriavidus necator (str	2	1	1	1	0	0	0	0	0	0	0	1	0	0	0	0	0	0	0	0	0	0	0	0	0	1	0	0	0	0	0	0	0	0	0	0	0	0	0	1	0	0	0	0
P40117;A0AAE5ZL12	P40117;A0AAE5ZL12	2;2	2;2	1;1	sp|P40117|RPE1_CUPNH Ribulose-phosphate 3-epimerase 1 OS=Cupriavidus necator (strain ATCC 17699 / DSM 428 / KCTC 22496 / NCIMB 10442 / H16 / Stanier 337) OX=381666 GN=rpe1 PE=3 SV=1;tr|A0AAE5ZL12|A0AAE5ZL12_CUPNH Ribulose-phosphate 3-epimerase OS=Cupriavid	2	2	2	1	0	0	0	0	0	1	2	2	1	0	1	0	1	1	0	0	0	0	0	1	2	2	1	0	1	0	1	1	0	0	0	0	0	0	1	1	0	0	0	0
A0AAE5ZLC1;Q0K0U4	A0AAE5ZLC1;Q0K0U4	18;17	18;17	18;17	tr|A0AAE5ZLC1|A0AAE5ZLC1_CUPNH Uracil phosphoribosyltransferase OS=Cupriavidus necator (strain ATCC 17699 / DSM 428 / KCTC 22496 / NCIMB 10442 / H16 / Stanier 337) OX=381666 GN=upp PE=3 SV=1;tr|Q0K0U4|Q0K0U4_CUPNH Uracil phosphoribosyltransferase OS=Cupria	2	18	18	18	5	4	2	4	8	6	7	11	6	5	11	6	15	12	5	4	2	4	8	6	7	11	6	5	11	6	15	12	5	4	2	4	8	6	7	11	6	5	11	6
Q0K1S5;A0AAE5ZMD8	Q0K1S5;A0AAE5ZMD8	2;2	2;2	2;2	tr|Q0K1S5|Q0K1S5_CUPNH Uncharacterized protein OS=Cupriavidus necator (strain ATCC 17699 / DSM 428 / KCTC 22496 / NCIMB 10442 / H16 / Stanier 337) OX=381666 GN=H16_B1259 PE=4 SV=1;tr|A0AAE5ZMD8|A0AAE5ZMD8_CUPNH Uncharacterized protein OS=Cupriavidus necato	2	2	2	2	0	0	0	0	0	0	0	1	0	1	0	0	0	0	0	0	0	0	0	0	0	1	0	1	0	0	0	0	0	0	0	0	0	0	0	1	0	1	0	0
P31902;A0AAE5ZMI6	P31902;A0AAE5ZMI6	1;1	1;1	1;1	sp|P31902|HYPB_CUPNH Hydrogenase maturation factor HypB OS=Cupriavidus necator (strain ATCC 17699 / DSM 428 / KCTC 22496 / NCIMB 10442 / H16 / Stanier 337) OX=381666 GN=hypB PE=3 SV=2;tr|A0AAE5ZMI6|A0AAE5ZMI6_CUPNH Hydrogenase maturation factor HypB OS=Cup	2	1	1	1	0	0	0	1	0	0	0	1	0	0	0	0	0	0	0	0	0	1	0	0	0	1	0	0	0	0	0	0	0	0	0	1	0	0	0	1	0	0	0	0
A0AAE5ZMP1;Q0K0Z1	A0AAE5ZMP1;Q0K0Z1	3;3	3;3	3;3	tr|A0AAE5ZMP1|A0AAE5ZMP1_CUPNH FAD-dependent oxidoreductase OS=Cupriavidus necator (strain ATCC 17699 / DSM 428 / KCTC 22496 / NCIMB 10442 / H16 / Stanier 337) OX=381666 GN=E6A55_27000 PE=3 SV=1;tr|Q0K0Z1|Q0K0Z1_CUPNH 2-Polyprenyl-6-methoxyphenol hydroxyla	2	3	3	3	0	0	0	2	0	1	1	1	0	0	0	0	0	0	0	0	0	2	0	1	1	1	0	0	0	0	0	0	0	0	0	2	0	1	1	1	0	0	0	0
Q0JZD6;A0AAE5ZMP3	Q0JZD6;A0AAE5ZMP3	3;3	3;3	3;3	tr|Q0JZD6|Q0JZD6_CUPNH Uncharacterized protein OS=Cupriavidus necator (strain ATCC 17699 / DSM 428 / KCTC 22496 / NCIMB 10442 / H16 / Stanier 337) OX=381666 GN=H16_B2106 PE=4 SV=1;tr|A0AAE5ZMP3|A0AAE5ZMP3_CUPNH Uncharacterized protein OS=Cupriavidus necato	2	3	3	3	1	1	1	1	2	2	2	3	1	1	1	1	0	0	1	1	1	1	2	2	2	3	1	1	1	1	0	0	1	1	1	1	2	2	2	3	1	1	1	1
P31914;A0AAE5ZMT5	P31914;A0AAE5ZMT5	1;1	1;1	1;1	sp|P31914|HOXV_CUPNH Hydrogenase expression/formation protein HoxV OS=Cupriavidus necator (strain ATCC 17699 / DSM 428 / KCTC 22496 / NCIMB 10442 / H16 / Stanier 337) OX=381666 GN=hoxV PE=4 SV=1;tr|A0AAE5ZMT5|A0AAE5ZMT5_CUPNH Hydrogenase expression/formati	2	1	1	1	1	0	0	1	0	1	0	0	1	0	0	0	0	1	1	0	0	1	0	1	0	0	1	0	0	0	0	1	1	0	0	1	0	1	0	0	1	0	0	0
A0AAE5ZMW4;P22319	A0AAE5ZMW4;P22319	2;2	2;2	2;2	tr|A0AAE5ZMW4|A0AAE5ZMW4_CUPNH NADP oxidoreductase OS=Cupriavidus necator (strain ATCC 17699 / DSM 428 / KCTC 22496 / NCIMB 10442 / H16 / Stanier 337) OX=381666 GN=E6A55_32610 PE=4 SV=1;sp|P22319|HOXY_CUPNH NAD-reducing hydrogenase HoxS subunit delta OS=Cu	2	2	2	2	1	0	2	2	1	1	1	1	2	1	2	0	0	1	1	0	2	2	1	1	1	1	2	1	2	0	0	1	1	0	2	2	1	1	1	1	2	1	2	0
A0AAE5ZN37;Q0JY13	A0AAE5ZN37;Q0JY13	4;2	4;2	4;2	tr|A0AAE5ZN37|A0AAE5ZN37_CUPNH Cold-shock protein OS=Cupriavidus necator (strain ATCC 17699 / DSM 428 / KCTC 22496 / NCIMB 10442 / H16 / Stanier 337) OX=381666 GN=E6A55_32195 PE=4 SV=1;tr|Q0JY13|Q0JY13_CUPNH Cold shock protein, DNA-binding OS=Cupriavidus n	2	4	4	4	2	2	2	2	0	0	0	0	2	1	1	2	3	3	2	2	2	2	0	0	0	0	2	1	1	2	3	3	2	2	2	2	0	0	0	0	2	1	1	2
A0AAE5ZN56;Q0K2L3	A0AAE5ZN56;Q0K2L3	1;1	1;1	1;1	tr|A0AAE5ZN56|A0AAE5ZN56_CUPNH Maleylacetate reductase OS=Cupriavidus necator (strain ATCC 17699 / DSM 428 / KCTC 22496 / NCIMB 10442 / H16 / Stanier 337) OX=381666 GN=E6A55_24080 PE=3 SV=1;tr|Q0K2L3|Q0K2L3_CUPNH 2-Chloromaleylacetate/maleylacetate reducta	2	1	1	1	0	0	0	0	0	0	0	1	0	0	0	0	1	0	0	0	0	0	0	0	0	1	0	0	0	0	1	0	0	0	0	0	0	0	0	1	0	0	0	0
A0AAE5ZN71;Q0K0R4	A0AAE5ZN71;Q0K0R4	2;2	2;2	2;2	tr|A0AAE5ZN71|A0AAE5ZN71_CUPNH histidine kinase OS=Cupriavidus necator (strain ATCC 17699 / DSM 428 / KCTC 22496 / NCIMB 10442 / H16 / Stanier 337) OX=381666 GN=E6A55_27395 PE=4 SV=1;tr|Q0K0R4|Q0K0R4_CUPNH histidine kinase OS=Cupriavidus necator (strain AT	2	2	2	2	1	1	1	0	1	0	1	0	0	0	0	0	0	0	1	1	1	0	1	0	1	0	0	0	0	0	0	0	1	1	1	0	1	0	1	0	0	0	0	0
A0AAE5ZND6;Q0JYV3	A0AAE5ZND6;Q0JYV3	2;1	2;1	2;1	tr|A0AAE5ZND6|A0AAE5ZND6_CUPNH 3-carboxy-cis,cis-muconate cycloisomerase OS=Cupriavidus necator (strain ATCC 17699 / DSM 428 / KCTC 22496 / NCIMB 10442 / H16 / Stanier 337) OX=381666 GN=E6A55_30735 PE=3 SV=1;tr|Q0JYV3|Q0JYV3_CUPNH 3-carboxy-cis,cis-muconat	2	2	2	2	0	0	0	0	0	0	0	1	0	0	0	0	0	1	0	0	0	0	0	0	0	1	0	0	0	0	0	1	0	0	0	0	0	0	0	1	0	0	0	0
P59927;A0AAE5ZNL4	P59927;A0AAE5ZNL4	8;8	2;2	2;2	sp|P59927|SSB_CUPNH Single-stranded DNA-binding protein OS=Cupriavidus necator (strain ATCC 17699 / DSM 428 / KCTC 22496 / NCIMB 10442 / H16 / Stanier 337) OX=381666 GN=ssb PE=3 SV=1;tr|A0AAE5ZNL4|A0AAE5ZNL4_CUPNH Single-stranded DNA-binding protein OS=Cup	2	8	2	2	3	4	2	4	5	7	6	8	3	3	4	6	7	6	2	2	2	2	2	2	2	2	2	2	2	2	2	2	2	2	2	2	2	2	2	2	2	2	2	2
P39662;A0AAE5ZP86	P39662;A0AAE5ZP86	27;27	27;27	27;27	sp|P39662|HMP_CUPNH Flavohemoprotein OS=Cupriavidus necator (strain ATCC 17699 / DSM 428 / KCTC 22496 / NCIMB 10442 / H16 / Stanier 337) OX=381666 GN=hmp PE=1 SV=2;tr|A0AAE5ZP86|A0AAE5ZP86_CUPNH Flavohemoprotein OS=Cupriavidus necator (strain ATCC 17699 /	2	27	27	27	14	13	15	17	22	21	19	24	14	20	15	16	18	16	14	13	15	17	22	21	19	24	14	20	15	16	18	16	14	13	15	17	22	21	19	24	14	20	15	16
Q0KFQ6;A0AAE6DEG9	Q0KFQ6;A0AAE6DEG9	8;8	8;8	8;8	tr|Q0KFQ6|Q0KFQ6_CUPNH Uncharacterized protein OS=Cupriavidus necator (strain ATCC 17699 / DSM 428 / KCTC 22496 / NCIMB 10442 / H16 / Stanier 337) OX=381666 GN=H16_A0013 PE=4 SV=1;tr|A0AAE6DEG9|A0AAE6DEG9_CUPNH Uncharacterized protein OS=Cupriavidus necato	2	8	8	8	1	0	1	1	2	1	5	2	0	0	0	0	0	0	1	0	1	1	2	1	5	2	0	0	0	0	0	0	1	0	1	1	2	1	5	2	0	0	0	0
Q0KFI5;A0AAE6DEI9	Q0KFI5;A0AAE6DEI9	5;5	5;5	5;5	sp|Q0KFI5|MINE_CUPNH Cell division topological specificity factor OS=Cupriavidus necator (strain ATCC 17699 / DSM 428 / KCTC 22496 / NCIMB 10442 / H16 / Stanier 337) OX=381666 GN=minE PE=3 SV=1;tr|A0AAE6DEI9|A0AAE6DEI9_CUPNH Cell division topological speci	2	5	5	5	3	3	2	4	5	5	5	5	4	4	3	3	4	4	3	3	2	4	5	5	5	5	4	4	3	3	4	4	3	3	2	4	5	5	5	5	4	4	3	3
Q0KFI3;A0AAE6DEK6	Q0KFI3;A0AAE6DEK6	5;5	5;5	5;5	sp|Q0KFI3|MINC_CUPNH Probable septum site-determining protein MinC OS=Cupriavidus necator (strain ATCC 17699 / DSM 428 / KCTC 22496 / NCIMB 10442 / H16 / Stanier 337) OX=381666 GN=minC PE=3 SV=1;tr|A0AAE6DEK6|A0AAE6DEK6_CUPNH Probable septum site-determini	2	5	5	5	0	1	0	2	1	2	2	4	1	3	1	1	1	2	0	1	0	2	1	2	2	4	1	3	1	1	1	2	0	1	0	2	1	2	2	4	1	3	1	1
Q0KF61;A0AAE6DEM8	Q0KF61;A0AAE6DEM8	19;19	19;19	19;19	sp|Q0KF61|ARGB_CUPNH Acetylglutamate kinase OS=Cupriavidus necator (strain ATCC 17699 / DSM 428 / KCTC 22496 / NCIMB 10442 / H16 / Stanier 337) OX=381666 GN=argB PE=3 SV=1;tr|A0AAE6DEM8|A0AAE6DEM8_CUPNH Acetylglutamate kinase OS=Cupriavidus necator (strain	2	19	19	19	10	10	10	11	13	15	13	15	12	9	12	8	15	12	10	10	10	11	13	15	13	15	12	9	12	8	15	12	10	10	10	11	13	15	13	15	12	9	12	8
Q0KF45;A0AAE6DEN3	Q0KF45;A0AAE6DEN3	13;13	13;13	13;13	sp|Q0KF45|PYRE_CUPNH Orotate phosphoribosyltransferase OS=Cupriavidus necator (strain ATCC 17699 / DSM 428 / KCTC 22496 / NCIMB 10442 / H16 / Stanier 337) OX=381666 GN=pyrE PE=3 SV=1;tr|A0AAE6DEN3|A0AAE6DEN3_CUPNH Orotate phosphoribosyltransferase OS=Cupri	2	13	13	13	6	7	3	6	7	10	11	12	5	8	7	5	9	6	6	7	3	6	7	10	11	12	5	8	7	5	9	6	6	7	3	6	7	10	11	12	5	8	7	5
A0AAE6DEN8;Q0KF74	A0AAE6DEN8;Q0KF74	23;22	23;22	23;22	tr|A0AAE6DEN8|A0AAE6DEN8_CUPNH GTP-binding protein OS=Cupriavidus necator (strain ATCC 17699 / DSM 428 / KCTC 22496 / NCIMB 10442 / H16 / Stanier 337) OX=381666 GN=E6A55_00990 PE=3 SV=1;tr|Q0KF74|Q0KF74_CUPNH Putative GTPase (G3E family) OS=Cupriavidus nec	2	23	23	23	14	7	10	9	14	10	20	14	11	6	11	9	9	12	14	7	10	9	14	10	20	14	11	6	11	9	9	12	14	7	10	9	14	10	20	14	11	6	11	9
A0AAE6DEQ0;Q0KFC0	A0AAE6DEQ0;Q0KFC0	2;2	2;2	2;2	tr|A0AAE6DEQ0|A0AAE6DEQ0_CUPNH Rhodanese-like domain-containing protein OS=Cupriavidus necator (strain ATCC 17699 / DSM 428 / KCTC 22496 / NCIMB 10442 / H16 / Stanier 337) OX=381666 GN=E6A55_00760 PE=4 SV=1;tr|Q0KFC0|Q0KFC0_CUPNH Rhodanese-related sulfurtr	2	2	2	2	1	0	2	2	0	0	0	0	0	0	0	0	0	0	1	0	2	2	0	0	0	0	0	0	0	0	0	0	1	0	2	2	0	0	0	0	0	0	0	0
Q0KET5;A0AAE6DER1	Q0KET5;A0AAE6DER1	6;6	6;6	6;6	sp|Q0KET5|SECB_CUPNH Protein-export protein SecB OS=Cupriavidus necator (strain ATCC 17699 / DSM 428 / KCTC 22496 / NCIMB 10442 / H16 / Stanier 337) OX=381666 GN=secB PE=3 SV=1;tr|A0AAE6DER1|A0AAE6DER1_CUPNH Protein-export protein SecB OS=Cupriavidus necat	2	6	6	6	5	5	5	5	4	5	4	5	3	3	3	3	5	6	5	5	5	5	4	5	4	5	3	3	3	3	5	6	5	5	5	5	4	5	4	5	3	3	3	3
P28613;A0AAE6DER7	P28613;A0AAE6DER7	18;18	18;18	18;18	sp|P28613|HPF_CUPNH Ribosome hibernation promoting factor OS=Cupriavidus necator (strain ATCC 17699 / DSM 428 / KCTC 22496 / NCIMB 10442 / H16 / Stanier 337) OX=381666 GN=hpf PE=3 SV=2;tr|A0AAE6DER7|A0AAE6DER7_CUPNH Ribosome hibernation promoting factor OS	2	18	18	18	12	12	12	11	14	15	13	14	13	15	10	7	10	12	12	12	12	11	14	15	13	14	13	15	10	7	10	12	12	12	12	11	14	15	13	14	13	15	10	7
A0AAE6DES4;Q0KF44	A0AAE6DES4;Q0KF44	3;3	3;3	3;3	tr|A0AAE6DES4|A0AAE6DES4_CUPNH Patatin-like phospholipase family protein OS=Cupriavidus necator (strain ATCC 17699 / DSM 428 / KCTC 22496 / NCIMB 10442 / H16 / Stanier 337) OX=381666 GN=E6A55_01140 PE=4 SV=1;tr|Q0KF44|Q0KF44_CUPNH Predicted esterase of the	2	3	3	3	0	0	0	0	0	2	1	0	0	0	0	0	1	0	0	0	0	0	0	2	1	0	0	0	0	0	1	0	0	0	0	0	0	2	1	0	0	0	0	0
A0AAE6DES9;Q0KEF6	A0AAE6DES9	3;1	3;1	3;1	tr|A0AAE6DES9|A0AAE6DES9_CUPNH Acyl-CoA thioesterase OS=Cupriavidus necator (strain ATCC 17699 / DSM 428 / KCTC 22496 / NCIMB 10442 / H16 / Stanier 337) OX=381666 GN=E6A55_02350 PE=3 SV=1	2	3	3	3	0	0	0	0	2	0	2	1	0	0	0	0	0	0	0	0	0	0	2	0	2	1	0	0	0	0	0	0	0	0	0	0	2	0	2	1	0	0	0	0
Q0KET4;A0AAE6DEU2	Q0KET4;A0AAE6DEU2	6;6	6;6	6;6	sp|Q0KET4|GPDA_CUPNH Glycerol-3-phosphate dehydrogenase [NAD(P)+] OS=Cupriavidus necator (strain ATCC 17699 / DSM 428 / KCTC 22496 / NCIMB 10442 / H16 / Stanier 337) OX=381666 GN=gpsA PE=3 SV=1;tr|A0AAE6DEU2|A0AAE6DEU2_CUPNH Glycerol-3-phosphate dehydrogen	2	6	6	6	0	2	1	2	1	2	3	5	1	0	4	2	5	4	0	2	1	2	1	2	3	5	1	0	4	2	5	4	0	2	1	2	1	2	3	5	1	0	4	2
Q0KEA7;A0AAE6DEU6	Q0KEA7;A0AAE6DEU6	3;3	3;3	3;3	sp|Q0KEA7|RSMA_CUPNH Ribosomal RNA small subunit methyltransferase A OS=Cupriavidus necator (strain ATCC 17699 / DSM 428 / KCTC 22496 / NCIMB 10442 / H16 / Stanier 337) OX=381666 GN=rsmA PE=3 SV=1;tr|A0AAE6DEU6|A0AAE6DEU6_CUPNH Ribosomal RNA small subunit	2	3	3	3	2	1	1	2	1	1	2	3	3	2	3	2	0	0	2	1	1	2	1	1	2	3	3	2	3	2	0	0	2	1	1	2	1	1	2	3	3	2	3	2
Q0KEQ0;A0AAE6DEU9	Q0KEQ0;A0AAE6DEU9	2;2	2;2	2;2	sp|Q0KEQ0|PTH_CUPNH Peptidyl-tRNA hydrolase OS=Cupriavidus necator (strain ATCC 17699 / DSM 428 / KCTC 22496 / NCIMB 10442 / H16 / Stanier 337) OX=381666 GN=pth PE=3 SV=1;tr|A0AAE6DEU9|A0AAE6DEU9_CUPNH Peptidyl-tRNA hydrolase OS=Cupriavidus necator (strain	2	2	2	2	0	0	0	0	1	0	1	2	0	0	0	0	0	0	0	0	0	0	1	0	1	2	0	0	0	0	0	0	0	0	0	0	1	0	1	2	0	0	0	0
P28615;A0AAE6DEV4	P28615;A0AAE6DEV4	3;3	3;3	3;3	sp|P28615|RP54_CUPNH RNA polymerase sigma-54 factor OS=Cupriavidus necator (strain ATCC 17699 / DSM 428 / KCTC 22496 / NCIMB 10442 / H16 / Stanier 337) OX=381666 GN=rpoN PE=3 SV=2;tr|A0AAE6DEV4|A0AAE6DEV4_CUPNH RNA polymerase sigma-54 factor OS=Cupriavidus	2	3	3	3	0	0	0	1	2	1	1	1	0	0	1	0	0	0	0	0	0	1	2	1	1	1	0	0	1	0	0	0	0	0	0	1	2	1	1	1	0	0	1	0
A0AAE6DEV5;Q0KER4	A0AAE6DEV5;Q0KER4	19;18	19;18	19;18	tr|A0AAE6DEV5|A0AAE6DEV5_CUPNH DNA-binding protein YbiB OS=Cupriavidus necator (strain ATCC 17699 / DSM 428 / KCTC 22496 / NCIMB 10442 / H16 / Stanier 337) OX=381666 GN=ybiB PE=4 SV=1;tr|Q0KER4|Q0KER4_CUPNH Anthranilate phosphoribosyltransferase OS=Cupriav	2	19	19	19	9	10	10	12	11	11	12	10	9	9	10	10	15	12	9	10	10	12	11	11	12	10	9	9	10	10	15	12	9	10	10	12	11	11	12	10	9	9	10	10
Q0KEP9;A0AAE6DEW0	Q0KEP9;A0AAE6DEW0	14;14	14;14	14;14	sp|Q0KEP9|RL25_CUPNH Large ribosomal subunit protein bL25 OS=Cupriavidus necator (strain ATCC 17699 / DSM 428 / KCTC 22496 / NCIMB 10442 / H16 / Stanier 337) OX=381666 GN=rplY PE=3 SV=1;tr|A0AAE6DEW0|A0AAE6DEW0_CUPNH Large ribosomal subunit protein bL25 OS	2	14	14	14	11	10	9	9	12	13	13	13	10	12	10	5	4	6	11	10	9	9	12	13	13	13	10	12	10	5	4	6	11	10	9	9	12	13	13	13	10	12	10	5
Q0KEN3;A0AAE6DEW5	Q0KEN3;A0AAE6DEW5	3;3	3;3	3;3	tr|Q0KEN3|Q0KEN3_CUPNH Lipopolysaccharide export system ATP-binding protein LptB OS=Cupriavidus necator (strain ATCC 17699 / DSM 428 / KCTC 22496 / NCIMB 10442 / H16 / Stanier 337) OX=381666 GN=H16_A0388 PE=3 SV=1;tr|A0AAE6DEW5|A0AAE6DEW5_CUPNH Lipopolysac	2	3	3	3	1	0	0	1	2	1	2	3	2	1	2	1	2	2	1	0	0	1	2	1	2	3	2	1	2	1	2	2	1	0	0	1	2	1	2	3	2	1	2	1
Q0KED9;A0AAE6DEY2	Q0KED9;A0AAE6DEY2	14;14	14;14	14;14	sp|Q0KED9|RL13_CUPNH Large ribosomal subunit protein uL13 OS=Cupriavidus necator (strain ATCC 17699 / DSM 428 / KCTC 22496 / NCIMB 10442 / H16 / Stanier 337) OX=381666 GN=rplM PE=3 SV=1;tr|A0AAE6DEY2|A0AAE6DEY2_CUPNH Large ribosomal subunit protein uL13 OS	2	14	14	14	8	5	8	6	11	8	9	12	8	11	6	4	0	0	8	5	8	6	11	8	9	12	8	11	6	4	0	0	8	5	8	6	11	8	9	12	8	11	6	4
Q0KEC3;A0AAE6DEY6	Q0KEC3;A0AAE6DEY6	1;1	1;1	1;1	sp|Q0KEC3|RUVA_CUPNH Holliday junction branch migration complex subunit RuvA OS=Cupriavidus necator (strain ATCC 17699 / DSM 428 / KCTC 22496 / NCIMB 10442 / H16 / Stanier 337) OX=381666 GN=ruvA PE=3 SV=1;tr|A0AAE6DEY6|A0AAE6DEY6_CUPNH Holliday junction br	2	1	1	1	0	0	0	0	0	1	1	1	0	0	0	0	0	0	0	0	0	0	0	1	1	1	0	0	0	0	0	0	0	0	0	0	0	1	1	1	0	0	0	0
Q0KEC0;A0AAE6DEZ2	Q0KEC0;A0AAE6DEZ2	20;20	20;20	20;20	sp|Q0KEC0|PUR9_CUPNH Bifunctional purine biosynthesis protein PurH OS=Cupriavidus necator (strain ATCC 17699 / DSM 428 / KCTC 22496 / NCIMB 10442 / H16 / Stanier 337) OX=381666 GN=purH PE=3 SV=1;tr|A0AAE6DEZ2|A0AAE6DEZ2_CUPNH Bifunctional purine biosynthes	2	20	20	20	10	9	9	9	14	13	11	14	14	9	10	8	16	14	10	9	9	9	14	13	11	14	14	9	10	8	16	14	10	9	9	9	14	13	11	14	14	9	10	8
Q0KED8;A0AAE6DEZ3	Q0KED8;A0AAE6DEZ3	15;15	15;15	15;15	sp|Q0KED8|RS9_CUPNH Small ribosomal subunit protein uS9 OS=Cupriavidus necator (strain ATCC 17699 / DSM 428 / KCTC 22496 / NCIMB 10442 / H16 / Stanier 337) OX=381666 GN=rpsI PE=3 SV=1;tr|A0AAE6DEZ3|A0AAE6DEZ3_CUPNH Small ribosomal subunit protein uS9 OS=Cu	2	15	15	15	11	7	5	9	9	6	10	9	9	12	6	6	0	0	11	7	5	9	9	6	10	9	9	12	6	6	0	0	11	7	5	9	9	6	10	9	9	12	6	6
Q0KE75;A0AAE6DEZ9	Q0KE75;A0AAE6DEZ9	33;33	33;33	33;33	sp|Q0KE75|SUCC_CUPNH Succinate--CoA ligase [ADP-forming] subunit beta OS=Cupriavidus necator (strain ATCC 17699 / DSM 428 / KCTC 22496 / NCIMB 10442 / H16 / Stanier 337) OX=381666 GN=sucC PE=3 SV=1;tr|A0AAE6DEZ9|A0AAE6DEZ9_CUPNH Succinate--CoA ligase [ADP-	2	33	33	33	25	21	23	25	29	26	27	29	24	23	24	18	26	24	25	21	23	25	29	26	27	29	24	23	24	18	26	24	25	21	23	25	29	26	27	29	24	23	24	18
A0AAE6DF06;Q0KDR7;Q0KA74	A0AAE6DF06;Q0KDR7	70;70;1	70;70;1	70;70;1	tr|A0AAE6DF06|A0AAE6DF06_CUPNH Chaperonin GroEL OS=Cupriavidus necator (strain ATCC 17699 / DSM 428 / KCTC 22496 / NCIMB 10442 / H16 / Stanier 337) OX=381666 GN=groL PE=3 SV=1;sp|Q0KDR7|CH60_CUPNH Chaperonin GroEL OS=Cupriavidus necator (strain ATCC 17699	3	70	70	70	55	51	64	57	62	59	64	63	60	60	51	49	29	34	55	51	64	57	62	59	64	63	60	60	51	49	29	34	55	51	64	57	62	59	64	63	60	60	51	49
A0AAE6DF72;Q0KDM0	A0AAE6DF72;Q0KDM0	17;17	17;17	17;17	tr|A0AAE6DF72|A0AAE6DF72_CUPNH Thioredoxin reductase OS=Cupriavidus necator (strain ATCC 17699 / DSM 428 / KCTC 22496 / NCIMB 10442 / H16 / Stanier 337) OX=381666 GN=trxB PE=3 SV=1;tr|Q0KDM0|Q0KDM0_CUPNH Thioredoxin reductase OS=Cupriavidus necator (strain	2	17	17	17	8	11	10	11	11	14	12	16	10	10	11	10	12	11	8	11	10	11	11	14	12	16	10	10	11	10	12	11	8	11	10	11	11	14	12	16	10	10	11	10
Q0KFE0;A0AAE6DFA8	Q0KFE0;A0AAE6DFA8	2;2	2;2	2;2	sp|Q0KFE0|PCP_CUPNH Pyrrolidone-carboxylate peptidase OS=Cupriavidus necator (strain ATCC 17699 / DSM 428 / KCTC 22496 / NCIMB 10442 / H16 / Stanier 337) OX=381666 GN=pcp PE=3 SV=1;tr|A0AAE6DFA8|A0AAE6DFA8_CUPNH Pyrrolidone-carboxylate peptidase OS=Cupriav	2	2	2	2	0	0	0	0	1	0	0	0	0	0	0	0	1	0	0	0	0	0	1	0	0	0	0	0	0	0	1	0	0	0	0	0	1	0	0	0	0	0	0	0
Q0KD73;A0AAE6DFB6	Q0KD73;A0AAE6DFB6	3;3	3;3	3;3	tr|Q0KD73|Q0KD73_CUPNH Glycosyltransferase involved in cell wall biogenesis OS=Cupriavidus necator (strain ATCC 17699 / DSM 428 / KCTC 22496 / NCIMB 10442 / H16 / Stanier 337) OX=381666 GN=H16_A0902 PE=3 SV=1;tr|A0AAE6DFB6|A0AAE6DFB6_CUPNH Glycosyltransfer	2	3	3	3	0	0	0	0	0	0	2	1	0	1	0	0	0	0	0	0	0	0	0	0	2	1	0	1	0	0	0	0	0	0	0	0	0	0	2	1	0	1	0	0
Q0KD59;A0AAE6DFE1	Q0KD59;A0AAE6DFE1	11;11	11;11	11;11	sp|Q0KD59|Y916_CUPNH Probable transcriptional regulatory protein H16_A0916 OS=Cupriavidus necator (strain ATCC 17699 / DSM 428 / KCTC 22496 / NCIMB 10442 / H16 / Stanier 337) OX=381666 GN=H16_A0916 PE=3 SV=1;tr|A0AAE6DFE1|A0AAE6DFE1_CUPNH Probable transcri	2	11	11	11	5	4	6	3	9	7	10	9	6	6	5	5	5	6	5	4	6	3	9	7	10	9	6	6	5	5	5	6	5	4	6	3	9	7	10	9	6	6	5	5
Q0KF16;A0AAE6DFE6	Q0KF16;A0AAE6DFE6	6;6	6;6	6;6	sp|Q0KF16|CCA_CUPNH Multifunctional CCA protein OS=Cupriavidus necator (strain ATCC 17699 / DSM 428 / KCTC 22496 / NCIMB 10442 / H16 / Stanier 337) OX=381666 GN=cca PE=3 SV=1;tr|A0AAE6DFE6|A0AAE6DFE6_CUPNH Multifunctional CCA protein OS=Cupriavidus necator	2	6	6	6	0	1	1	0	2	2	3	3	1	2	1	2	0	1	0	1	1	0	2	2	3	3	1	2	1	2	0	1	0	1	1	0	2	2	3	3	1	2	1	2
Q0KCG7;A0AAE6DFE8	Q0KCG7;A0AAE6DFE8	8;8	8;8	8;8	sp|Q0KCG7|HSCA_CUPNH Chaperone protein HscA homolog OS=Cupriavidus necator (strain ATCC 17699 / DSM 428 / KCTC 22496 / NCIMB 10442 / H16 / Stanier 337) OX=381666 GN=hscA PE=3 SV=1;tr|A0AAE6DFE8|A0AAE6DFE8_CUPNH Chaperone protein HscA homolog OS=Cupriavidus	2	8	8	8	2	0	2	1	2	2	2	5	2	2	2	0	0	1	2	0	2	1	2	2	2	5	2	2	2	0	0	1	2	0	2	1	2	2	2	5	2	2	2	0
Q0KD27;A0AAE6DFF0	Q0KD27;A0AAE6DFF0	9;9	9;9	9;9	sp|Q0KD27|RNPH_CUPNH Ribonuclease PH OS=Cupriavidus necator (strain ATCC 17699 / DSM 428 / KCTC 22496 / NCIMB 10442 / H16 / Stanier 337) OX=381666 GN=rph PE=3 SV=1;tr|A0AAE6DFF0|A0AAE6DFF0_CUPNH Ribonuclease PH OS=Cupriavidus necator (strain ATCC 17699 / D	2	9	9	9	1	1	3	3	0	0	2	0	1	0	3	2	5	5	1	1	3	3	0	0	2	0	1	0	3	2	5	5	1	1	3	3	0	0	2	0	1	0	3	2
Q0KCS8;A0AAE6DFF5	Q0KCS8;A0AAE6DFF5	5;5	5;5	5;5	sp|Q0KCS8|NUOC_CUPNH NADH-quinone oxidoreductase subunit C OS=Cupriavidus necator (strain ATCC 17699 / DSM 428 / KCTC 22496 / NCIMB 10442 / H16 / Stanier 337) OX=381666 GN=nuoC PE=3 SV=1;tr|A0AAE6DFF5|A0AAE6DFF5_CUPNH NADH-quinone oxidoreductase subunit C	2	5	5	5	3	3	3	3	3	4	3	4	3	3	2	2	1	0	3	3	3	3	3	4	3	4	3	3	2	2	1	0	3	3	3	3	3	4	3	4	3	3	2	2
Q0KCU4;A0AAE6DFF6	Q0KCU4;A0AAE6DFF6	15;15	15;15	15;15	tr|Q0KCU4|Q0KCU4_CUPNH Acetolactate synthase OS=Cupriavidus necator (strain ATCC 17699 / DSM 428 / KCTC 22496 / NCIMB 10442 / H16 / Stanier 337) OX=381666 GN=ilvB PE=3 SV=1;tr|A0AAE6DFF6|A0AAE6DFF6_CUPNH Acetolactate synthase OS=Cupriavidus necator (strain	2	15	15	15	6	5	3	2	9	6	11	12	3	2	2	2	0	0	6	5	3	2	9	6	11	12	3	2	2	2	0	0	6	5	3	2	9	6	11	12	3	2	2	2
A0AAE6DFG3;Q0KCC2	A0AAE6DFG3;Q0KCC2	8;8	8;8	8;8	tr|A0AAE6DFG3|A0AAE6DFG3_CUPNH peptidylprolyl isomerase OS=Cupriavidus necator (strain ATCC 17699 / DSM 428 / KCTC 22496 / NCIMB 10442 / H16 / Stanier 337) OX=381666 GN=E6A55_06100 PE=3 SV=1;tr|Q0KCC2|Q0KCC2_CUPNH peptidylprolyl isomerase OS=Cupriavidus ne	2	8	8	8	7	7	6	6	6	6	6	5	3	2	4	3	5	4	7	7	6	6	6	6	6	5	3	2	4	3	5	4	7	7	6	6	6	6	6	5	3	2	4	3
O30338;A0AAE6DFG5	O30338;A0AAE6DFG5	2;2	2;2	2;2	sp|O30338|UREE_CUPNH Urease accessory protein UreE OS=Cupriavidus necator (strain ATCC 17699 / DSM 428 / KCTC 22496 / NCIMB 10442 / H16 / Stanier 337) OX=381666 GN=ureE PE=3 SV=1;tr|A0AAE6DFG5|A0AAE6DFG5_CUPNH Urease accessory protein UreE OS=Cupriavidus n	2	2	2	2	0	0	0	0	2	0	0	1	0	0	0	0	0	0	0	0	0	0	2	0	0	1	0	0	0	0	0	0	0	0	0	0	2	0	0	1	0	0	0	0
Q0KCP6;A0AAE6DFH2	Q0KCP6;A0AAE6DFH2	3;3	3;3	3;3	sp|Q0KCP6|URE1_CUPNH Urease subunit alpha OS=Cupriavidus necator (strain ATCC 17699 / DSM 428 / KCTC 22496 / NCIMB 10442 / H16 / Stanier 337) OX=381666 GN=ureC PE=3 SV=1;tr|A0AAE6DFH2|A0AAE6DFH2_CUPNH Urease subunit alpha OS=Cupriavidus necator (strain ATC	2	3	3	3	0	0	0	0	1	0	1	1	1	0	1	0	1	1	0	0	0	0	1	0	1	1	1	0	1	0	1	1	0	0	0	0	1	0	1	1	1	0	1	0
A0AAE6DFJ7;Q0KEI9	A0AAE6DFJ7;Q0KEI9	6;5	6;5	6;5	tr|A0AAE6DFJ7|A0AAE6DFJ7_CUPNH Nucleotidyltransferase family protein OS=Cupriavidus necator (strain ATCC 17699 / DSM 428 / KCTC 22496 / NCIMB 10442 / H16 / Stanier 337) OX=381666 GN=E6A55_02180 PE=4 SV=1;tr|Q0KEI9|Q0KEI9_CUPNH Uncharacterized MobA-related	2	6	6	6	2	3	1	2	4	4	4	5	2	2	2	3	0	1	2	3	1	2	4	4	4	5	2	2	2	3	0	1	2	3	1	2	4	4	4	5	2	2	2	3
A0AAE6DFK2;Q0KEH4	A0AAE6DFK2;Q0KEH4	15;15	15;15	15;15	tr|A0AAE6DFK2|A0AAE6DFK2_CUPNH SCP2 domain-containing protein OS=Cupriavidus necator (strain ATCC 17699 / DSM 428 / KCTC 22496 / NCIMB 10442 / H16 / Stanier 337) OX=381666 GN=E6A55_02255 PE=4 SV=1;tr|Q0KEH4|Q0KEH4_CUPNH SCP2 domain-containing protein OS=Cu	2	15	15	15	6	6	6	7	10	5	9	10	10	4	4	4	6	6	6	6	6	7	10	5	9	10	10	4	4	4	6	6	6	6	6	7	10	5	9	10	10	4	4	4
Q0KCC0;A0AAE6DFK5	Q0KCC0;A0AAE6DFK5	19;19	19;19	19;19	sp|Q0KCC0|MUTS_CUPNH DNA mismatch repair protein MutS OS=Cupriavidus necator (strain ATCC 17699 / DSM 428 / KCTC 22496 / NCIMB 10442 / H16 / Stanier 337) OX=381666 GN=mutS PE=3 SV=1;tr|A0AAE6DFK5|A0AAE6DFK5_CUPNH DNA mismatch repair protein MutS OS=Cupriav	2	19	19	19	3	1	3	5	8	3	10	13	2	2	5	9	0	0	3	1	3	5	8	3	10	13	2	2	5	9	0	0	3	1	3	5	8	3	10	13	2	2	5	9
Q0KBZ0;A0AAE6DFL0	Q0KBZ0;A0AAE6DFL0	9;9	9;9	9;9	sp|Q0KBZ0|RL20_CUPNH Large ribosomal subunit protein bL20 OS=Cupriavidus necator (strain ATCC 17699 / DSM 428 / KCTC 22496 / NCIMB 10442 / H16 / Stanier 337) OX=381666 GN=rplT PE=3 SV=1;tr|A0AAE6DFL0|A0AAE6DFL0_CUPNH Large ribosomal subunit protein bL20 OS	2	9	9	9	3	4	4	3	5	7	7	7	7	7	3	3	0	0	3	4	4	3	5	7	7	7	7	7	3	3	0	0	3	4	4	3	5	7	7	7	7	7	3	3
A0AAE6DFP9;Q0KBX3	A0AAE6DFP9;Q0KBX3	4;4	2;2	2;2	tr|A0AAE6DFP9|A0AAE6DFP9_CUPNH Tripartite tricarboxylate transporter substrate binding protein BugE OS=Cupriavidus necator (strain ATCC 17699 / DSM 428 / KCTC 22496 / NCIMB 10442 / H16 / Stanier 337) OX=381666 GN=E6A55_06870 PE=3 SV=1;tr|Q0KBX3|Q0KBX3_CUPN	2	4	2	2	0	1	1	1	1	1	3	4	1	1	1	1	0	1	0	0	0	0	0	0	1	2	0	0	0	0	0	0	0	0	0	0	0	0	1	2	0	0	0	0
Q0KBY7;A0AAE6DFQ9	Q0KBY7;A0AAE6DFQ9	5;5	5;5	5;5	tr|Q0KBY7|Q0KBY7_CUPNH Integration host factor subunit alpha OS=Cupriavidus necator (strain ATCC 17699 / DSM 428 / KCTC 22496 / NCIMB 10442 / H16 / Stanier 337) OX=381666 GN=ihfA PE=3 SV=1;tr|A0AAE6DFQ9|A0AAE6DFQ9_CUPNH Integration host factor subunit alph	2	5	5	5	0	1	1	1	1	1	1	1	2	2	0	0	0	0	0	1	1	1	1	1	1	1	2	2	0	0	0	0	0	1	1	1	1	1	1	1	2	2	0	0
Q0KBD1;A0AAE6DFR6	Q0KBD1;A0AAE6DFR6	3;3	3;3	3;3	sp|Q0KBD1|OTNI_CUPNH 2-oxo-tetronate isomerase OS=Cupriavidus necator (strain ATCC 17699 / DSM 428 / KCTC 22496 / NCIMB 10442 / H16 / Stanier 337) OX=381666 GN=otnI PE=1 SV=1;tr|A0AAE6DFR6|A0AAE6DFR6_CUPNH Hydroxypyruvate isomerase family protein OS=Cupria	2	3	3	3	1	1	0	2	0	0	0	0	0	0	2	0	2	2	1	1	0	2	0	0	0	0	0	0	2	0	2	2	1	1	0	2	0	0	0	0	0	0	2	0
Q0KDR8;A0AAE6DFS4	Q0KDR8;A0AAE6DFS4	17;17	17;17	17;17	sp|Q0KDR8|CH10_CUPNH Co-chaperonin GroES OS=Cupriavidus necator (strain ATCC 17699 / DSM 428 / KCTC 22496 / NCIMB 10442 / H16 / Stanier 337) OX=381666 GN=groES PE=3 SV=1;tr|A0AAE6DFS4|A0AAE6DFS4_CUPNH Co-chaperonin GroES OS=Cupriavidus necator (strain ATCC	2	17	17	17	14	14	15	14	13	15	16	13	13	14	13	12	13	14	14	14	15	14	13	15	16	13	13	14	13	12	13	14	14	14	15	14	13	15	16	13	13	14	13	12
Q0KBY9;A0AAE6DFU1	Q0KBY9;A0AAE6DFU1	15;15	15;15	15;15	sp|Q0KBY9|SYFA_CUPNH Phenylalanine--tRNA ligase alpha subunit OS=Cupriavidus necator (strain ATCC 17699 / DSM 428 / KCTC 22496 / NCIMB 10442 / H16 / Stanier 337) OX=381666 GN=pheS PE=3 SV=1;tr|A0AAE6DFU1|A0AAE6DFU1_CUPNH Phenylalanine--tRNA ligase alpha su	2	15	15	15	3	6	5	5	9	8	12	12	6	4	7	5	9	8	3	6	5	5	9	8	12	12	6	4	7	5	9	8	3	6	5	5	9	8	12	12	6	4	7	5
Q0KBC9;A0AAE6DFU9	Q0KBC9;A0AAE6DFU9	5;5	5;5	5;5	sp|Q0KBC9|OTNC_CUPNH 3-oxo-tetronate 4-phosphate decarboxylase OS=Cupriavidus necator (strain ATCC 17699 / DSM 428 / KCTC 22496 / NCIMB 10442 / H16 / Stanier 337) OX=381666 GN=otnC PE=1 SV=1;tr|A0AAE6DFU9|A0AAE6DFU9_CUPNH 3-oxo-tetronate 4-phosphate decarb	2	5	5	5	0	0	0	1	0	2	1	1	0	1	0	1	2	1	0	0	0	1	0	2	1	1	0	1	0	1	2	1	0	0	0	1	0	2	1	1	0	1	0	1
A0AAE6DFZ6;Q0KBN0	A0AAE6DFZ6;Q0KBN0	4;4	4;4	4;4	tr|A0AAE6DFZ6|A0AAE6DFZ6_CUPNH 2-C-methyl-D-erythritol 4-phosphate cytidylyltransferase OS=Cupriavidus necator (strain ATCC 17699 / DSM 428 / KCTC 22496 / NCIMB 10442 / H16 / Stanier 337) OX=381666 GN=ispD PE=3 SV=1;tr|Q0KBN0|Q0KBN0_CUPNH 2-C-methyl-D-eryt	2	4	4	4	0	0	1	1	1	2	2	1	0	0	0	0	2	1	0	0	1	1	1	2	2	1	0	0	0	0	2	1	0	0	1	1	1	2	2	1	0	0	0	0
Q0KBI0;A0AAE6DG10	Q0KBI0;A0AAE6DG10	13;13	13;13	13;13	tr|Q0KBI0|Q0KBI0_CUPNH Glutamyl/Aspartyl-tRNA(Gln/Asp) amidotransferasesubunit A OS=Cupriavidus necator (strain ATCC 17699 / DSM 428 / KCTC 22496 / NCIMB 10442 / H16 / Stanier 337) OX=381666 GN=gatA3 PE=4 SV=1;tr|A0AAE6DG10|A0AAE6DG10_CUPNH Amidase OS=Cupr	2	13	13	13	0	3	1	4	7	8	3	5	3	3	2	2	6	7	0	3	1	4	7	8	3	5	3	3	2	2	6	7	0	3	1	4	7	8	3	5	3	3	2	2
Q0KA28;A0AAE6DG22	Q0KA28;A0AAE6DG22	14;14	14;14	14;14	sp|Q0KA28|LPXA_CUPNH Acyl-[acyl-carrier-protein]--UDP-N-acetylglucosamine O-acyltransferase OS=Cupriavidus necator (strain ATCC 17699 / DSM 428 / KCTC 22496 / NCIMB 10442 / H16 / Stanier 337) OX=381666 GN=lpxA PE=3 SV=1;tr|A0AAE6DG22|A0AAE6DG22_CUPNH Acyl-	2	14	14	14	4	5	7	7	7	7	9	10	5	5	8	6	7	8	4	5	7	7	7	7	9	10	5	5	8	6	7	8	4	5	7	7	7	7	9	10	5	5	8	6
A0AAE6DG26;Q0KBB5	A0AAE6DG26;Q0KBB5	8;8	8;8	8;8	tr|A0AAE6DG26|A0AAE6DG26_CUPNH Ankyrin repeat domain-containing protein OS=Cupriavidus necator (strain ATCC 17699 / DSM 428 / KCTC 22496 / NCIMB 10442 / H16 / Stanier 337) OX=381666 GN=E6A55_07940 PE=4 SV=1;tr|Q0KBB5|Q0KBB5_CUPNH Ankyrin repeat protein con	2	8	8	8	1	1	1	1	4	2	3	4	0	2	1	1	0	1	1	1	1	1	4	2	3	4	0	2	1	1	0	1	1	1	1	1	4	2	3	4	0	2	1	1
Q0KCT2;A0AAE6DG37	Q0KCT2;A0AAE6DG37	12;12	12;12	12;12	sp|Q0KCT2|TPIS_CUPNH Triosephosphate isomerase OS=Cupriavidus necator (strain ATCC 17699 / DSM 428 / KCTC 22496 / NCIMB 10442 / H16 / Stanier 337) OX=381666 GN=tpiA PE=3 SV=1;tr|A0AAE6DG37|A0AAE6DG37_CUPNH Triosephosphate isomerase OS=Cupriavidus necator (	2	12	12	12	6	7	9	7	7	6	6	10	4	1	3	4	7	7	6	7	9	7	7	6	6	10	4	1	3	4	7	7	6	7	9	7	7	6	6	10	4	1	3	4
Q0K9V9;A0AAE6DG40	Q0K9V9;A0AAE6DG40	17;17	17;17	17;17	sp|Q0K9V9|ALR_CUPNH Alanine racemase OS=Cupriavidus necator (strain ATCC 17699 / DSM 428 / KCTC 22496 / NCIMB 10442 / H16 / Stanier 337) OX=381666 GN=alr PE=3 SV=1;tr|A0AAE6DG40|A0AAE6DG40_CUPNH Alanine racemase OS=Cupriavidus necator (strain ATCC 17699 /	2	17	17	17	3	6	3	5	8	8	6	11	7	2	6	6	10	9	3	6	3	5	8	8	6	11	7	2	6	6	10	9	3	6	3	5	8	8	6	11	7	2	6	6
Q0KA26;A0AAE6DG76	Q0KA26;A0AAE6DG76	14;14	14;14	14;14	sp|Q0KA26|LPXD_CUPNH UDP-3-O-acylglucosamine N-acyltransferase OS=Cupriavidus necator (strain ATCC 17699 / DSM 428 / KCTC 22496 / NCIMB 10442 / H16 / Stanier 337) OX=381666 GN=lpxD PE=3 SV=1;tr|A0AAE6DG76|A0AAE6DG76_CUPNH UDP-3-O-acylglucosamine N-acyltran	2	14	14	14	6	5	4	7	11	9	11	10	7	7	6	8	8	9	6	5	4	7	11	9	11	10	7	7	6	8	8	9	6	5	4	7	11	9	11	10	7	7	6	8
Q0K9G0;A0AAE6DG79	Q0K9G0;A0AAE6DG79	6;6	6;6	6;6	tr|Q0K9G0|Q0K9G0_CUPNH Molybdopterin molybdenumtransferase OS=Cupriavidus necator (strain ATCC 17699 / DSM 428 / KCTC 22496 / NCIMB 10442 / H16 / Stanier 337) OX=381666 GN=moeA1 PE=3 SV=1;tr|A0AAE6DG79|A0AAE6DG79_CUPNH Molybdopterin molybdenumtransferase O	2	6	6	6	4	4	4	4	3	3	4	5	2	3	3	5	4	5	4	4	4	4	3	3	4	5	2	3	3	5	4	5	4	4	4	4	3	3	4	5	2	3	3	5
Q0K9E5;A0AAE6DG82	Q0K9E5;A0AAE6DG82	16;16	16;16	16;16	sp|Q0K9E5|RS6_CUPNH Small ribosomal subunit protein bS6 OS=Cupriavidus necator (strain ATCC 17699 / DSM 428 / KCTC 22496 / NCIMB 10442 / H16 / Stanier 337) OX=381666 GN=rpsF PE=3 SV=1;tr|A0AAE6DG82|A0AAE6DG82_CUPNH Small ribosomal subunit protein bS6 OS=Cu	2	16	16	16	11	9	7	9	13	11	14	15	9	10	7	9	1	0	11	9	7	9	13	11	14	15	9	10	7	9	1	0	11	9	7	9	13	11	14	15	9	10	7	9
Q59106;A0AAE6DG88	Q59106;A0AAE6DG88	58;58	58;58	58;58	sp|Q59106|ODO1_CUPNH 2-oxoglutarate dehydrogenase E1 component OS=Cupriavidus necator (strain ATCC 17699 / DSM 428 / KCTC 22496 / NCIMB 10442 / H16 / Stanier 337) OX=381666 GN=odhA PE=3 SV=2;tr|A0AAE6DG88|A0AAE6DG88_CUPNH oxoglutarate dehydrogenase (succin	2	58	58	58	31	23	19	21	48	40	53	45	18	33	11	9	0	0	31	23	19	21	48	40	53	45	18	33	11	9	0	0	31	23	19	21	48	40	53	45	18	33	11	9
Q0KCA7;A0AAE6DGB6	Q0KCA7;A0AAE6DGB6	12;12	12;12	12;12	sp|Q0KCA7|ACCA_CUPNH Acetyl-coenzyme A carboxylase carboxyl transferase subunit alpha OS=Cupriavidus necator (strain ATCC 17699 / DSM 428 / KCTC 22496 / NCIMB 10442 / H16 / Stanier 337) OX=381666 GN=accA PE=3 SV=1;tr|A0AAE6DGB6|A0AAE6DGB6_CUPNH Acetyl-coen	2	12	12	12	2	2	2	5	8	8	11	11	1	4	2	1	0	0	2	2	2	5	8	8	11	11	1	4	2	1	0	0	2	2	2	5	8	8	11	11	1	4	2	1
Q0K998;A0AAE6DGD5	Q0K998;A0AAE6DGD5	2;2	2;2	2;2	sp|Q0K998|UGPC_CUPNH sn-glycerol-3-phosphate import ATP-binding protein UgpC OS=Cupriavidus necator (strain ATCC 17699 / DSM 428 / KCTC 22496 / NCIMB 10442 / H16 / Stanier 337) OX=381666 GN=ugpC PE=3 SV=1;tr|A0AAE6DGD5|A0AAE6DGD5_CUPNH Sn-glycerol-3-phosph	2	2	2	2	0	0	0	0	1	1	1	2	0	1	0	0	0	0	0	0	0	0	1	1	1	2	0	1	0	0	0	0	0	0	0	0	1	1	1	2	0	1	0	0
Q0K8N7;A0AAE6DGE2	Q0K8N7;A0AAE6DGE2	5;5	5;5	5;5	sp|Q0K8N7|ACPS_CUPNH Holo-[acyl-carrier-protein] synthase OS=Cupriavidus necator (strain ATCC 17699 / DSM 428 / KCTC 22496 / NCIMB 10442 / H16 / Stanier 337) OX=381666 GN=acpS PE=3 SV=1;tr|A0AAE6DGE2|A0AAE6DGE2_CUPNH Holo-[acyl-carrier-protein] synthase OS	2	5	5	5	0	0	1	1	1	2	1	0	1	1	0	0	4	4	0	0	1	1	1	2	1	0	1	1	0	0	4	4	0	0	1	1	1	2	1	0	1	1	0	0
Q0KBZ1;A0AAE6DGG3	Q0KBZ1;A0AAE6DGG3	4;4	4;4	4;4	sp|Q0KBZ1|RL35_CUPNH Large ribosomal subunit protein bL35 OS=Cupriavidus necator (strain ATCC 17699 / DSM 428 / KCTC 22496 / NCIMB 10442 / H16 / Stanier 337) OX=381666 GN=rpmI PE=3 SV=1;tr|A0AAE6DGG3|A0AAE6DGG3_CUPNH Large ribosomal subunit protein bL35 OS	2	4	4	4	4	3	4	3	4	4	2	3	3	4	1	2	1	2	4	3	4	3	4	4	2	3	3	4	1	2	1	2	4	3	4	3	4	4	2	3	3	4	1	2
Q0KA43;A0AAE6DGG5	Q0KA43;A0AAE6DGG5	30;30	30;30	30;30	sp|Q0KA43|GUAA_CUPNH GMP synthase [glutamine-hydrolyzing] OS=Cupriavidus necator (strain ATCC 17699 / DSM 428 / KCTC 22496 / NCIMB 10442 / H16 / Stanier 337) OX=381666 GN=guaA PE=3 SV=1;tr|A0AAE6DGG5|A0AAE6DGG5_CUPNH GMP synthase [glutamine-hydrolyzing] OS	2	30	30	30	9	14	10	14	12	20	23	24	12	6	13	6	18	19	9	14	10	14	12	20	23	24	12	6	13	6	18	19	9	14	10	14	12	20	23	24	12	6	13	6
A0AAE6DGH3;Q59098	A0AAE6DGH3;Q59098	27;26	27;26	27;26	tr|A0AAE6DGH3|A0AAE6DGH3_CUPNH Acetyltransferase component of pyruvate dehydrogenase complex OS=Cupriavidus necator (strain ATCC 17699 / DSM 428 / KCTC 22496 / NCIMB 10442 / H16 / Stanier 337) OX=381666 GN=aceF PE=3 SV=1;sp|Q59098|ODP2_CUPNH Dihydrolipoyll	2	27	27	27	16	18	15	17	22	22	22	24	19	18	21	16	0	0	16	18	15	17	22	22	22	24	19	18	21	16	0	0	16	18	15	17	22	22	22	24	19	18	21	16
A0AAE6DGI5;Q0KBS9	A0AAE6DGI5;Q0KBS9	2;2	2;2	2;2	tr|A0AAE6DGI5|A0AAE6DGI5_CUPNH DUF2384 domain-containing protein OS=Cupriavidus necator (strain ATCC 17699 / DSM 428 / KCTC 22496 / NCIMB 10442 / H16 / Stanier 337) OX=381666 GN=E6A55_07105 PE=4 SV=1;tr|Q0KBS9|Q0KBS9_CUPNH Uncharacterized protein OS=Cupria	2	2	2	2	0	1	1	1	2	2	2	2	1	1	1	2	1	1	0	1	1	1	2	2	2	2	1	1	1	2	1	1	0	1	1	1	2	2	2	2	1	1	1	2
Q0K9E1;A0AAE6DGJ9	Q0K9E1;A0AAE6DGJ9	2;2	2;2	2;2	tr|Q0K9E1|Q0K9E1_CUPNH Lipoprotein OS=Cupriavidus necator (strain ATCC 17699 / DSM 428 / KCTC 22496 / NCIMB 10442 / H16 / Stanier 337) OX=381666 GN=H16_A2283 PE=4 SV=1;tr|A0AAE6DGJ9|A0AAE6DGJ9_CUPNH Lipoprotein OS=Cupriavidus necator (strain ATCC 17699 / D	2	2	2	2	0	0	0	0	0	1	2	2	0	0	0	0	0	0	0	0	0	0	0	1	2	2	0	0	0	0	0	0	0	0	0	0	0	1	2	2	0	0	0	0
Q0K8L9;A0AAE6DGK0	Q0K8L9;A0AAE6DGK0	20;20	20;20	20;20	sp|Q0K8L9|FABH_CUPNH Beta-ketoacyl-[acyl-carrier-protein] synthase III OS=Cupriavidus necator (strain ATCC 17699 / DSM 428 / KCTC 22496 / NCIMB 10442 / H16 / Stanier 337) OX=381666 GN=fabH PE=3 SV=1;tr|A0AAE6DGK0|A0AAE6DGK0_CUPNH Beta-ketoacyl-[acyl-carrie	2	20	20	20	8	12	10	12	11	9	12	17	11	5	10	10	13	17	8	12	10	12	11	9	12	17	11	5	10	10	13	17	8	12	10	12	11	9	12	17	11	5	10	10
Q0K981;A0AAE6DGL9	Q0K981;A0AAE6DGL9	10;10	10;10	10;10	sp|Q0K981|FETP_CUPNH Probable Fe(2+)-trafficking protein OS=Cupriavidus necator (strain ATCC 17699 / DSM 428 / KCTC 22496 / NCIMB 10442 / H16 / Stanier 337) OX=381666 GN=H16_A2344 PE=3 SV=1;tr|A0AAE6DGL9|A0AAE6DGL9_CUPNH Probable Fe(2+)-trafficking protein	2	10	10	10	2	5	5	6	7	7	5	7	4	3	5	5	6	8	2	5	5	6	7	7	5	7	4	3	5	5	6	8	2	5	5	6	7	7	5	7	4	3	5	5
A0AAE6DGM4;Q0K966	A0AAE6DGM4;Q0K966	8;8	8;8	8;8	tr|A0AAE6DGM4|A0AAE6DGM4_CUPNH GTPase Der OS=Cupriavidus necator (strain ATCC 17699 / DSM 428 / KCTC 22496 / NCIMB 10442 / H16 / Stanier 337) OX=381666 GN=der PE=3 SV=1;tr|Q0K966|Q0K966_CUPNH GTPase Der OS=Cupriavidus necator (strain ATCC 17699 / DSM 428 /	2	8	8	8	3	1	1	3	5	3	7	6	4	3	3	1	0	0	3	1	1	3	5	3	7	6	4	3	3	1	0	0	3	1	1	3	5	3	7	6	4	3	3	1
Q0K950;A0AAE6DGN0	Q0K950;A0AAE6DGN0	4;4	4;4	4;4	sp|Q0K950|SURE_CUPNH 5-nucleotidase SurE OS=Cupriavidus necator (strain ATCC 17699 / DSM 428 / KCTC 22496 / NCIMB 10442 / H16 / Stanier 337) OX=381666 GN=surE PE=3 SV=1;tr|A0AAE6DGN0|A0AAE6DGN0_CUPNH 5-nucleotidase SurE OS=Cupriavidus necator (strain ATC	2	4	4	4	2	3	2	2	2	3	4	3	1	1	2	1	2	3	2	3	2	2	2	3	4	3	1	1	2	1	2	3	2	3	2	2	2	3	4	3	1	1	2	1
Q0KBD2;A0AAE6DGN2	Q0KBD2;A0AAE6DGN2	2;2	2;2	2;2	sp|Q0KBD2|DEND_CUPNH D-erythronate dehydrogenase OS=Cupriavidus necator (strain ATCC 17699 / DSM 428 / KCTC 22496 / NCIMB 10442 / H16 / Stanier 337) OX=381666 GN=denD PE=1 SV=1;tr|A0AAE6DGN2|A0AAE6DGN2_CUPNH SDR family oxidoreductase OS=Cupriavidus necator	2	2	2	2	0	0	0	0	0	0	1	0	0	0	0	0	0	1	0	0	0	0	0	0	1	0	0	0	0	0	0	1	0	0	0	0	0	0	1	0	0	0	0	0
Q0K936;A0AAE6DGN4	Q0K936;A0AAE6DGN4	17;17	17;17	17;17	tr|Q0K936|Q0K936_CUPNH Vitamin B12-dependent ribonucleotide reductase OS=Cupriavidus necator (strain ATCC 17699 / DSM 428 / KCTC 22496 / NCIMB 10442 / H16 / Stanier 337) OX=381666 GN=nrdJ PE=3 SV=1;tr|A0AAE6DGN4|A0AAE6DGN4_CUPNH Vitamin B12-dependent ribon	2	17	17	17	1	2	2	2	7	4	9	10	2	2	4	1	4	5	1	2	2	2	7	4	9	10	2	2	4	1	4	5	1	2	2	2	7	4	9	10	2	2	4	1
A0AAE6DGN6;Q0K9E4	A0AAE6DGN6;Q0K9E4	3;3	3;3	3;3	tr|A0AAE6DGN6|A0AAE6DGN6_CUPNH Asparaginase OS=Cupriavidus necator (strain ATCC 17699 / DSM 428 / KCTC 22496 / NCIMB 10442 / H16 / Stanier 337) OX=381666 GN=E6A55_11700 PE=3 SV=1;tr|Q0K9E4|Q0K9E4_CUPNH Glutaminase-asparaginase (Amidohydrolase) OS=Cupriavid	2	3	3	3	0	1	2	3	0	0	1	0	2	1	2	1	2	2	0	1	2	3	0	0	1	0	2	1	2	1	2	2	0	1	2	3	0	0	1	0	2	1	2	1
Q0K7T9;A0AAE6DGP1	Q0K7T9;A0AAE6DGP1	5;5	5;5	5;5	sp|Q0K7T9|RISB_CUPNH 6,7-dimethyl-8-ribityllumazine synthase OS=Cupriavidus necator (strain ATCC 17699 / DSM 428 / KCTC 22496 / NCIMB 10442 / H16 / Stanier 337) OX=381666 GN=ribH PE=3 SV=1;tr|A0AAE6DGP1|A0AAE6DGP1_CUPNH 6,7-dimethyl-8-ribityllumazine synth	2	5	5	5	0	0	0	1	4	3	3	5	5	3	3	2	2	1	0	0	0	1	4	3	3	5	5	3	3	2	2	1	0	0	0	1	4	3	3	5	5	3	3	2
Q0KB34;A0AAE6DGQ8	Q0KB34;A0AAE6DGQ8	4;4	4;4	4;4	tr|Q0KB34|Q0KB34_CUPNH Cholesterol oxidase OS=Cupriavidus necator (strain ATCC 17699 / DSM 428 / KCTC 22496 / NCIMB 10442 / H16 / Stanier 337) OX=381666 GN=betA3 PE=3 SV=1;tr|A0AAE6DGQ8|A0AAE6DGQ8_CUPNH Cholesterol oxidase OS=Cupriavidus necator (strain AT	2	4	4	4	0	0	0	0	0	0	1	3	1	0	0	0	0	0	0	0	0	0	0	0	1	3	1	0	0	0	0	0	0	0	0	0	0	0	1	3	1	0	0	0
Q0K952;A0AAE6DGR4	Q0K952;A0AAE6DGR4	8;8	8;8	8;8	tr|Q0K952|Q0K952_CUPNH Metallopeptidase, M23B subfamily OS=Cupriavidus necator (strain ATCC 17699 / DSM 428 / KCTC 22496 / NCIMB 10442 / H16 / Stanier 337) OX=381666 GN=H16_A2374 PE=3 SV=1;tr|A0AAE6DGR4|A0AAE6DGR4_CUPNH LysM peptidoglycan-binding domain-co	2	8	8	8	2	2	3	0	2	5	3	7	5	5	1	2	0	2	2	2	3	0	2	5	3	7	5	5	1	2	0	2	2	2	3	0	2	5	3	7	5	5	1	2
A0AAE6DGS0	A0AAE6DGS0	10	1	1	tr|A0AAE6DGS0|A0AAE6DGS0_CUPNH Nucleoid-associated protein E6A55_12250 OS=Cupriavidus necator (strain ATCC 17699 / DSM 428 / KCTC 22496 / NCIMB 10442 / H16 / Stanier 337) OX=381666 GN=E6A55_12250 PE=3 SV=1	1	10	1	1	7	8	9	9	7	9	7	8	8	6	6	5	7	7	0	1	1	1	1	1	0	1	1	1	1	0	0	0	0	1	1	1	1	1	0	1	1	1	1	0
Q0K8L8;A0AAE6DGT3	Q0K8L8;A0AAE6DGT3	4;4	4;4	4;4	sp|Q0K8L8|PLSX_CUPNH Phosphate acyltransferase OS=Cupriavidus necator (strain ATCC 17699 / DSM 428 / KCTC 22496 / NCIMB 10442 / H16 / Stanier 337) OX=381666 GN=plsX PE=3 SV=1;tr|A0AAE6DGT3|A0AAE6DGT3_CUPNH Phosphate acyltransferase OS=Cupriavidus necator (	2	4	4	4	0	0	1	1	1	2	4	1	1	1	0	0	0	0	0	0	1	1	1	2	4	1	1	1	0	0	0	0	0	0	1	1	1	2	4	1	1	1	0	0
Q0K8F5;A0AAE6DGV3	Q0K8F5;A0AAE6DGV3	35;35	35;35	35;35	sp|Q0K8F5|MDH_CUPNH Malate dehydrogenase OS=Cupriavidus necator (strain ATCC 17699 / DSM 428 / KCTC 22496 / NCIMB 10442 / H16 / Stanier 337) OX=381666 GN=mdh PE=3 SV=1;tr|A0AAE6DGV3|A0AAE6DGV3_CUPNH Malate dehydrogenase OS=Cupriavidus necator (strain ATCC	2	35	35	35	27	26	27	28	29	30	29	32	28	28	22	22	22	26	27	26	27	28	29	30	29	32	28	28	22	22	22	26	27	26	27	28	29	30	29	32	28	28	22	22
Q0K7A0;A0AAE6DGW2	Q0K7A0;A0AAE6DGW2	33;33	33;33	33;33	sp|Q0K7A0|SYI_CUPNH Isoleucine--tRNA ligase OS=Cupriavidus necator (strain ATCC 17699 / DSM 428 / KCTC 22496 / NCIMB 10442 / H16 / Stanier 337) OX=381666 GN=ileS PE=3 SV=1;tr|A0AAE6DGW2|A0AAE6DGW2_CUPNH Isoleucine--tRNA ligase OS=Cupriavidus necator (strai	2	33	33	33	12	12	15	12	17	19	21	24	4	9	9	10	14	15	12	12	15	12	17	19	21	24	4	9	9	10	14	15	12	12	15	12	17	19	21	24	4	9	9	10
Q0K8N6;A0AAE6DGW5	Q0K8N6;A0AAE6DGW5	13;13	13;13	13;13	sp|Q0K8N6|PDXJ_CUPNH Pyridoxine 5-phosphate synthase OS=Cupriavidus necator (strain ATCC 17699 / DSM 428 / KCTC 22496 / NCIMB 10442 / H16 / Stanier 337) OX=381666 GN=pdxJ PE=3 SV=1;tr|A0AAE6DGW5|A0AAE6DGW5_CUPNH Pyridoxine 5-phosphate synthase OS=Cupriav	2	13	13	13	2	7	6	8	3	6	3	6	3	4	6	5	8	9	2	7	6	8	3	6	3	6	3	4	6	5	8	9	2	7	6	8	3	6	3	6	3	4	6	5
Q0K769;A0AAE6DGX4	Q0K769;A0AAE6DGX4	20;20	20;20	20;20	sp|Q0K769|PUR5_CUPNH Phosphoribosylformylglycinamidine cyclo-ligase OS=Cupriavidus necator (strain ATCC 17699 / DSM 428 / KCTC 22496 / NCIMB 10442 / H16 / Stanier 337) OX=381666 GN=purM PE=3 SV=1;tr|A0AAE6DGX4|A0AAE6DGX4_CUPNH Phosphoribosylformylglycinami	2	20	20	20	11	12	9	11	12	11	14	14	8	7	9	6	14	12	11	12	9	11	12	11	14	14	8	7	9	6	14	12	11	12	9	11	12	11	14	14	8	7	9	6
A0AAE6DGX8	A0AAE6DGX8	1	1	1	tr|A0AAE6DGX8|A0AAE6DGX8_CUPNH LysR family transcriptional regulator OS=Cupriavidus necator (strain ATCC 17699 / DSM 428 / KCTC 22496 / NCIMB 10442 / H16 / Stanier 337) OX=381666 GN=E6A55_13860 PE=3 SV=1	1	1	1	1	0	0	0	0	0	0	0	1	0	0	0	0	0	0	0	0	0	0	0	0	0	1	0	0	0	0	0	0	0	0	0	0	0	0	0	1	0	0	0	0
Q0K815;A0AAE6DGZ9	Q0K815;A0AAE6DGZ9	48;48	48;48	48;48	sp|Q0K815|KATG_CUPNH Catalase-peroxidase OS=Cupriavidus necator (strain ATCC 17699 / DSM 428 / KCTC 22496 / NCIMB 10442 / H16 / Stanier 337) OX=381666 GN=katG PE=3 SV=1;tr|A0AAE6DGZ9|A0AAE6DGZ9_CUPNH Catalase-peroxidase OS=Cupriavidus necator (strain ATCC	2	48	48	48	18	16	22	25	35	29	33	42	18	23	16	19	29	27	18	16	22	25	35	29	33	42	18	23	16	19	29	27	18	16	22	25	35	29	33	42	18	23	16	19
A0AAE6DH10;Q0K798	A0AAE6DH10;Q0K798	3;3	3;3	3;3	tr|A0AAE6DH10|A0AAE6DH10_CUPNH Coenzyme A biosynthesis bifunctional protein CoaBC OS=Cupriavidus necator (strain ATCC 17699 / DSM 428 / KCTC 22496 / NCIMB 10442 / H16 / Stanier 337) OX=381666 GN=coaBC PE=3 SV=1;tr|Q0K798|Q0K798_CUPNH Coenzyme A biosynthesi	2	3	3	3	0	0	0	0	1	0	2	1	0	0	0	0	0	0	0	0	0	0	1	0	2	1	0	0	0	0	0	0	0	0	0	0	1	0	2	1	0	0	0	0
Q0K6P7;A0AAE6DH22	Q0K6P7;A0AAE6DH22	6;6	6;6	6;6	sp|Q0K6P7|PROB_CUPNH Glutamate 5-kinase OS=Cupriavidus necator (strain ATCC 17699 / DSM 428 / KCTC 22496 / NCIMB 10442 / H16 / Stanier 337) OX=381666 GN=proB PE=3 SV=1;tr|A0AAE6DH22|A0AAE6DH22_CUPNH Glutamate 5-kinase OS=Cupriavidus necator (strain ATCC 17	2	6	6	6	0	0	1	2	1	2	2	4	1	0	1	1	1	2	0	0	1	2	1	2	2	4	1	0	1	1	1	2	0	0	1	2	1	2	2	4	1	0	1	1
Q0K848;A0AAE6DH26	Q0K848;A0AAE6DH26	4;4	4;4	4;4	sp|Q0K848|KHSE_CUPNH Homoserine kinase OS=Cupriavidus necator (strain ATCC 17699 / DSM 428 / KCTC 22496 / NCIMB 10442 / H16 / Stanier 337) OX=381666 GN=thrB PE=3 SV=1;tr|A0AAE6DH26|A0AAE6DH26_CUPNH Homoserine kinase OS=Cupriavidus necator (strain ATCC 1769	2	4	4	4	0	1	1	0	2	1	2	3	0	1	1	1	0	1	0	1	1	0	2	1	2	3	0	1	1	1	0	1	0	1	1	0	2	1	2	3	0	1	1	1
Q0K6N3;A0AAE6DH27	Q0K6N3;A0AAE6DH27	46;46	46;46	46;46	sp|Q0K6N3|SECA_CUPNH Protein translocase subunit SecA OS=Cupriavidus necator (strain ATCC 17699 / DSM 428 / KCTC 22496 / NCIMB 10442 / H16 / Stanier 337) OX=381666 GN=secA PE=3 SV=1;tr|A0AAE6DH27|A0AAE6DH27_CUPNH Protein translocase subunit SecA OS=Cupriav	2	46	46	46	14	13	17	17	30	22	32	32	9	15	11	19	13	13	14	13	17	17	30	22	32	32	9	15	11	19	13	13	14	13	17	17	30	22	32	32	9	15	11	19
Q0K7T8;A0AAE6DH64	Q0K7T8;A0AAE6DH64	16;16	16;16	16;16	sp|Q0K7T8|NUSB_CUPNH Transcription antitermination protein NusB OS=Cupriavidus necator (strain ATCC 17699 / DSM 428 / KCTC 22496 / NCIMB 10442 / H16 / Stanier 337) OX=381666 GN=nusB PE=3 SV=1;tr|A0AAE6DH64|A0AAE6DH64_CUPNH Transcription antitermination pro	2	16	16	16	7	9	8	9	14	12	15	16	14	11	11	12	10	13	7	9	8	9	14	12	15	16	14	11	11	12	10	13	7	9	8	9	14	12	15	16	14	11	11	12
Q0K6P5;A0AAE6DH68	Q0K6P5;A0AAE6DH68	7;7	7;7	7;7	sp|Q0K6P5|RL27_CUPNH Large ribosomal subunit protein bL27 OS=Cupriavidus necator (strain ATCC 17699 / DSM 428 / KCTC 22496 / NCIMB 10442 / H16 / Stanier 337) OX=381666 GN=rpmA PE=3 SV=1;tr|A0AAE6DH68|A0AAE6DH68_CUPNH Large ribosomal subunit protein bL27 OS	2	7	7	7	2	1	2	2	1	1	3	5	4	5	2	2	0	0	2	1	2	2	1	1	3	5	4	5	2	2	0	0	2	1	2	2	1	1	3	5	4	5	2	2
Q0K694;A0AAE6DH70	Q0K694;A0AAE6DH70	3;3	3;3	3;3	sp|Q0K694|HIS3_CUPNH Phosphoribosyl-AMP cyclohydrolase OS=Cupriavidus necator (strain ATCC 17699 / DSM 428 / KCTC 22496 / NCIMB 10442 / H16 / Stanier 337) OX=381666 GN=hisI PE=3 SV=1;tr|A0AAE6DH70|A0AAE6DH70_CUPNH Phosphoribosyl-AMP cyclohydrolase OS=Cupri	2	3	3	3	0	1	0	2	0	3	0	2	0	1	0	1	0	2	0	1	0	2	0	3	0	2	0	1	0	1	0	2	0	1	0	2	0	3	0	2	0	1	0	1
Q0K7E4;A0AAE6DH77	Q0K7E4;A0AAE6DH77	9;9	9;9	9;9	tr|Q0K7E4|Q0K7E4_CUPNH Transcriptional regulator, LysR-family OS=Cupriavidus necator (strain ATCC 17699 / DSM 428 / KCTC 22496 / NCIMB 10442 / H16 / Stanier 337) OX=381666 GN=H16_A3001 PE=3 SV=1;tr|A0AAE6DH77|A0AAE6DH77_CUPNH CysB family HTH-type transcrip	2	9	9	9	1	1	1	1	4	2	7	3	1	2	1	1	0	0	1	1	1	1	4	2	7	3	1	2	1	1	0	0	1	1	1	1	4	2	7	3	1	2	1	1
Q0K662;A0AAE6DH79	Q0K662;A0AAE6DH79	7;7	7;7	7;7	tr|Q0K662|Q0K662_CUPNH Penicillin-binding protein 1A OS=Cupriavidus necator (strain ATCC 17699 / DSM 428 / KCTC 22496 / NCIMB 10442 / H16 / Stanier 337) OX=381666 GN=H16_A3441 PE=3 SV=1;tr|A0AAE6DH79|A0AAE6DH79_CUPNH Penicillin-binding protein 1A OS=Cupria	2	7	7	7	0	0	0	0	3	1	4	3	2	2	0	1	0	0	0	0	0	0	3	1	4	3	2	2	0	1	0	0	0	0	0	0	3	1	4	3	2	2	0	1
P52993;A0AAE6DH81	P52993;A0AAE6DH81	20;20	20;20	20;20	sp|P52993|ODO2_CUPNH Dihydrolipoyllysine-residue succinyltransferase component of 2-oxoglutarate dehydrogenase complex OS=Cupriavidus necator (strain ATCC 17699 / DSM 428 / KCTC 22496 / NCIMB 10442 / H16 / Stanier 337) OX=381666 GN=sucB PE=3 SV=1;tr|A0AAE6	2	20	20	20	14	12	10	11	19	17	20	19	14	20	12	8	0	2	14	12	10	11	19	17	20	19	14	20	12	8	0	2	14	12	10	11	19	17	20	19	14	20	12	8
Q0K631;A0AAE6DH87	Q0K631;A0AAE6DH87	23;23	23;23	23;23	sp|Q0K631|RL5_CUPNH Large ribosomal subunit protein uL5 OS=Cupriavidus necator (strain ATCC 17699 / DSM 428 / KCTC 22496 / NCIMB 10442 / H16 / Stanier 337) OX=381666 GN=rplE PE=3 SV=1;tr|A0AAE6DH87|A0AAE6DH87_CUPNH Large ribosomal subunit protein uL5 OS=Cu	2	23	23	23	10	6	11	10	15	15	18	15	10	15	7	6	0	0	10	6	11	10	15	15	18	15	10	15	7	6	0	0	10	6	11	10	15	15	18	15	10	15	7	6
Q0K7B2;A0AAE6DH94	Q0K7B2;A0AAE6DH94	10;10	10;10	10;10	sp|Q0K7B2|RL28_CUPNH Large ribosomal subunit protein bL28 OS=Cupriavidus necator (strain ATCC 17699 / DSM 428 / KCTC 22496 / NCIMB 10442 / H16 / Stanier 337) OX=381666 GN=rpmB PE=3 SV=1;tr|A0AAE6DH94|A0AAE6DH94_CUPNH Large ribosomal subunit protein bL28 OS	2	10	10	10	3	3	1	4	3	3	9	5	5	3	5	3	1	3	3	3	1	4	3	3	9	5	5	3	5	3	1	3	3	3	1	4	3	3	9	5	5	3	5	3
Q0K7H7;A0AAE6DH99	Q0K7H7;A0AAE6DH99	1;1	1;1	1;1	sp|Q0K7H7|COBT_CUPNH Nicotinate-nucleotide--dimethylbenzimidazole phosphoribosyltransferase OS=Cupriavidus necator (strain ATCC 17699 / DSM 428 / KCTC 22496 / NCIMB 10442 / H16 / Stanier 337) OX=381666 GN=cobT PE=3 SV=1;tr|A0AAE6DH99|A0AAE6DH99_CUPNH Nicot	2	1	1	1	0	0	0	0	0	0	1	1	0	0	0	0	1	1	0	0	0	0	0	0	1	1	0	0	0	0	1	1	0	0	0	0	0	0	1	1	0	0	0	0
Q0K766;A0AAE6DHA8	Q0K766;A0AAE6DHA8	1;1	1;1	1;1	tr|Q0K766|Q0K766_CUPNH Phosphoserine phosphatase OS=Cupriavidus necator (strain ATCC 17699 / DSM 428 / KCTC 22496 / NCIMB 10442 / H16 / Stanier 337) OX=381666 GN=serB2 PE=4 SV=1;tr|A0AAE6DHA8|A0AAE6DHA8_CUPNH HAD-IB family hydrolase OS=Cupriavidus necator	2	1	1	1	1	0	0	0	0	1	0	1	0	0	0	0	1	0	1	0	0	0	0	1	0	1	0	0	0	0	1	0	1	0	0	0	0	1	0	1	0	0	0	0
Q0K692;A0AAE6DHB4	Q0K692;A0AAE6DHB4	16;16	16;16	16;16	sp|Q0K692|HIS4_CUPNH 1-(5-phosphoribosyl)-5-[(5-phosphoribosylamino)methylideneamino] imidazole-4-carboxamide isomerase OS=Cupriavidus necator (strain ATCC 17699 / DSM 428 / KCTC 22496 / NCIMB 10442 / H16 / Stanier 337) OX=381666 GN=hisA PE=3 SV=1;tr|A0AAE	2	16	16	16	11	10	9	10	12	12	12	14	10	10	9	9	11	10	11	10	9	10	12	12	12	14	10	10	9	9	11	10	11	10	9	10	12	12	12	14	10	10	9	9
Q0K645;A0AAE6DHC7	Q0K645;A0AAE6DHC7	34;34	34;34	34;34	sp|Q0K645|RPOA_CUPNH DNA-directed RNA polymerase subunit alpha OS=Cupriavidus necator (strain ATCC 17699 / DSM 428 / KCTC 22496 / NCIMB 10442 / H16 / Stanier 337) OX=381666 GN=rpoA PE=3 SV=1;tr|A0AAE6DHC7|A0AAE6DHC7_CUPNH DNA-directed RNA polymerase subuni	2	34	34	34	24	20	26	22	27	30	25	30	25	26	20	19	10	10	24	20	26	22	27	30	25	30	25	26	20	19	10	10	24	20	26	22	27	30	25	30	25	26	20	19
Q0K629;A0AAE6DHD3	Q0K629;A0AAE6DHD3	16;16	16;16	16;16	sp|Q0K629|RL14_CUPNH Large ribosomal subunit protein uL14 OS=Cupriavidus necator (strain ATCC 17699 / DSM 428 / KCTC 22496 / NCIMB 10442 / H16 / Stanier 337) OX=381666 GN=rplN PE=3 SV=1;tr|A0AAE6DHD3|A0AAE6DHD3_CUPNH Large ribosomal subunit protein uL14 OS	2	16	16	16	9	8	3	5	10	8	15	12	10	16	8	8	0	0	9	8	3	5	10	8	15	12	10	16	8	8	0	0	9	8	3	5	10	8	15	12	10	16	8	8
A0AAE6DHE0;Q0K784	A0AAE6DHE0;Q0K784	6;4	6;4	6;4	tr|A0AAE6DHE0|A0AAE6DHE0_CUPNH Pyrimidine/purine nucleoside phosphorylase OS=Cupriavidus necator (strain ATCC 17699 / DSM 428 / KCTC 22496 / NCIMB 10442 / H16 / Stanier 337) OX=381666 GN=ppnP PE=3 SV=1;sp|Q0K784|PPNP_CUPNH Pyrimidine/purine nucleoside phos	2	6	6	6	5	5	4	5	4	6	5	4	5	4	4	4	4	5	5	5	4	5	4	6	5	4	5	4	4	4	4	5	5	5	4	5	4	6	5	4	5	4	4	4
A0AAE6DHE6;Q0K6Q9	A0AAE6DHE6;Q0K6Q9	1;1	1;1	1;1	tr|A0AAE6DHE6|A0AAE6DHE6_CUPNH Sigma-54-dependent Fis family transcriptional regulator OS=Cupriavidus necator (strain ATCC 17699 / DSM 428 / KCTC 22496 / NCIMB 10442 / H16 / Stanier 337) OX=381666 GN=E6A55_16495 PE=4 SV=1;tr|Q0K6Q9|Q0K6Q9_CUPNH Response re	2	1	1	1	0	0	0	0	0	0	1	1	0	0	0	1	0	0	0	0	0	0	0	0	1	1	0	0	0	1	0	0	0	0	0	0	0	0	1	1	0	0	0	1
Q0K6P4;A0AAE6DHF1	Q0K6P4;A0AAE6DHF1	6;6	6;6	6;6	sp|Q0K6P4|RL21_CUPNH Large ribosomal subunit protein bL21 OS=Cupriavidus necator (strain ATCC 17699 / DSM 428 / KCTC 22496 / NCIMB 10442 / H16 / Stanier 337) OX=381666 GN=rplU PE=3 SV=1;tr|A0AAE6DHF1|A0AAE6DHF1_CUPNH Large ribosomal subunit protein bL21 OS	2	6	6	6	3	3	1	1	4	1	4	5	4	4	2	1	0	0	3	3	1	1	4	1	4	5	4	4	2	1	0	0	3	3	1	1	4	1	4	5	4	4	2	1
Q0K8M2;A0AAE6DHF2	Q0K8M2;A0AAE6DHF2	7;7	7;7	7;7	sp|Q0K8M2|ACP_CUPNH Acyl carrier protein OS=Cupriavidus necator (strain ATCC 17699 / DSM 428 / KCTC 22496 / NCIMB 10442 / H16 / Stanier 337) OX=381666 GN=acpP PE=3 SV=1;tr|A0AAE6DHF2|A0AAE6DHF2_CUPNH Acyl carrier protein OS=Cupriavidus necator (strain ATCC	2	7	7	7	6	5	7	5	7	7	7	6	5	7	4	4	5	5	6	5	7	5	7	7	7	6	5	7	4	4	5	5	6	5	7	5	7	7	7	6	5	7	4	4
Q0K8K6;A0AAE6DHF8	Q0K8K6;A0AAE6DHF8	3;3	3;3	3;3	sp|Q0K8K6|MOBA_CUPNH Molybdenum cofactor guanylyltransferase OS=Cupriavidus necator (strain ATCC 17699 / DSM 428 / KCTC 22496 / NCIMB 10442 / H16 / Stanier 337) OX=381666 GN=mobA PE=3 SV=1;tr|A0AAE6DHF8|A0AAE6DHF8_CUPNH Molybdenum cofactor guanylyltransfer	2	3	3	3	2	0	1	1	2	2	1	2	3	2	1	1	1	2	2	0	1	1	2	2	1	2	3	2	1	1	1	2	2	0	1	1	2	2	1	2	3	2	1	1
Q0K710;A0AAE6DHG2	Q0K710;A0AAE6DHG2	18;18	18;18	18;18	sp|Q0K710|PROA_CUPNH Gamma-glutamyl phosphate reductase OS=Cupriavidus necator (strain ATCC 17699 / DSM 428 / KCTC 22496 / NCIMB 10442 / H16 / Stanier 337) OX=381666 GN=proA PE=3 SV=1;tr|A0AAE6DHG2|A0AAE6DHG2_CUPNH Gamma-glutamyl phosphate reductase OS=Cup	2	18	18	18	7	8	8	9	11	11	9	10	12	8	8	9	12	14	7	8	8	9	11	11	9	10	12	8	8	9	12	14	7	8	8	9	11	11	9	10	12	8	8	9
A0AAE6DHG7;Q0K6Z2	A0AAE6DHG7;Q0K6Z2	8;7	8;7	8;7	tr|A0AAE6DHG7|A0AAE6DHG7_CUPNH Thiamine-monophosphate kinase OS=Cupriavidus necator (strain ATCC 17699 / DSM 428 / KCTC 22496 / NCIMB 10442 / H16 / Stanier 337) OX=381666 GN=thiL PE=3 SV=1;tr|Q0K6Z2|Q0K6Z2_CUPNH Thiamine-monophosphate kinase OS=Cupriavidus	2	8	8	8	4	4	4	4	4	4	5	5	1	2	2	5	2	4	4	4	4	4	4	4	5	5	1	2	2	5	2	4	4	4	4	4	4	4	5	5	1	2	2	5
Q0K6P6;A0AAE6DHJ2	Q0K6P6;A0AAE6DHJ2	13;13	13;13	13;13	sp|Q0K6P6|OBG_CUPNH GTPase Obg OS=Cupriavidus necator (strain ATCC 17699 / DSM 428 / KCTC 22496 / NCIMB 10442 / H16 / Stanier 337) OX=381666 GN=obg PE=3 SV=1;tr|A0AAE6DHJ2|A0AAE6DHJ2_CUPNH GTPase Obg OS=Cupriavidus necator (strain ATCC 17699 / DSM 428 / KC	2	13	13	13	3	2	2	1	8	7	9	6	2	4	1	0	0	0	3	2	2	1	8	7	9	6	2	4	1	0	0	0	3	2	2	1	8	7	9	6	2	4	1	0
Q0K691;A0AAE6DHJ5	Q0K691;A0AAE6DHJ5	12;12	12;12	12;12	tr|Q0K691|Q0K691_CUPNH Imidazole glycerol phosphate synthase subunit HisH OS=Cupriavidus necator (strain ATCC 17699 / DSM 428 / KCTC 22496 / NCIMB 10442 / H16 / Stanier 337) OX=381666 GN=hisH PE=3 SV=1;tr|A0AAE6DHJ5|A0AAE6DHJ5_CUPNH Imidazole glycerol phos	2	12	12	12	8	8	8	7	8	8	9	10	9	6	9	10	11	12	8	8	8	7	8	8	9	10	9	6	9	10	11	12	8	8	8	7	8	8	9	10	9	6	9	10
Q0K6L6;A0AAE6DHK2	Q0K6L6;A0AAE6DHK2	19;19	19;19	19;19	sp|Q0K6L6|RSMH_CUPNH Ribosomal RNA small subunit methyltransferase H OS=Cupriavidus necator (strain ATCC 17699 / DSM 428 / KCTC 22496 / NCIMB 10442 / H16 / Stanier 337) OX=381666 GN=rsmH PE=3 SV=1;tr|A0AAE6DHK2|A0AAE6DHK2_CUPNH Ribosomal RNA small subunit	2	19	19	19	12	9	10	13	12	13	11	13	9	14	7	7	4	7	12	9	10	13	12	13	11	13	9	14	7	7	4	7	12	9	10	13	12	13	11	13	9	14	7	7
Q0K644;A0AAE6DHK9	Q0K644;A0AAE6DHK9	29;29	29;29	29;29	sp|Q0K644|RS4_CUPNH Small ribosomal subunit protein uS4 OS=Cupriavidus necator (strain ATCC 17699 / DSM 428 / KCTC 22496 / NCIMB 10442 / H16 / Stanier 337) OX=381666 GN=rpsD PE=3 SV=1;tr|A0AAE6DHK9|A0AAE6DHK9_CUPNH Small ribosomal subunit protein uS4 OS=Cu	2	29	29	29	17	12	13	17	21	18	23	25	21	21	20	17	1	1	17	12	13	17	21	18	23	25	21	21	20	17	1	1	17	12	13	17	21	18	23	25	21	21	20	17
Q0K628;A0AAE6DHL4	Q0K628;A0AAE6DHL4	12;12	12;12	12;12	sp|Q0K628|RS17_CUPNH Small ribosomal subunit protein uS17 OS=Cupriavidus necator (strain ATCC 17699 / DSM 428 / KCTC 22496 / NCIMB 10442 / H16 / Stanier 337) OX=381666 GN=rpsQ PE=3 SV=1;tr|A0AAE6DHL4|A0AAE6DHL4_CUPNH Small ribosomal subunit protein uS17 OS	2	12	12	12	8	6	7	7	10	8	9	10	9	8	6	6	3	5	8	6	7	7	10	8	9	10	9	8	6	6	3	5	8	6	7	7	10	8	9	10	9	8	6	6
Q0K613;A0AAE6DHL9	Q0K613;A0AAE6DHL9	17;17	17;17	17;17	sp|Q0K613|RS10_CUPNH Small ribosomal subunit protein uS10 OS=Cupriavidus necator (strain ATCC 17699 / DSM 428 / KCTC 22496 / NCIMB 10442 / H16 / Stanier 337) OX=381666 GN=rpsJ PE=3 SV=1;tr|A0AAE6DHL9|A0AAE6DHL9_CUPNH Small ribosomal subunit protein uS10 OS	2	17	17	17	14	7	14	10	12	13	12	11	13	12	8	8	3	2	14	7	14	10	12	13	12	11	13	12	8	8	3	2	14	7	14	10	12	13	12	11	13	12	8	8
A0AAE6DHN7;Q0K6P3	A0AAE6DHN7;Q0K6P3	8;8	8;8	8;8	tr|A0AAE6DHN7|A0AAE6DHN7_CUPNH Octaprenyl diphosphate synthase OS=Cupriavidus necator (strain ATCC 17699 / DSM 428 / KCTC 22496 / NCIMB 10442 / H16 / Stanier 337) OX=381666 GN=ispB PE=3 SV=1;tr|Q0K6P3|Q0K6P3_CUPNH Trans-hexaprenyltranstransferase OS=Cupria	2	8	8	8	2	2	2	3	3	4	5	5	3	2	3	2	5	5	2	2	2	3	3	4	5	5	3	2	3	2	5	5	2	2	2	3	3	4	5	5	3	2	3	2
Q0K693;A0AAE6DHN8	Q0K693;A0AAE6DHN8	26;26	26;26	26;26	sp|Q0K693|HIS6_CUPNH Imidazole glycerol phosphate synthase subunit HisF OS=Cupriavidus necator (strain ATCC 17699 / DSM 428 / KCTC 22496 / NCIMB 10442 / H16 / Stanier 337) OX=381666 GN=hisF PE=3 SV=1;tr|A0AAE6DHN8|A0AAE6DHN8_CUPNH Imidazole glycerol phosph	2	26	26	26	12	14	16	15	17	22	17	21	17	14	14	16	20	18	12	14	16	15	17	22	17	21	17	14	14	16	20	18	12	14	16	15	17	22	17	21	17	14	14	16
Q0K661;A0AAE6DHP9	Q0K661;A0AAE6DHP9	3;3	3;3	3;3	sp|Q0K661|CYAY_CUPNH Iron-sulfur cluster assembly protein CyaY OS=Cupriavidus necator (strain ATCC 17699 / DSM 428 / KCTC 22496 / NCIMB 10442 / H16 / Stanier 337) OX=381666 GN=cyaY PE=3 SV=1;tr|A0AAE6DHP9|A0AAE6DHP9_CUPNH Iron-sulfur cluster assembly prote	2	3	3	3	1	1	0	1	1	2	2	2	2	1	2	2	3	2	1	1	0	1	1	2	2	2	2	1	2	2	3	2	1	1	0	1	1	2	2	2	2	1	2	2
Q0K646;A0AAE6DHQ2	Q0K646;A0AAE6DHQ2	14;14	14;14	14;14	sp|Q0K646|RL17_CUPNH Large ribosomal subunit protein bL17 OS=Cupriavidus necator (strain ATCC 17699 / DSM 428 / KCTC 22496 / NCIMB 10442 / H16 / Stanier 337) OX=381666 GN=rplQ PE=3 SV=1;tr|A0AAE6DHQ2|A0AAE6DHQ2_CUPNH Large ribosomal subunit protein bL17 OS	2	14	14	14	10	7	11	11	10	8	10	11	11	11	6	4	3	4	10	7	11	11	10	8	10	11	11	11	6	4	3	4	10	7	11	11	10	8	10	11	11	11	6	4
A0AAE6DHQ6;Q0K7U0	A0AAE6DHQ6;Q0K7U0	18;18	18;18	18;18	tr|A0AAE6DHQ6|A0AAE6DHQ6_CUPNH 3,4-dihydroxy-2-butanone 4-phosphate synthase OS=Cupriavidus necator (strain ATCC 17699 / DSM 428 / KCTC 22496 / NCIMB 10442 / H16 / Stanier 337) OX=381666 GN=ribB PE=3 SV=1;tr|Q0K7U0|Q0K7U0_CUPNH 3,4-dihydroxy-2-butanone 4-p	2	18	18	18	7	6	7	7	12	10	14	15	8	8	8	6	10	10	7	6	7	7	12	10	14	15	8	8	8	6	10	10	7	6	7	7	12	10	14	15	8	8	8	6
Q0K630;A0AAE6DHQ7	Q0K630;A0AAE6DHQ7	13;13	13;13	13;13	sp|Q0K630|RL24_CUPNH Large ribosomal subunit protein uL24 OS=Cupriavidus necator (strain ATCC 17699 / DSM 428 / KCTC 22496 / NCIMB 10442 / H16 / Stanier 337) OX=381666 GN=rplX PE=3 SV=1;tr|A0AAE6DHQ7|A0AAE6DHQ7_CUPNH Large ribosomal subunit protein uL24 OS	2	13	13	13	6	5	6	6	11	10	11	11	9	10	7	7	3	4	6	5	6	6	11	10	11	11	9	10	7	7	3	4	6	5	6	6	11	10	11	11	9	10	7	7
Q0KA32;A0AAE6DHR0	Q0KA32;A0AAE6DHR0	7;7	7;7	7;7	sp|Q0KA32|PSRP_CUPNH Putative phosphoenolpyruvate synthase regulatory protein OS=Cupriavidus necator (strain ATCC 17699 / DSM 428 / KCTC 22496 / NCIMB 10442 / H16 / Stanier 337) OX=381666 GN=H16_A2039 PE=3 SV=1;tr|A0AAE6DHR0|A0AAE6DHR0_CUPNH Putative phosp	2	7	7	7	1	1	1	2	3	4	4	6	0	1	0	0	2	1	1	1	1	2	3	4	4	6	0	1	0	0	2	1	1	1	1	2	3	4	4	6	0	1	0	0
A0AAE6DHS5;Q0K7M3	A0AAE6DHS5;Q0K7M3	5;5	5;5	5;5	tr|A0AAE6DHS5|A0AAE6DHS5_CUPNH Ferritin-like domain-containing protein OS=Cupriavidus necator (strain ATCC 17699 / DSM 428 / KCTC 22496 / NCIMB 10442 / H16 / Stanier 337) OX=381666 GN=E6A55_14900 PE=4 SV=1;tr|Q0K7M3|Q0K7M3_CUPNH Hypothetical membrane assoc	2	5	5	5	0	1	2	1	2	4	2	2	1	0	1	1	4	3	0	1	2	1	2	4	2	2	1	0	1	1	4	3	0	1	2	1	2	4	2	2	1	0	1	1
Q0K5C1;A0AAE6DHU2	Q0K5C1;A0AAE6DHU2	7;7	7;7	7;7	sp|Q0K5C1|YIDC_CUPNH Membrane protein insertase YidC OS=Cupriavidus necator (strain ATCC 17699 / DSM 428 / KCTC 22496 / NCIMB 10442 / H16 / Stanier 337) OX=381666 GN=yidC PE=3 SV=1;tr|A0AAE6DHU2|A0AAE6DHU2_CUPNH Membrane protein insertase YidC OS=Cupriavid	2	7	7	7	0	0	0	0	0	1	6	2	1	1	0	0	0	0	0	0	0	0	0	1	6	2	1	1	0	0	0	0	0	0	0	0	0	1	6	2	1	1	0	0
Q0K5N7;A0AAE6DHU9	Q0K5N7;A0AAE6DHU9	12;12	12;12	12;12	sp|Q0K5N7|GCS2_CUPNH Putative glutamate--cysteine ligase 2 OS=Cupriavidus necator (strain ATCC 17699 / DSM 428 / KCTC 22496 / NCIMB 10442 / H16 / Stanier 337) OX=381666 GN=H16_A3627 PE=3 SV=1;tr|A0AAE6DHU9|A0AAE6DHU9_CUPNH Putative glutamate--cysteine liga	2	12	12	12	0	2	0	5	6	8	5	9	4	2	1	1	7	6	0	2	0	5	6	8	5	9	4	2	1	1	7	6	0	2	0	5	6	8	5	9	4	2	1	1
Q0K5I5;A0AAE6DHW3	Q0K5I5;A0AAE6DHW3	8;8	8;8	8;8	tr|Q0K5I5|Q0K5I5_CUPNH Putative pterin-4-alpha-carbinolamine dehydratase OS=Cupriavidus necator (strain ATCC 17699 / DSM 428 / KCTC 22496 / NCIMB 10442 / H16 / Stanier 337) OX=381666 GN=phhB PE=3 SV=1;tr|A0AAE6DHW3|A0AAE6DHW3_CUPNH Putative pterin-4-alpha-	2	8	8	8	3	5	5	5	5	6	6	6	4	3	5	5	7	6	3	5	5	5	5	6	6	6	4	3	5	5	7	6	3	5	5	5	5	6	6	6	4	3	5	5
Q0K7D1;A0AAE6DHX0	Q0K7D1;A0AAE6DHX0	2;2	2;2	2;2	sp|Q0K7D1|HUTI_CUPNH Imidazolonepropionase OS=Cupriavidus necator (strain ATCC 17699 / DSM 428 / KCTC 22496 / NCIMB 10442 / H16 / Stanier 337) OX=381666 GN=hutI PE=3 SV=1;tr|A0AAE6DHX0|A0AAE6DHX0_CUPNH Imidazolonepropionase OS=Cupriavidus necator (strain A	2	2	2	2	0	1	0	0	0	0	1	2	0	1	0	0	1	2	0	1	0	0	0	0	1	2	0	1	0	0	1	2	0	1	0	0	0	0	1	2	0	1	0	0
A0AAE6DHX9;Q0K5D7	A0AAE6DHX9;Q0K5D7	3;3	3;3	3;3	tr|A0AAE6DHX9|A0AAE6DHX9_CUPNH TetR family transcriptional regulator OS=Cupriavidus necator (strain ATCC 17699 / DSM 428 / KCTC 22496 / NCIMB 10442 / H16 / Stanier 337) OX=381666 GN=E6A55_19010 PE=4 SV=1;tr|Q0K5D7|Q0K5D7_CUPNH Transcriptional regulator, Te	2	3	3	3	1	1	1	2	3	1	2	1	0	1	0	0	0	0	1	1	1	2	3	1	2	1	0	1	0	0	0	0	1	1	1	2	3	1	2	1	0	1	0	0
A0AAE6DHY0;Q0K7A1	A0AAE6DHY0;Q0K7A1	7;7	7;7	7;7	tr|A0AAE6DHY0|A0AAE6DHY0_CUPNH Riboflavin biosynthesis protein OS=Cupriavidus necator (strain ATCC 17699 / DSM 428 / KCTC 22496 / NCIMB 10442 / H16 / Stanier 337) OX=381666 GN=E6A55_15520 PE=3 SV=1;tr|Q0K7A1|Q0K7A1_CUPNH Bifunctional riboflavin kinase/FMN	2	7	7	7	1	1	0	1	3	0	2	4	1	0	2	2	3	3	1	1	0	1	3	0	2	4	1	0	2	2	3	3	1	1	0	1	3	0	2	4	1	0	2	2
P27746;A0AAE6DHY3	P27746;A0AAE6DHY3	18;18	18;18	18;18	sp|P27746|ACOB_CUPNH Acetoin:2,6-dichlorophenolindophenol oxidoreductase subunit beta OS=Cupriavidus necator (strain ATCC 17699 / DSM 428 / KCTC 22496 / NCIMB 10442 / H16 / Stanier 337) OX=381666 GN=acoB PE=1 SV=3;tr|A0AAE6DHY3|A0AAE6DHY3_CUPNH Alpha-ketoa	2	18	18	18	8	6	8	8	16	11	14	11	11	4	11	5	15	13	8	6	8	8	16	11	14	11	11	4	11	5	15	13	8	6	8	8	16	11	14	11	11	4	11	5
Q0K786;A0AAE6DHY5	Q0K786;A0AAE6DHY5	23;23	23;23	23;23	sp|Q0K786|Y3060_CUPNH UPF0234 protein H16_A3060 OS=Cupriavidus necator (strain ATCC 17699 / DSM 428 / KCTC 22496 / NCIMB 10442 / H16 / Stanier 337) OX=381666 GN=H16_A3060 PE=3 SV=1;tr|A0AAE6DHY5|A0AAE6DHY5_CUPNH UPF0234 protein E6A55_15595 OS=Cupriavidus n	2	23	23	23	12	10	12	15	21	18	18	20	15	12	9	9	10	11	12	10	12	15	21	18	18	20	15	12	9	9	10	11	12	10	12	15	21	18	18	20	15	12	9	9
A0AAE6DHY6	A0AAE6DHY6	4	4	4	tr|A0AAE6DHY6|A0AAE6DHY6_CUPNH EF-hand domain-containing protein OS=Cupriavidus necator (strain ATCC 17699 / DSM 428 / KCTC 22496 / NCIMB 10442 / H16 / Stanier 337) OX=381666 GN=E6A55_20570 PE=4 SV=1	1	4	4	4	3	3	3	3	1	2	3	2	1	1	2	1	3	1	3	3	3	3	1	2	3	2	1	1	2	1	3	1	3	3	3	3	1	2	3	2	1	1	2	1
A0AAE6DHZ8;Q0K7I3	A0AAE6DHZ8;Q0K7I3	5;5	5;5	5;5	tr|A0AAE6DHZ8|A0AAE6DHZ8_CUPNH Adenosylcobinamide kinase OS=Cupriavidus necator (strain ATCC 17699 / DSM 428 / KCTC 22496 / NCIMB 10442 / H16 / Stanier 337) OX=381666 GN=cobU PE=3 SV=1;tr|Q0K7I3|Q0K7I3_CUPNH Adenosylcobinamide kinase OS=Cupriavidus necator	2	5	5	5	2	1	2	2	1	3	1	3	3	1	4	3	3	3	2	1	2	2	1	3	1	3	3	1	4	3	3	3	2	1	2	2	1	3	1	3	3	1	4	3
Q0K6I1;A0AAE6DI03	Q0K6I1;A0AAE6DI03	8;8	8;8	8;8	sp|Q0K6I1|TRPD_CUPNH Anthranilate phosphoribosyltransferase OS=Cupriavidus necator (strain ATCC 17699 / DSM 428 / KCTC 22496 / NCIMB 10442 / H16 / Stanier 337) OX=381666 GN=trpD PE=3 SV=2;tr|A0AAE6DI03|A0AAE6DI03_CUPNH Anthranilate phosphoribosyltransferas	2	8	8	8	3	4	4	3	5	7	6	7	4	5	3	3	6	5	3	4	4	3	5	7	6	7	4	5	3	3	6	5	3	4	4	3	5	7	6	7	4	5	3	3
P27747;A0AAE6DI59	P27747;A0AAE6DI59	6;6	6;6	6;6	sp|P27747|ACOC_CUPNH Dihydrolipoyllysine-residue acetyltransferase component of acetoin cleaving system OS=Cupriavidus necator (strain ATCC 17699 / DSM 428 / KCTC 22496 / NCIMB 10442 / H16 / Stanier 337) OX=381666 GN=acoC PE=1 SV=3;tr|A0AAE6DI59|A0AAE6DI59	2	6	6	6	2	1	3	1	3	3	5	2	1	2	1	1	2	1	2	1	3	1	3	3	5	2	1	2	1	1	2	1	2	1	3	1	3	3	5	2	1	2	1	1
Q0K695;A0AAE6DI88	Q0K695;A0AAE6DI88	10;10	10;10	10;10	sp|Q0K695|HIS2_CUPNH Phosphoribosyl-ATP pyrophosphatase OS=Cupriavidus necator (strain ATCC 17699 / DSM 428 / KCTC 22496 / NCIMB 10442 / H16 / Stanier 337) OX=381666 GN=hisE PE=3 SV=1;tr|A0AAE6DI88|A0AAE6DI88_CUPNH Phosphoribosyl-ATP pyrophosphatase OS=Cup	2	10	10	10	7	5	7	9	7	8	8	7	8	5	7	8	8	8	7	5	7	9	7	8	8	7	8	5	7	8	8	8	7	5	7	9	7	8	8	7	8	5	7	8
P27745;A0AAE6DI95	P27745;A0AAE6DI95	19;19	19;19	19;19	sp|P27745|ACOA_CUPNH Acetoin:2,6-dichlorophenolindophenol oxidoreductase subunit alpha OS=Cupriavidus necator (strain ATCC 17699 / DSM 428 / KCTC 22496 / NCIMB 10442 / H16 / Stanier 337) OX=381666 GN=acoA PE=1 SV=3;tr|A0AAE6DI95|A0AAE6DI95_CUPNH Acetoin:2,	2	19	19	19	7	4	9	5	16	11	17	12	11	7	12	5	13	13	7	4	9	5	16	11	17	12	11	7	12	5	13	13	7	4	9	5	16	11	17	12	11	7	12	5
Q0K4I0;A0AAE6DIA4	Q0K4I0;A0AAE6DIA4	24;24	24;24	24;24	tr|Q0K4I0|Q0K4I0_CUPNH ABC-type transporter, periplasmic component: PhnT family OS=Cupriavidus necator (strain ATCC 17699 / DSM 428 / KCTC 22496 / NCIMB 10442 / H16 / Stanier 337) OX=381666 GN=phnD2 PE=3 SV=1;tr|A0AAE6DIA4|A0AAE6DIA4_CUPNH Selenate ABC tra	2	24	24	24	11	16	12	14	18	15	20	18	18	12	16	13	18	18	11	16	12	14	18	15	20	18	18	12	16	13	18	18	11	16	12	14	18	15	20	18	18	12	16	13
Q0K632;A0AAE6DIA7	Q0K632;A0AAE6DIA7	14;14	14;14	14;14	sp|Q0K632|RS14_CUPNH Small ribosomal subunit protein uS14 OS=Cupriavidus necator (strain ATCC 17699 / DSM 428 / KCTC 22496 / NCIMB 10442 / H16 / Stanier 337) OX=381666 GN=rpsN PE=3 SV=1;tr|A0AAE6DIA7|A0AAE6DIA7_CUPNH Small ribosomal subunit protein uS14 OS	2	14	14	14	12	9	13	11	12	11	13	11	13	13	9	11	5	6	12	9	13	11	12	11	13	11	13	13	9	11	5	6	12	9	13	11	12	11	13	11	13	13	9	11
Q0K3Q1;A0AAE6DIC3	Q0K3Q1;A0AAE6DIC3	2;2	2;2	2;2	tr|Q0K3Q1|Q0K3Q1_CUPNH Ribonuclease VapC OS=Cupriavidus necator (strain ATCC 17699 / DSM 428 / KCTC 22496 / NCIMB 10442 / H16 / Stanier 337) OX=381666 GN=vapC PE=3 SV=1;tr|A0AAE6DIC3|A0AAE6DIC3_CUPNH Ribonuclease VapC OS=Cupriavidus necator (strain ATCC 17	2	2	2	2	0	0	0	0	0	0	0	0	0	0	2	2	0	2	0	0	0	0	0	0	0	0	0	0	2	2	0	2	0	0	0	0	0	0	0	0	0	0	2	2
Q0K5M3;A0AAE6DIE6	Q0K5M3;A0AAE6DIE6	14;14	14;14	14;14	sp|Q0K5M3|ATPF_CUPNH ATP synthase subunit b OS=Cupriavidus necator (strain ATCC 17699 / DSM 428 / KCTC 22496 / NCIMB 10442 / H16 / Stanier 337) OX=381666 GN=atpF PE=3 SV=1;tr|A0AAE6DIE6|A0AAE6DIE6_CUPNH ATP synthase subunit b OS=Cupriavidus necator (strain	2	14	14	14	7	6	3	2	5	7	5	9	7	13	3	4	0	0	7	6	3	2	5	7	5	9	7	13	3	4	0	0	7	6	3	2	5	7	5	9	7	13	3	4
A0AAE6DII5;Q0KEN0	A0AAE6DII5;Q0KEN0	8;6	8;6	8;6	tr|A0AAE6DII5|A0AAE6DII5_CUPNH KpsF/GutQ family sugar-phosphate isomerase OS=Cupriavidus necator (strain ATCC 17699 / DSM 428 / KCTC 22496 / NCIMB 10442 / H16 / Stanier 337) OX=381666 GN=E6A55_01975 PE=3 SV=1;tr|Q0KEN0|Q0KEN0_CUPNH Predicted sugar phosphat	2	8	8	8	0	1	0	1	4	4	6	5	5	4	4	3	0	2	0	1	0	1	4	4	6	5	5	4	4	3	0	2	0	1	0	1	4	4	6	5	5	4	4	3
A0AAE6DIX2;Q0K2W8	A0AAE6DIX2;Q0K2W8	3;3	3;3	3;3	tr|A0AAE6DIX2|A0AAE6DIX2_CUPNH LacI family DNA-binding transcriptional regulator OS=Cupriavidus necator (strain ATCC 17699 / DSM 428 / KCTC 22496 / NCIMB 10442 / H16 / Stanier 337) OX=381666 GN=E6A55_23515 PE=4 SV=1;tr|Q0K2W8|Q0K2W8_CUPNH Transcriptional r	2	3	3	3	1	0	1	1	0	0	0	2	1	0	0	0	0	0	1	0	1	1	0	0	0	2	1	0	0	0	0	0	1	0	1	1	0	0	0	2	1	0	0	0
Q0K4J9;A0AAE6DIY7	Q0K4J9;A0AAE6DIY7	1;1	1;1	1;1	tr|Q0K4J9|Q0K4J9_CUPNH DUF1697 domain-containing protein OS=Cupriavidus necator (strain ATCC 17699 / DSM 428 / KCTC 22496 / NCIMB 10442 / H16 / Stanier 337) OX=381666 GN=H16_B0274 PE=4 SV=1;tr|A0AAE6DIY7|A0AAE6DIY7_CUPNH DUF1697 domain-containing protein O	2	1	1	1	0	0	0	0	0	0	0	1	0	0	0	0	0	0	0	0	0	0	0	0	0	1	0	0	0	0	0	0	0	0	0	0	0	0	0	1	0	0	0	0
Q0K292;A0AAE6DJ41	Q0K292;A0AAE6DJ41	5;5	5;5	5;5	sp|Q0K292|Y5091_CUPNH UPF0502 protein H16_B1091 OS=Cupriavidus necator (strain ATCC 17699 / DSM 428 / KCTC 22496 / NCIMB 10442 / H16 / Stanier 337) OX=381666 GN=H16_B1091 PE=3 SV=2;tr|A0AAE6DJ41|A0AAE6DJ41_CUPNH DUF480 domain-containing protein OS=Cupriavi	2	5	5	5	1	0	1	1	3	3	2	2	1	1	0	2	0	0	1	0	1	1	3	3	2	2	1	1	0	2	0	0	1	0	1	1	3	3	2	2	1	1	0	2
A0AAE6DJN2;Q0JZG5	A0AAE6DJN2;Q0JZG5	1;1	1;1	1;1	tr|A0AAE6DJN2|A0AAE6DJN2_CUPNH DUF4148 domain-containing protein OS=Cupriavidus necator (strain ATCC 17699 / DSM 428 / KCTC 22496 / NCIMB 10442 / H16 / Stanier 337) OX=381666 GN=E6A55_29675 PE=4 SV=1;tr|Q0JZG5|Q0JZG5_CUPNH DUF4148 domain-containing protein	2	1	1	1	0	0	0	0	1	1	1	1	0	0	0	0	1	0	0	0	0	0	1	1	1	1	0	0	0	0	1	0	0	0	0	0	1	1	1	1	0	0	0	0
A0AAE6DJS1;Q0K1V3	A0AAE6DJS1;Q0K1V3	3;2	3;2	3;2	tr|A0AAE6DJS1|A0AAE6DJS1_CUPNH Uncharacterized protein OS=Cupriavidus necator (strain ATCC 17699 / DSM 428 / KCTC 22496 / NCIMB 10442 / H16 / Stanier 337) OX=381666 GN=E6A55_25435 PE=4 SV=1;tr|Q0K1V3|Q0K1V3_CUPNH Uncharacterized protein OS=Cupriavidus neca	2	3	3	3	2	1	2	1	2	2	1	1	1	2	1	1	1	1	2	1	2	1	2	2	1	1	1	2	1	1	1	1	2	1	2	1	2	2	1	1	1	2	1	1
Q0K1E0;A0AAE6DJW7	Q0K1E0;A0AAE6DJW7	32;32	1;1	1;1	sp|Q0K1E0|RBL1C_CUPNH Ribulose bisphosphate carboxylase large chain, chromosomal OS=Cupriavidus necator (strain ATCC 17699 / DSM 428 / KCTC 22496 / NCIMB 10442 / H16 / Stanier 337) OX=381666 GN=cbbL1 PE=2 SV=1;tr|A0AAE6DJW7|A0AAE6DJW7_CUPNH Ribulose bispho	2	32	1	1	19	14	18	17	27	19	25	25	16	10	18	12	19	14	1	1	1	1	1	0	1	1	1	0	1	1	1	0	1	1	1	1	1	0	1	1	1	0	1	1
A0AAE6DK43;Q0JY39	A0AAE6DK43;Q0JY39	4;3	4;3	3;3	tr|A0AAE6DK43|A0AAE6DK43_CUPNH PHA-granule associated protein 4 OS=Cupriavidus necator (strain ATCC 17699 / DSM 428 / KCTC 22496 / NCIMB 10442 / H16 / Stanier 337) OX=381666 GN=E6A55_32065 PE=4 SV=1;tr|Q0JY39|Q0JY39_CUPNH PHA-granule associated protein 4 O	2	4	4	3	0	0	0	0	1	2	0	1	0	0	0	0	1	2	0	0	0	0	1	2	0	1	0	0	0	0	1	2	0	0	0	0	1	2	0	1	0	0	0	0
P22318;A0AAE6DK60	P22318;A0AAE6DK60	13;13	13;13	13;13	sp|P22318|HOXU_CUPNH NAD-reducing hydrogenase HoxS subunit gamma OS=Cupriavidus necator (strain ATCC 17699 / DSM 428 / KCTC 22496 / NCIMB 10442 / H16 / Stanier 337) OX=381666 GN=hoxU PE=1 SV=2;tr|A0AAE6DK60|A0AAE6DK60_CUPNH NAD-reducing hydrogenase HoxS su	2	13	13	13	1	0	0	1	4	2	10	1	1	1	4	2	2	1	1	0	0	1	4	2	10	1	1	1	4	2	2	1	1	0	0	1	4	2	10	1	1	1	4	2
A0AAF1D4G0;Q0JYS8	A0AAF1D4G0;Q0JYS8	2;2	2;2	2;2	tr|A0AAF1D4G0|A0AAF1D4G0_CUPNH Uncharacterized protein OS=Cupriavidus necator (strain ATCC 17699 / DSM 428 / KCTC 22496 / NCIMB 10442 / H16 / Stanier 337) OX=381666 GN=E6A55_30860 PE=4 SV=1;tr|Q0JYS8|Q0JYS8_CUPNH Uncharacterized protein OS=Cupriavidus neca	2	2	2	2	0	0	0	1	1	0	0	1	0	0	0	0	1	1	0	0	0	1	1	0	0	1	0	0	0	0	1	1	0	0	0	1	1	0	0	1	0	0	0	0
Q0JYJ5;A0AAF1D4K6	Q0JYJ5;A0AAF1D4K6	2;2	2;2	2;2	tr|Q0JYJ5|Q0JYJ5_CUPNH Acetyltransferase OS=Cupriavidus necator (strain ATCC 17699 / DSM 428 / KCTC 22496 / NCIMB 10442 / H16 / Stanier 337) OX=381666 GN=H16_B2397 PE=4 SV=1;tr|A0AAF1D4K6|A0AAF1D4K6_CUPNH N-acetyltransferase OS=Cupriavidus necator (strain	2	2	2	2	0	0	0	0	0	1	1	0	0	0	0	1	1	1	0	0	0	0	0	1	1	0	0	0	0	1	1	1	0	0	0	0	0	1	1	0	0	0	0	1
A0AAF1D4N8;Q0JYD6	A0AAF1D4N8;Q0JYD6	5;3	5;3	5;3	tr|A0AAF1D4N8|A0AAF1D4N8_CUPNH FadR family transcriptional regulator OS=Cupriavidus necator (strain ATCC 17699 / DSM 428 / KCTC 22496 / NCIMB 10442 / H16 / Stanier 337) OX=381666 GN=E6A55_31570 PE=4 SV=1;tr|Q0JYD6|Q0JYD6_CUPNH Transcriptional regulator, Gn	2	5	5	5	0	0	0	0	2	1	1	3	1	0	1	0	0	0	0	0	0	0	2	1	1	3	1	0	1	0	0	0	0	0	0	0	2	1	1	3	1	0	1	0
Q0JYB9;A0AAF1D4P8	Q0JYB9;A0AAF1D4P8	48;48	48;48	48;48	tr|Q0JYB9|Q0JYB9_CUPNH Exoenzymes regulatory protein aepA OS=Cupriavidus necator (strain ATCC 17699 / DSM 428 / KCTC 22496 / NCIMB 10442 / H16 / Stanier 337) OX=381666 GN=H16_B2473 PE=4 SV=1;tr|A0AAF1D4P8|A0AAF1D4P8_CUPNH Amidohydrolase OS=Cupriavidus neca	2	48	48	48	35	35	38	35	38	34	36	39	38	30	32	28	38	37	35	35	38	35	38	34	36	39	38	30	32	28	38	37	35	35	38	35	38	34	36	39	38	30	32	28
Q0JY21;A0AAF1D4V4	Q0JY21;A0AAF1D4V4	6;6	6;6	6;6	sp|Q0JY21|RF3_CUPNH Peptide chain release factor 3 OS=Cupriavidus necator (strain ATCC 17699 / DSM 428 / KCTC 22496 / NCIMB 10442 / H16 / Stanier 337) OX=381666 GN=prfC PE=3 SV=1;tr|A0AAF1D4V4|A0AAF1D4V4_CUPNH Peptide chain release factor 3 OS=Cupriavidus	2	6	6	6	0	0	0	1	4	2	2	3	1	1	0	0	0	1	0	0	0	1	4	2	2	3	1	1	0	0	0	1	0	0	0	1	4	2	2	3	1	1	0	0
A0AAF1D507;Q0K1Q7	A0AAF1D507;Q0K1Q7	3;3	3;3	3;3	tr|A0AAF1D507|A0AAF1D507_CUPNH Uncharacterized protein OS=Cupriavidus necator (strain ATCC 17699 / DSM 428 / KCTC 22496 / NCIMB 10442 / H16 / Stanier 337) OX=381666 GN=E6A55_25665 PE=4 SV=1;tr|Q0K1Q7|Q0K1Q7_CUPNH Hypothetical membrane associated protein OS	2	3	3	3	1	0	1	1	1	2	2	3	1	1	1	1	0	1	1	0	1	1	1	2	2	3	1	1	1	1	0	1	1	0	1	1	1	2	2	3	1	1	1	1
A0AAF1D514;Q0K188;Q0K3Z5;A0AAE5ZI60	A0AAF1D514;Q0K188	16;16;1;1	16;16;1;1	16;16;1;1	tr|A0AAF1D514|A0AAF1D514_CUPNH Tripartite tricarboxylate transporter substrate binding protein OS=Cupriavidus necator (strain ATCC 17699 / DSM 428 / KCTC 22496 / NCIMB 10442 / H16 / Stanier 337) OX=381666 GN=E6A55_26495 PE=3 SV=1;tr|Q0K188|Q0K188_CUPNH Pro	4	16	16	16	2	3	5	8	13	15	14	13	13	11	12	8	14	12	2	3	5	8	13	15	14	13	13	11	12	8	14	12	2	3	5	8	13	15	14	13	13	11	12	8
A0AAF1D523;Q0K0J2	A0AAF1D523;Q0K0J2	3;2	3;2	3;2	tr|A0AAF1D523|A0AAF1D523_CUPNH MarR family transcriptional regulator OS=Cupriavidus necator (strain ATCC 17699 / DSM 428 / KCTC 22496 / NCIMB 10442 / H16 / Stanier 337) OX=381666 GN=E6A55_27755 PE=4 SV=1;tr|Q0K0J2|Q0K0J2_CUPNH Transcriptional regulator OS=	2	3	3	3	0	0	0	1	1	1	2	2	0	0	0	0	0	0	0	0	0	1	1	1	2	2	0	0	0	0	0	0	0	0	0	1	1	1	2	2	0	0	0	0
A0AAF1D537;Q0JZP1	A0AAF1D537;Q0JZP1	22;22	22;22	22;22	tr|A0AAF1D537|A0AAF1D537_CUPNH Tripartite tricarboxylate transporter substrate binding protein OS=Cupriavidus necator (strain ATCC 17699 / DSM 428 / KCTC 22496 / NCIMB 10442 / H16 / Stanier 337) OX=381666 GN=E6A55_29315 PE=3 SV=1;tr|Q0JZP1|Q0JZP1_CUPNH Pro	2	22	22	22	13	13	13	16	20	17	16	20	14	13	12	12	16	13	13	13	13	16	20	17	16	20	14	13	12	12	16	13	13	13	13	16	20	17	16	20	14	13	12	12
P31892;A0AAF1D561	P31892;A0AAF1D561	1;1	1;1	1;1	sp|P31892|MBHS_CUPNH Uptake hydrogenase small subunit OS=Cupriavidus necator (strain ATCC 17699 / DSM 428 / KCTC 22496 / NCIMB 10442 / H16 / Stanier 337) OX=381666 GN=hoxK PE=1 SV=1;tr|A0AAF1D561|A0AAF1D561_CUPNH hydrogenase (acceptor) OS=Cupriavidus necat	2	1	1	1	0	0	0	0	1	0	1	1	1	0	1	0	0	0	0	0	0	0	1	0	1	1	1	0	1	0	0	0	0	0	0	0	1	0	1	1	1	0	1	0
P31891;A0AAF1D562	P31891;A0AAF1D562	22;22	22;22	22;22	sp|P31891|MBHL_CUPNH Uptake hydrogenase large subunit OS=Cupriavidus necator (strain ATCC 17699 / DSM 428 / KCTC 22496 / NCIMB 10442 / H16 / Stanier 337) OX=381666 GN=hoxG PE=1 SV=4;tr|A0AAF1D562|A0AAF1D562_CUPNH Uptake hydrogenase large subunit OS=Cupriav	2	22	22	22	7	3	8	6	14	8	14	7	8	4	9	7	7	7	7	3	8	6	14	8	14	7	8	4	9	7	7	7	7	3	8	6	14	8	14	7	8	4	9	7
P45805;A0AAF1D567	P45805;A0AAF1D567	6;6	6;6	6;6	sp|P45805|HYPF1_CUPNH Carbamoyltransferase HypF homolog OS=Cupriavidus necator (strain ATCC 17699 / DSM 428 / KCTC 22496 / NCIMB 10442 / H16 / Stanier 337) OX=381666 GN=hypF1 PE=5 SV=1;tr|A0AAF1D567|A0AAF1D567_CUPNH Carbamoyltransferase HypF OS=Cupriavidus	2	6	6	6	0	1	0	2	2	4	3	4	2	1	3	2	4	5	0	1	0	2	2	4	3	4	2	1	3	2	4	5	0	1	0	2	2	4	3	4	2	1	3	2
P31900;A0AAF1D568	P31900;A0AAF1D568	2;2	2;2	2;2	sp|P31900|HYPC_CUPNH Hydrogenase maturation factor HypC OS=Cupriavidus necator (strain ATCC 17699 / DSM 428 / KCTC 22496 / NCIMB 10442 / H16 / Stanier 337) OX=381666 GN=hypC PE=3 SV=1;tr|A0AAF1D568|A0AAF1D568_CUPNH HypC/HybG/HupF family hydrogenase formati	2	2	2	2	1	1	0	1	1	1	1	1	0	0	0	0	2	0	1	1	0	1	1	1	1	1	0	0	0	0	2	0	1	1	0	1	1	1	1	1	0	0	0	0
P31905;A0AAF1D569	P31905;A0AAF1D569	2;2	2;2	2;2	sp|P31905|HYPE_CUPNH Carbamoyl dehydratase HypE OS=Cupriavidus necator (strain ATCC 17699 / DSM 428 / KCTC 22496 / NCIMB 10442 / H16 / Stanier 337) OX=381666 GN=hypE PE=1 SV=1;tr|A0AAF1D569|A0AAF1D569_CUPNH Hydrogenase expression/formation protein HypE OS=	2	2	2	2	0	0	0	0	0	0	1	1	0	0	0	0	0	0	0	0	0	0	0	0	1	1	0	0	0	0	0	0	0	0	0	0	0	0	1	1	0	0	0	0
A0AAF1D591;Q7WXP6	A0AAF1D591	3;1	3;1	3;1	tr|A0AAF1D591|A0AAF1D591_CUPNH Carbamoyltransferase HypF OS=Cupriavidus necator (strain ATCC 17699 / DSM 428 / KCTC 22496 / NCIMB 10442 / H16 / Stanier 337) OX=381666 GN=hypF PE=3 SV=1	2	3	3	3	1	1	1	1	1	0	1	1	1	0	1	1	2	1	1	1	1	1	1	0	1	1	1	0	1	1	2	1	1	1	1	1	1	0	1	1	1	0	1	1
P22317;A0AAF1D595	P22317;A0AAF1D595	11;11	11;11	11;11	sp|P22317|HOXF_CUPNH NAD-reducing hydrogenase HoxS subunit alpha OS=Cupriavidus necator (strain ATCC 17699 / DSM 428 / KCTC 22496 / NCIMB 10442 / H16 / Stanier 337) OX=381666 GN=hoxF PE=1 SV=1;tr|A0AAF1D595|A0AAF1D595_CUPNH NAD-reducing hydrogenase HoxS su	2	11	11	11	1	1	1	1	5	4	9	7	0	0	2	1	1	1	1	1	1	1	5	4	9	7	0	0	2	1	1	1	1	1	1	1	5	4	9	7	0	0	2	1
P22320;A0AAF1D596	P22320;A0AAF1D596	13;13	13;13	13;13	sp|P22320|HOXH_CUPNH NAD-reducing hydrogenase HoxS subunit beta OS=Cupriavidus necator (strain ATCC 17699 / DSM 428 / KCTC 22496 / NCIMB 10442 / H16 / Stanier 337) OX=381666 GN=hoxH PE=1 SV=3;tr|A0AAF1D596|A0AAF1D596_CUPNH NAD-reducing hydrogenase HoxS sub	2	13	13	13	3	2	4	2	7	7	11	11	3	2	5	2	5	5	3	2	4	2	7	7	11	11	3	2	5	2	5	5	3	2	4	2	7	7	11	11	3	2	5	2
A0AAF1D5D6;Q7WXG8	A0AAF1D5D6;Q7WXG8	9;9	9;9	9;9	tr|A0AAF1D5D6|A0AAF1D5D6_CUPNH Uncharacterized protein OS=Cupriavidus necator (strain ATCC 17699 / DSM 428 / KCTC 22496 / NCIMB 10442 / H16 / Stanier 337) OX=381666 GN=E6A55_33005 PE=4 SV=1;tr|Q7WXG8|Q7WXG8_CUPNH Uncharacterized protein OS=Cupriavidus neca	2	9	9	9	4	6	5	5	6	6	7	5	4	6	4	3	8	7	4	6	5	5	6	6	7	5	4	6	4	3	8	7	4	6	5	5	6	6	7	5	4	6	4	3
A0AAF1D5E8	A0AAF1D5E8	2	2	2	tr|A0AAF1D5E8|A0AAF1D5E8_CUPNH Antitoxin OS=Cupriavidus necator (strain ATCC 17699 / DSM 428 / KCTC 22496 / NCIMB 10442 / H16 / Stanier 337) OX=381666 GN=E6A55_33145 PE=3 SV=1	1	2	2	2	1	1	1	1	2	2	2	2	1	2	1	2	0	0	1	1	1	1	2	2	2	2	1	2	1	2	0	0	1	1	1	1	2	2	2	2	1	2	1	2
P39185;A0AAF1D5G1	P39185;A0AAF1D5G1	56;56	56;56	56;56	sp|P39185|NAPA_CUPNH Periplasmic nitrate reductase OS=Cupriavidus necator (strain ATCC 17699 / DSM 428 / KCTC 22496 / NCIMB 10442 / H16 / Stanier 337) OX=381666 GN=napA PE=1 SV=2;tr|A0AAF1D5G1|A0AAF1D5G1_CUPNH Periplasmic nitrate reductase OS=Cupriavidus n	2	56	56	56	25	27	29	32	42	44	36	41	28	34	17	14	0	1	25	27	29	32	42	44	36	41	28	34	17	14	0	1	25	27	29	32	42	44	36	41	28	34	17	14
P39186;A0AAF1D5G2	P39186;A0AAF1D5G2	4;4	4;4	4;4	sp|P39186|NAPB_CUPNH Periplasmic nitrate reductase, electron transfer subunit OS=Cupriavidus necator (strain ATCC 17699 / DSM 428 / KCTC 22496 / NCIMB 10442 / H16 / Stanier 337) OX=381666 GN=napB PE=1 SV=1;tr|A0AAF1D5G2|A0AAF1D5G2_CUPNH Periplasmic nitrate	2	4	4	4	1	1	1	1	4	3	3	2	1	1	1	0	1	0	1	1	1	1	4	3	3	2	1	1	1	0	1	0	1	1	1	1	4	3	3	2	1	1	1	0
A0AAF1D5L5;Q7WX14	A0AAF1D5L5;Q7WX14	6;6	4;4	4;4	tr|A0AAF1D5L5|A0AAF1D5L5_CUPNH HU family DNA-binding protein OS=Cupriavidus necator (strain ATCC 17699 / DSM 428 / KCTC 22496 / NCIMB 10442 / H16 / Stanier 337) OX=381666 GN=E6A55_33870 PE=3 SV=1;tr|Q7WX14|Q7WX14_CUPNH Putative histone-like protein OS=Cupr	2	6	4	4	1	1	1	3	4	4	2	2	2	2	0	1	0	0	1	1	1	3	2	4	2	2	2	2	0	1	0	0	1	1	1	3	2	4	2	2	2	2	0	1
A0AAF1D5M3;Q7WX00	A0AAF1D5M3;Q7WX00	7;7	7;7	7;7	tr|A0AAF1D5M3|A0AAF1D5M3_CUPNH CAP domain-containing protein OS=Cupriavidus necator (strain ATCC 17699 / DSM 428 / KCTC 22496 / NCIMB 10442 / H16 / Stanier 337) OX=381666 GN=E6A55_33945 PE=4 SV=1;tr|Q7WX00|Q7WX00_CUPNH SCP domain-containing protein OS=Cupr	2	7	7	7	2	1	0	3	5	6	5	5	2	4	2	2	0	0	2	1	0	3	5	6	5	5	2	4	2	2	0	0	2	1	0	3	5	6	5	5	2	4	2	2
Q04539;A0AAF1D5R8	Q04539;A0AAF1D5R8	2;2	1;1	1;1	sp|Q04539|RPE2_CUPNH Ribulose-phosphate 3-epimerase 2 OS=Cupriavidus necator (strain ATCC 17699 / DSM 428 / KCTC 22496 / NCIMB 10442 / H16 / Stanier 337) OX=381666 GN=rpe2 PE=3 SV=1;tr|A0AAF1D5R8|A0AAF1D5R8_CUPNH Ribulose-phosphate 3-epimerase OS=Cupriavid	2	2	1	1	0	0	0	0	0	1	2	1	1	0	2	0	2	2	0	0	0	0	0	0	1	0	0	0	1	0	1	1	0	0	0	0	0	0	1	0	0	0	1	0
A0AAF1D5S1;Q59102;Q0K1E1	A0AAF1D5S1;Q59102;Q0K1E1	5;5;4	5;5;4	5;5;4	tr|A0AAF1D5S1|A0AAF1D5S1_CUPNH Ribulose bisphosphate carboxylase small subunit OS=Cupriavidus necator (strain ATCC 17699 / DSM 428 / KCTC 22496 / NCIMB 10442 / H16 / Stanier 337) OX=381666 GN=cbbS PE=3 SV=1;sp|Q59102|RBSP_CUPNH Ribulose bisphosphate carbox	3	5	5	5	0	2	0	2	3	3	3	3	4	2	2	5	4	3	0	2	0	2	3	3	3	3	4	2	2	5	4	3	0	2	0	2	3	3	3	3	4	2	2	5
P42721;A0AAF1D5S2	P42721;A0AAF1D5S2	32;32	32;32	1;1	sp|P42721|RBL1P_CUPNH Ribulose bisphosphate carboxylase large chain, plasmid OS=Cupriavidus necator (strain ATCC 17699 / DSM 428 / KCTC 22496 / NCIMB 10442 / H16 / Stanier 337) OX=381666 GN=cbbL2 PE=2 SV=3;tr|A0AAF1D5S2|A0AAF1D5S2_CUPNH Ribulose bisphospha	2	32	32	1	18	13	17	16	27	20	25	25	16	11	18	11	19	14	18	13	17	16	27	20	25	25	16	11	18	11	19	14	0	0	0	0	1	1	1	1	1	1	1	0
A0AAF1D5S3;Q79IP7	A0AAF1D5S3;Q79IP7	5;5	5;5	5;5	tr|A0AAF1D5S3|A0AAF1D5S3_CUPNH hydrogenase (acceptor) OS=Cupriavidus necator (strain ATCC 17699 / DSM 428 / KCTC 22496 / NCIMB 10442 / H16 / Stanier 337) OX=381666 GN=E6A55_32290 PE=3 SV=1;tr|Q79IP7|Q79IP7_CUPNH hydrogenase (acceptor) OS=Cupriavidus necato	2	5	5	5	0	2	0	2	1	2	1	3	2	2	1	2	1	2	0	2	0	2	1	2	1	3	2	2	1	2	1	2	0	2	0	2	1	2	1	3	2	2	1	2
CON__P00761	CON__P00761	1	1	1		1	1	1	1	1	1	1	1	1	0	0	0	1	1	1	1	1	1	1	1	1	1	1	0	0	0	1	1	1	1	1	1	1	1	1	1	1	0	0	0	1	1	1	1
CON__P02769	CON__P02769	3	3	2		1	3	3	2	0	1	0	0	0	0	0	1	1	1	0	0	0	1	0	1	0	0	0	0	0	1	1	1	0	0	0	1	0	0	0	0	0	0	0	1	1	0	0	0
CON__P04264;CON__Q8BGZ7;CON__P50446;CON__Q922U2;CON__Q5XQN5;CON__ENSEMBL:ENSBTAP00000038253	CON__P04264	11;1;1;1;1;1	11;1;1;1;1;1	11;1;1;1;1;1		6	11	11	11	4	1	2	5	6	5	2	1	1	1	3	4	3	2	4	1	2	5	6	5	2	1	1	1	3	4	3	2	4	1	2	5	6	5	2	1	1	1	3	4
CON__P13645;CON__Q7Z3Z0;CON__Q7Z3Y8;CON__Q148H6;CON__Q7Z3Y7	CON__P13645	4;1;1;1;1	4;1;1;1;1	3;1;1;1;1		5	4	4	3	1	0	0	0	3	2	0	0	0	0	0	0	0	0	1	0	0	0	3	2	0	0	0	0	0	0	0	0	0	0	0	0	3	2	0	0	0	0	0	0
CON__P15636	CON__P15636	9	9	9		1	9	9	9	6	6	7	5	8	8	4	6	7	6	5	5	5	5	6	6	7	5	8	8	4	6	7	6	5	5	5	5	6	6	7	5	8	8	4	6	7	6	5	5
CON__P20930	CON__P20930	1	1	1		1	1	1	1	0	0	0	0	1	1	0	0	0	0	0	0	0	0	0	0	0	0	1	1	0	0	0	0	0	0	0	0	0	0	0	0	1	1	0	0	0	0	0	0
CON__P35527;CON__P08727;CON__P19001;CON__P05784;CON__Q04695;CON__Q9QWL7;CON__P08730-1;CON__P19012;CON__A2A4G1;CON__P02533;CON__P08779;CON__Q99456	CON__P35527	4;1;1;1;1;1;1;1;1;1;1;1	3;0;0;0;0;0;0;0;0;0;0;0	3;0;0;0;0;0;0;0;0;0;0;0		12	4	3	3	2	0	0	1	1	3	1	0	1	0	0	1	1	0	1	0	0	1	1	3	1	0	1	0	0	1	1	0	1	0	0	1	1	3	1	0	1	0	0	1
CON__P35908v2;CON__P35908;CON__Q8VED5;CON__Q5XKE5;CON__O95678;CON__P48668;CON__P04259;CON__P02538;CON__P13647	CON__P35908v2;CON__P35908	4;4;1;1;1;1;1;1;1	4;4;1;1;1;1;1;1;1	4;4;1;1;1;1;1;1;1	;	9	4	4	4	0	0	0	0	4	1	0	0	0	0	0	0	0	0	0	0	0	0	4	1	0	0	0	0	0	0	0	0	0	0	0	0	4	1	0	0	0	0	0	0
Q0JY25	Q0JY25	36	36	35	tr|Q0JY25|Q0JY25_CUPNH Phosphogluconate dehydratase OS=Cupriavidus necator (strain ATCC 17699 / DSM 428 / KCTC 22496 / NCIMB 10442 / H16 / Stanier 337) OX=381666 GN=edd2 PE=3 SV=1	1	36	36	35	23	25	24	24	26	26	27	28	23	15	18	17	26	25	23	25	24	24	26	26	27	28	23	15	18	17	26	25	23	25	24	24	26	26	27	27	23	15	18	17
Q0JY26	Q0JY26	2	2	2	tr|Q0JY26|Q0JY26_CUPNH Glucose-6-phosphate 1-dehydrogenase OS=Cupriavidus necator (strain ATCC 17699 / DSM 428 / KCTC 22496 / NCIMB 10442 / H16 / Stanier 337) OX=381666 GN=zwf3 PE=3 SV=1	1	2	2	2	1	1	1	1	2	2	2	2	1	2	1	0	0	1	1	1	1	1	2	2	2	2	1	2	1	0	0	1	1	1	1	1	2	2	2	2	1	2	1	0
Q0JY27	Q0JY27	3	3	3	tr|Q0JY27|Q0JY27_CUPNH 6-phosphogluconolactonase OS=Cupriavidus necator (strain ATCC 17699 / DSM 428 / KCTC 22496 / NCIMB 10442 / H16 / Stanier 337) OX=381666 GN=pgl PE=3 SV=1	1	3	3	3	2	2	1	2	0	1	3	3	1	1	1	0	2	1	2	2	1	2	0	1	3	3	1	1	1	0	2	1	2	2	1	2	0	1	3	3	1	1	1	0
Q0JY28	Q0JY28	12	12	12	tr|Q0JY28|Q0JY28_CUPNH Glucokinase OS=Cupriavidus necator (strain ATCC 17699 / DSM 428 / KCTC 22496 / NCIMB 10442 / H16 / Stanier 337) OX=381666 GN=glk PE=3 SV=1	1	12	12	12	2	3	3	4	5	5	8	9	3	4	4	4	7	8	2	3	3	4	5	5	8	9	3	4	4	4	7	8	2	3	3	4	5	5	8	9	3	4	4	4
Q0JY31	Q0JY31	2	2	2	tr|Q0JY31|Q0JY31_CUPNH 2-hydroxyacid dehydrogenase OS=Cupriavidus necator (strain ATCC 17699 / DSM 428 / KCTC 22496 / NCIMB 10442 / H16 / Stanier 337) OX=381666 GN=H16_B2561 PE=3 SV=1	1	2	2	2	0	0	0	0	0	0	0	1	0	0	0	1	2	1	0	0	0	0	0	0	0	1	0	0	0	1	2	1	0	0	0	0	0	0	0	1	0	0	0	1
Q0JY37	Q0JY37	4	4	4	tr|Q0JY37|Q0JY37_CUPNH Acyl-CoA dehydrogenase OS=Cupriavidus necator (strain ATCC 17699 / DSM 428 / KCTC 22496 / NCIMB 10442 / H16 / Stanier 337) OX=381666 GN=H16_B2555 PE=3 SV=1	1	4	4	4	0	0	0	0	0	0	0	1	1	0	0	0	2	2	0	0	0	0	0	0	0	1	1	0	0	0	2	2	0	0	0	0	0	0	0	1	1	0	0	0
Q0JY50	Q0JY50	1	1	1	tr|Q0JY50|Q0JY50_CUPNH Uncharacterized protein OS=Cupriavidus necator (strain ATCC 17699 / DSM 428 / KCTC 22496 / NCIMB 10442 / H16 / Stanier 337) OX=381666 GN=H16_B2542 PE=4 SV=1	1	1	1	1	0	1	0	1	1	0	1	0	1	0	1	1	0	1	0	1	0	1	1	0	1	0	1	0	1	1	0	1	0	1	0	1	1	0	1	0	1	0	1	1
Q0JY54	Q0JY54	3	3	3	tr|Q0JY54|Q0JY54_CUPNH Conserved hypothetical transmembrane protein OS=Cupriavidus necator (strain ATCC 17699 / DSM 428 / KCTC 22496 / NCIMB 10442 / H16 / Stanier 337) OX=381666 GN=H16_B2538 PE=4 SV=1	1	3	3	3	0	0	0	1	0	1	1	2	0	0	2	1	2	2	0	0	0	1	0	1	1	2	0	0	2	1	2	2	0	0	0	1	0	1	1	2	0	0	2	1
Q0JY55	Q0JY55	1	1	1	tr|Q0JY55|Q0JY55_CUPNH Protein SlyX homolog OS=Cupriavidus necator (strain ATCC 17699 / DSM 428 / KCTC 22496 / NCIMB 10442 / H16 / Stanier 337) OX=381666 GN=slyX PE=3 SV=1	1	1	1	1	1	0	0	1	0	0	0	0	0	0	0	0	0	0	1	0	0	1	0	0	0	0	0	0	0	0	0	0	1	0	0	1	0	0	0	0	0	0	0	0
Q0JY58	Q0JY58	4	4	4	tr|Q0JY58|Q0JY58_CUPNH 3-Hydroxybutyryl-CoA dehydratase OS=Cupriavidus necator (strain ATCC 17699 / DSM 428 / KCTC 22496 / NCIMB 10442 / H16 / Stanier 337) OX=381666 GN=H16_B2534 PE=3 SV=1	1	4	4	4	0	0	0	1	1	1	2	2	0	0	2	3	4	4	0	0	0	1	1	1	2	2	0	0	2	3	4	4	0	0	0	1	1	1	2	2	0	0	2	3
Q0JY61	Q0JY61	23	23	23	tr|Q0JY61|Q0JY61_CUPNH Argininosuccinate synthase OS=Cupriavidus necator (strain ATCC 17699 / DSM 428 / KCTC 22496 / NCIMB 10442 / H16 / Stanier 337) OX=381666 GN=argG PE=3 SV=1	1	23	23	23	13	16	13	14	15	17	18	17	9	11	13	12	19	21	13	16	13	14	15	17	18	17	9	11	13	12	19	21	13	16	13	14	15	17	18	17	9	11	13	12
Q0JY77	Q0JY77	6	6	6	tr|Q0JY77|Q0JY77_CUPNH Proline iminopeptidase OS=Cupriavidus necator (strain ATCC 17699 / DSM 428 / KCTC 22496 / NCIMB 10442 / H16 / Stanier 337) OX=381666 GN=pip PE=3 SV=1	1	6	6	6	0	1	2	2	4	4	4	3	1	2	1	2	0	3	0	1	2	2	4	4	4	3	1	2	1	2	0	3	0	1	2	2	4	4	4	3	1	2	1	2
Q0JY78	Q0JY78	4	4	4	tr|Q0JY78|Q0JY78_CUPNH Glutathione S-transferase OS=Cupriavidus necator (strain ATCC 17699 / DSM 428 / KCTC 22496 / NCIMB 10442 / H16 / Stanier 337) OX=381666 GN=H16_B2514 PE=4 SV=1	1	4	4	4	3	3	1	2	1	1	1	4	1	1	2	2	2	1	3	3	1	2	1	1	1	4	1	1	2	2	2	1	3	3	1	2	1	1	1	4	1	1	2	2
Q0JY83	Q0JY83	1	1	1	tr|Q0JY83|Q0JY83_CUPNH Dehydrogenase (Flavoprotein) OS=Cupriavidus necator (strain ATCC 17699 / DSM 428 / KCTC 22496 / NCIMB 10442 / H16 / Stanier 337) OX=381666 GN=H16_B2509 PE=4 SV=1	1	1	1	1	0	0	0	0	0	0	0	1	0	0	0	0	0	0	0	0	0	0	0	0	0	1	0	0	0	0	0	0	0	0	0	0	0	0	0	1	0	0	0	0
Q0JY84	Q0JY84	18	18	18	tr|Q0JY84|Q0JY84_CUPNH Aldo/keto reductase OS=Cupriavidus necator (strain ATCC 17699 / DSM 428 / KCTC 22496 / NCIMB 10442 / H16 / Stanier 337) OX=381666 GN=H16_B2508 PE=4 SV=1	1	18	18	18	8	11	8	12	13	14	16	15	9	8	12	6	3	2	8	11	8	12	13	14	16	15	9	8	12	6	3	2	8	11	8	12	13	14	16	15	9	8	12	6
Q0JY85	Q0JY85	2	2	2	tr|Q0JY85|Q0JY85_CUPNH peptidoglycan glycosyltransferase OS=Cupriavidus necator (strain ATCC 17699 / DSM 428 / KCTC 22496 / NCIMB 10442 / H16 / Stanier 337) OX=381666 GN=H16_B2507 PE=4 SV=1	1	2	2	2	0	0	0	0	0	0	0	0	2	0	0	0	0	0	0	0	0	0	0	0	0	0	2	0	0	0	0	0	0	0	0	0	0	0	0	0	2	0	0	0
Q0JY93	Q0JY93	26	26	26	tr|Q0JY93|Q0JY93_CUPNH Penicillin G acylase OS=Cupriavidus necator (strain ATCC 17699 / DSM 428 / KCTC 22496 / NCIMB 10442 / H16 / Stanier 337) OX=381666 GN=H16_B2499 PE=3 SV=1	1	26	26	26	10	7	9	9	17	15	21	20	11	12	8	7	0	1	10	7	9	9	17	15	21	20	11	12	8	7	0	1	10	7	9	9	17	15	21	20	11	12	8	7
Q0JY94	Q0JY94	18	18	18	tr|Q0JY94|Q0JY94_CUPNH Intracellular protease/amidase OS=Cupriavidus necator (strain ATCC 17699 / DSM 428 / KCTC 22496 / NCIMB 10442 / H16 / Stanier 337) OX=381666 GN=H16_B2498 PE=3 SV=1	1	18	18	18	1	9	10	15	10	10	8	13	6	10	8	5	11	9	1	9	10	15	10	10	8	13	6	10	8	5	11	9	1	9	10	15	10	10	8	13	6	10	8	5
Q0JY96	Q0JY96	3	3	3	tr|Q0JY96|Q0JY96_CUPNH 3-Oxoacyl-[acyl-carrier protein] reductase OS=Cupriavidus necator (strain ATCC 17699 / DSM 428 / KCTC 22496 / NCIMB 10442 / H16 / Stanier 337) OX=381666 GN=H16_B2496 PE=3 SV=1	1	3	3	3	0	0	0	0	0	1	0	3	1	0	1	0	2	3	0	0	0	0	0	1	0	3	1	0	1	0	2	3	0	0	0	0	0	1	0	3	1	0	1	0
Q0JYA1	Q0JYA1	2	2	2	tr|Q0JYA1|Q0JYA1_CUPNH DUF427 domain-containing protein OS=Cupriavidus necator (strain ATCC 17699 / DSM 428 / KCTC 22496 / NCIMB 10442 / H16 / Stanier 337) OX=381666 GN=H16_B2491 PE=4 SV=1	1	2	2	2	1	0	1	1	2	0	1	1	0	0	0	0	0	0	1	0	1	1	2	0	1	1	0	0	0	0	0	0	1	0	1	1	2	0	1	1	0	0	0	0
Q0JYA7	Q0JYA7	1	1	1	tr|Q0JYA7|Q0JYA7_CUPNH Cupin domain-containing protein OS=Cupriavidus necator (strain ATCC 17699 / DSM 428 / KCTC 22496 / NCIMB 10442 / H16 / Stanier 337) OX=381666 GN=H16_B2485 PE=4 SV=1	1	1	1	1	1	1	1	1	1	1	1	1	1	1	0	1	1	1	1	1	1	1	1	1	1	1	1	1	0	1	1	1	1	1	1	1	1	1	1	1	1	1	0	1
Q0JYC2	Q0JYC2	2	2	2	tr|Q0JYC2|Q0JYC2_CUPNH Putative alcohol dehydrogenase class III OS=Cupriavidus necator (strain ATCC 17699 / DSM 428 / KCTC 22496 / NCIMB 10442 / H16 / Stanier 337) OX=381666 GN=H16_B2470 PE=3 SV=1	1	2	2	2	0	0	0	0	0	0	0	1	0	0	0	0	0	1	0	0	0	0	0	0	0	1	0	0	0	0	0	1	0	0	0	0	0	0	0	1	0	0	0	0
Q0JYC4	Q0JYC4	2	2	2	tr|Q0JYC4|Q0JYC4_CUPNH Uncharacterized protein OS=Cupriavidus necator (strain ATCC 17699 / DSM 428 / KCTC 22496 / NCIMB 10442 / H16 / Stanier 337) OX=381666 GN=H16_B2468 PE=4 SV=1	1	2	2	2	0	0	0	0	0	0	0	0	0	0	0	0	1	1	0	0	0	0	0	0	0	0	0	0	0	0	1	1	0	0	0	0	0	0	0	0	0	0	0	0
Q0JYD5	Q0JYD5	4	4	4	tr|Q0JYD5|Q0JYD5_CUPNH (S)-ureidoglycine aminohydrolase OS=Cupriavidus necator (strain ATCC 17699 / DSM 428 / KCTC 22496 / NCIMB 10442 / H16 / Stanier 337) OX=381666 GN=H16_B2457 PE=4 SV=1	1	4	4	4	1	1	1	1	2	1	4	3	1	2	2	1	2	2	1	1	1	1	2	1	4	3	1	2	2	1	2	2	1	1	1	1	2	1	4	3	1	2	2	1
Q0JYF3	Q0JYF3	13	13	12	tr|Q0JYF3|Q0JYF3_CUPNH Probable extra-cytoplasmic solute receptor OS=Cupriavidus necator (strain ATCC 17699 / DSM 428 / KCTC 22496 / NCIMB 10442 / H16 / Stanier 337) OX=381666 GN=H16_B2439 PE=3 SV=1	1	13	13	12	4	6	3	5	6	8	8	10	5	7	3	4	5	4	4	6	3	5	6	8	8	10	5	7	3	4	5	4	3	5	3	4	5	7	7	9	4	6	2	3
Q0JYG0	Q0JYG0	4	4	4	tr|Q0JYG0|Q0JYG0_CUPNH Type VI secretion system tube protein Hcp OS=Cupriavidus necator (strain ATCC 17699 / DSM 428 / KCTC 22496 / NCIMB 10442 / H16 / Stanier 337) OX=381666 GN=H16_B2432 PE=4 SV=1	1	4	4	4	1	3	1	2	3	3	3	4	2	2	1	0	1	1	1	3	1	2	3	3	3	4	2	2	1	0	1	1	1	3	1	2	3	3	3	4	2	2	1	0
Q0JYJ0	Q0JYJ0	4	4	4	tr|Q0JYJ0|Q0JYJ0_CUPNH DUF3606 domain-containing protein OS=Cupriavidus necator (strain ATCC 17699 / DSM 428 / KCTC 22496 / NCIMB 10442 / H16 / Stanier 337) OX=381666 GN=H16_B2402 PE=4 SV=1	1	4	4	4	3	4	3	3	0	0	0	0	0	0	0	0	0	0	3	4	3	3	0	0	0	0	0	0	0	0	0	0	3	4	3	3	0	0	0	0	0	0	0	0
Q0JYJ6	Q0JYJ6	5	5	5	tr|Q0JYJ6|Q0JYJ6_CUPNH DUF938 domain-containing protein OS=Cupriavidus necator (strain ATCC 17699 / DSM 428 / KCTC 22496 / NCIMB 10442 / H16 / Stanier 337) OX=381666 GN=H16_B2396 PE=4 SV=1	1	5	5	5	0	0	0	0	2	1	2	3	0	2	0	0	2	1	0	0	0	0	2	1	2	3	0	2	0	0	2	1	0	0	0	0	2	1	2	3	0	2	0	0
Q0JYJ7	Q0JYJ7	6	6	6	tr|Q0JYJ7|Q0JYJ7_CUPNH Hypothetical membrane associated protein OS=Cupriavidus necator (strain ATCC 17699 / DSM 428 / KCTC 22496 / NCIMB 10442 / H16 / Stanier 337) OX=381666 GN=H16_B2395 PE=4 SV=1	1	6	6	6	4	2	3	2	5	4	5	5	2	3	0	0	1	1	4	2	3	2	5	4	5	5	2	3	0	0	1	1	4	2	3	2	5	4	5	5	2	3	0	0
Q0JYK2	Q0JYK2	9	9	9	tr|Q0JYK2|Q0JYK2_CUPNH Hypothetical membrane associated protein OS=Cupriavidus necator (strain ATCC 17699 / DSM 428 / KCTC 22496 / NCIMB 10442 / H16 / Stanier 337) OX=381666 GN=H16_B2390 PE=4 SV=1	1	9	9	9	2	4	2	4	2	4	3	7	6	2	5	6	5	6	2	4	2	4	2	4	3	7	6	2	5	6	5	6	2	4	2	4	2	4	3	7	6	2	5	6
Q0JYL4	Q0JYL4	4	4	4	tr|Q0JYL4|Q0JYL4_CUPNH Cysteine synthase OS=Cupriavidus necator (strain ATCC 17699 / DSM 428 / KCTC 22496 / NCIMB 10442 / H16 / Stanier 337) OX=381666 GN=cysK4 PE=3 SV=1	1	4	4	4	0	1	2	3	0	1	0	0	1	2	0	0	0	1	0	1	2	3	0	1	0	0	1	2	0	0	0	1	0	1	2	3	0	1	0	0	1	2	0	0
Q0JYN2	Q0JYN2	2	2	2	tr|Q0JYN2|Q0JYN2_CUPNH Flagellin OS=Cupriavidus necator (strain ATCC 17699 / DSM 428 / KCTC 22496 / NCIMB 10442 / H16 / Stanier 337) OX=381666 GN=fliC PE=3 SV=1	1	2	2	2	0	0	0	1	1	1	0	0	0	0	0	0	1	0	0	0	0	1	1	1	0	0	0	0	0	0	1	0	0	0	0	1	1	1	0	0	0	0	0	0
Q0JYP0	Q0JYP0	1	1	1	tr|Q0JYP0|Q0JYP0_CUPNH DNA ligase (ATP) OS=Cupriavidus necator (strain ATCC 17699 / DSM 428 / KCTC 22496 / NCIMB 10442 / H16 / Stanier 337) OX=381666 GN=ligD PE=4 SV=1	1	1	1	1	1	0	0	1	0	1	1	1	1	1	1	1	0	0	1	0	0	1	0	1	1	1	1	1	1	1	0	0	1	0	0	1	0	1	1	1	1	1	1	1
Q0JYQ4	Q0JYQ4	1	1	1	tr|Q0JYQ4|Q0JYQ4_CUPNH Uncharacterized protein OS=Cupriavidus necator (strain ATCC 17699 / DSM 428 / KCTC 22496 / NCIMB 10442 / H16 / Stanier 337) OX=381666 GN=H16_B2338 PE=4 SV=1	1	1	1	1	0	0	0	0	1	1	0	0	0	0	0	0	1	0	0	0	0	0	1	1	0	0	0	0	0	0	1	0	0	0	0	0	1	1	0	0	0	0	0	0
Q0JYQ5	Q0JYQ5	3	3	3	tr|Q0JYQ5|Q0JYQ5_CUPNH Chromosome partitioning protein ParB OS=Cupriavidus necator (strain ATCC 17699 / DSM 428 / KCTC 22496 / NCIMB 10442 / H16 / Stanier 337) OX=381666 GN=H16_B2337 PE=4 SV=1	1	3	3	3	0	1	1	0	0	0	0	1	0	0	0	0	1	0	0	1	1	0	0	0	0	1	0	0	0	0	1	0	0	1	1	0	0	0	0	1	0	0	0	0
Q0JYQ6	Q0JYQ6	1	1	1	tr|Q0JYQ6|Q0JYQ6_CUPNH DUF3008 family protein OS=Cupriavidus necator (strain ATCC 17699 / DSM 428 / KCTC 22496 / NCIMB 10442 / H16 / Stanier 337) OX=381666 GN=H16_B2336 PE=4 SV=1	1	1	1	1	1	1	1	1	1	1	1	1	1	1	1	1	0	0	1	1	1	1	1	1	1	1	1	1	1	1	0	0	1	1	1	1	1	1	1	1	1	1	1	1
Q0JYS0	Q0JYS0	11	11	11	tr|Q0JYS0|Q0JYS0_CUPNH DsbA family oxidoreductase OS=Cupriavidus necator (strain ATCC 17699 / DSM 428 / KCTC 22496 / NCIMB 10442 / H16 / Stanier 337) OX=381666 GN=frnE PE=4 SV=1	1	11	11	11	2	1	2	3	5	3	6	3	5	0	3	2	7	4	2	1	2	3	5	3	6	3	5	0	3	2	7	4	2	1	2	3	5	3	6	3	5	0	3	2
Q0JYS5	Q0JYS5	3	3	3	tr|Q0JYS5|Q0JYS5_CUPNH 3-Hydroxyisobutyrate dehydrogenase OS=Cupriavidus necator (strain ATCC 17699 / DSM 428 / KCTC 22496 / NCIMB 10442 / H16 / Stanier 337) OX=381666 GN=H16_B2317 PE=4 SV=1	1	3	3	3	2	1	2	0	3	2	2	2	2	2	1	0	3	2	2	1	2	0	3	2	2	2	2	2	1	0	3	2	2	1	2	0	3	2	2	2	2	2	1	0
Q0JYT4	Q0JYT4	1	1	1	tr|Q0JYT4|Q0JYT4_CUPNH Probable extra-cytoplasmic solute receptor OS=Cupriavidus necator (strain ATCC 17699 / DSM 428 / KCTC 22496 / NCIMB 10442 / H16 / Stanier 337) OX=381666 GN=H16_B2308 PE=3 SV=1	1	1	1	1	0	0	0	0	0	0	0	1	0	0	0	0	0	0	0	0	0	0	0	0	0	1	0	0	0	0	0	0	0	0	0	0	0	0	0	1	0	0	0	0
Q0JYT8	Q0JYT8	20	20	20	tr|Q0JYT8|Q0JYT8_CUPNH Hypothetical lipoprotein OS=Cupriavidus necator (strain ATCC 17699 / DSM 428 / KCTC 22496 / NCIMB 10442 / H16 / Stanier 337) OX=381666 GN=H16_B2304 PE=4 SV=1	1	20	20	20	12	10	11	12	16	16	18	20	13	15	5	8	0	1	12	10	11	12	16	16	18	20	13	15	5	8	0	1	12	10	11	12	16	16	18	20	13	15	5	8
Q0JYX6	Q0JYX6	13	13	2	tr|Q0JYX6|Q0JYX6_CUPNH Nitrate reductase subunit beta OS=Cupriavidus necator (strain ATCC 17699 / DSM 428 / KCTC 22496 / NCIMB 10442 / H16 / Stanier 337) OX=381666 GN=narH2 PE=4 SV=1	1	13	13	2	7	2	8	4	7	7	8	6	8	3	3	2	0	0	7	2	8	4	7	7	8	6	8	3	3	2	0	0	1	0	1	1	1	1	2	2	2	0	1	1
Q0JYX7	Q0JYX7	40	4	4	tr|Q0JYX7|Q0JYX7_CUPNH nitrate reductase (quinone) OS=Cupriavidus necator (strain ATCC 17699 / DSM 428 / KCTC 22496 / NCIMB 10442 / H16 / Stanier 337) OX=381666 GN=narG2 PE=3 SV=1	1	40	4	4	21	9	21	14	32	22	22	18	23	10	10	4	0	1	2	0	2	0	3	1	2	1	2	1	0	1	0	0	2	0	2	0	3	1	2	1	2	1	0	1
Q0JYY6	Q0JYY6	2	2	2	tr|Q0JYY6|Q0JYY6_CUPNH H-NS histone family protein OS=Cupriavidus necator (strain ATCC 17699 / DSM 428 / KCTC 22496 / NCIMB 10442 / H16 / Stanier 337) OX=381666 GN=H16_B2256 PE=3 SV=1	1	2	2	2	0	0	0	0	0	0	1	0	0	1	0	0	0	0	0	0	0	0	0	0	1	0	0	1	0	0	0	0	0	0	0	0	0	0	1	0	0	1	0	0
Q0JYZ2	Q0JYZ2	23	23	23	tr|Q0JYZ2|Q0JYZ2_CUPNH Glycosyl hydrolase OS=Cupriavidus necator (strain ATCC 17699 / DSM 428 / KCTC 22496 / NCIMB 10442 / H16 / Stanier 337) OX=381666 GN=H16_B2250 PE=4 SV=1	1	23	23	23	16	15	18	15	17	17	13	18	13	15	12	11	12	12	16	15	18	15	17	17	13	18	13	15	12	11	12	12	16	15	18	15	17	17	13	18	13	15	12	11
Q0JZ03	Q0JZ03	22	22	22	tr|Q0JZ03|Q0JZ03_CUPNH Peroxiredoxin OS=Cupriavidus necator (strain ATCC 17699 / DSM 428 / KCTC 22496 / NCIMB 10442 / H16 / Stanier 337) OX=381666 GN=H16_B2239 PE=3 SV=1	1	22	22	22	17	16	19	19	22	21	17	20	21	19	15	17	15	18	17	16	19	19	22	21	17	20	21	19	15	17	15	18	17	16	19	19	22	21	17	20	21	19	15	17
Q0JZ04	Q0JZ04	2	2	2	tr|Q0JZ04|Q0JZ04_CUPNH Universal stress protein OS=Cupriavidus necator (strain ATCC 17699 / DSM 428 / KCTC 22496 / NCIMB 10442 / H16 / Stanier 337) OX=381666 GN=H16_B2238 PE=3 SV=1	1	2	2	2	0	1	0	0	1	1	1	2	1	1	0	0	0	1	0	1	0	0	1	1	1	2	1	1	0	0	0	1	0	1	0	0	1	1	1	2	1	1	0	0
Q0JZ07	Q0JZ07	28	28	28	tr|Q0JZ07|Q0JZ07_CUPNH Dihydrolipoamide acetyltransferase component of pyruvate dehydrogenase complex OS=Cupriavidus necator (strain ATCC 17699 / DSM 428 / KCTC 22496 / NCIMB 10442 / H16 / Stanier 337) OX=381666 GN=bkdB PE=3 SV=1	1	28	28	28	9	11	12	14	18	17	17	23	13	11	11	13	16	14	9	11	12	14	18	17	17	23	13	11	11	13	16	14	9	11	12	14	18	17	17	23	13	11	11	13
Q0JZ08	Q0JZ08	9	9	9	tr|Q0JZ08|Q0JZ08_CUPNH 2-Oxoisovalerate dehydrogenase E1 component,beta subunit OS=Cupriavidus necator (strain ATCC 17699 / DSM 428 / KCTC 22496 / NCIMB 10442 / H16 / Stanier 337) OX=381666 GN=bkdA2 PE=4 SV=1	1	9	9	9	1	2	4	4	6	4	6	5	6	2	4	7	6	6	1	2	4	4	6	4	6	5	6	2	4	7	6	6	1	2	4	4	6	4	6	5	6	2	4	7
Q0JZ09	Q0JZ09	14	14	14	tr|Q0JZ09|Q0JZ09_CUPNH Pyruvate dehydrogenase E1 component subunit alpha OS=Cupriavidus necator (strain ATCC 17699 / DSM 428 / KCTC 22496 / NCIMB 10442 / H16 / Stanier 337) OX=381666 GN=bkdA1 PE=4 SV=1	1	14	14	14	5	4	5	8	6	8	10	10	6	6	7	7	11	9	5	4	5	8	6	8	10	10	6	6	7	7	11	9	5	4	5	8	6	8	10	10	6	6	7	7
Q0JZ10	Q0JZ10	9	9	9	tr|Q0JZ10|Q0JZ10_CUPNH Lipoprotein OS=Cupriavidus necator (strain ATCC 17699 / DSM 428 / KCTC 22496 / NCIMB 10442 / H16 / Stanier 337) OX=381666 GN=H16_B2232 PE=3 SV=1	1	9	9	9	0	0	0	1	5	3	2	7	2	1	0	1	1	2	0	0	0	1	5	3	2	7	2	1	0	1	1	2	0	0	0	1	5	3	2	7	2	1	0	1
Q0JZ13	Q0JZ13	21	21	21	tr|Q0JZ13|Q0JZ13_CUPNH Aminotransferase class I/II-fold pyridoxal phosphate-dependent enzyme OS=Cupriavidus necator (strain ATCC 17699 / DSM 428 / KCTC 22496 / NCIMB 10442 / H16 / Stanier 337) OX=381666 GN=metY2 PE=3 SV=1	1	21	21	21	1	3	4	5	10	9	10	11	12	12	14	12	17	17	1	3	4	5	10	9	10	11	12	12	14	12	17	17	1	3	4	5	10	9	10	11	12	12	14	12
Q0JZ29	Q0JZ29	2	2	2	tr|Q0JZ29|Q0JZ29_CUPNH IclR family transcriptional regulator OS=Cupriavidus necator (strain ATCC 17699 / DSM 428 / KCTC 22496 / NCIMB 10442 / H16 / Stanier 337) OX=381666 GN=H16_B2213 PE=4 SV=1	1	2	2	2	1	1	1	1	0	0	1	1	2	0	0	1	0	1	1	1	1	1	0	0	1	1	2	0	0	1	0	1	1	1	1	1	0	0	1	1	2	0	0	1
Q0JZ37;Q0JZW3	Q0JZ37	3;1	3;1	3;1	tr|Q0JZ37|Q0JZ37_CUPNH Cold shock protein, DNA-binding OS=Cupriavidus necator (strain ATCC 17699 / DSM 428 / KCTC 22496 / NCIMB 10442 / H16 / Stanier 337) OX=381666 GN=H16_B2205 PE=4 SV=1	2	3	3	3	0	1	1	1	1	3	2	2	1	1	1	1	2	1	0	1	1	1	1	3	2	2	1	1	1	1	2	1	0	1	1	1	1	3	2	2	1	1	1	1
Q0JZ45	Q0JZ45	3	3	3	tr|Q0JZ45|Q0JZ45_CUPNH Response regulator transcription factor OS=Cupriavidus necator (strain ATCC 17699 / DSM 428 / KCTC 22496 / NCIMB 10442 / H16 / Stanier 337) OX=381666 GN=H16_B2197 PE=4 SV=1	1	3	3	3	0	0	1	0	2	1	3	2	1	0	1	2	3	1	0	0	1	0	2	1	3	2	1	0	1	2	3	1	0	0	1	0	2	1	3	2	1	0	1	2
Q0JZ46	Q0JZ46	10	10	10	tr|Q0JZ46|Q0JZ46_CUPNH Hypothetical secreted protein containing a LysM domain OS=Cupriavidus necator (strain ATCC 17699 / DSM 428 / KCTC 22496 / NCIMB 10442 / H16 / Stanier 337) OX=381666 GN=H16_B2196 PE=4 SV=1	1	10	10	10	3	2	1	1	4	5	2	5	6	4	5	4	0	1	3	2	1	1	4	5	2	5	6	4	5	4	0	1	3	2	1	1	4	5	2	5	6	4	5	4
Q0JZ57	Q0JZ57	4	4	4	tr|Q0JZ57|Q0JZ57_CUPNH Copper resistance protein A, multi-copper oxidase OS=Cupriavidus necator (strain ATCC 17699 / DSM 428 / KCTC 22496 / NCIMB 10442 / H16 / Stanier 337) OX=381666 GN=copA PE=4 SV=1	1	4	4	4	0	2	0	3	0	2	0	2	0	2	0	1	0	0	0	2	0	3	0	2	0	2	0	2	0	1	0	0	0	2	0	3	0	2	0	2	0	2	0	1
Q0JZ59	Q0JZ59	6	6	6	tr|Q0JZ59|Q0JZ59_CUPNH Copper homeostasis periplasmic binding protein CopC OS=Cupriavidus necator (strain ATCC 17699 / DSM 428 / KCTC 22496 / NCIMB 10442 / H16 / Stanier 337) OX=381666 GN=copC PE=3 SV=1	1	6	6	6	0	3	1	5	3	5	1	4	1	3	2	4	2	5	0	3	1	5	3	5	1	4	1	3	2	4	2	5	0	3	1	5	3	5	1	4	1	3	2	4
Q0JZ62	Q0JZ62	2	2	2	tr|Q0JZ62|Q0JZ62_CUPNH Uncharacterized protein OS=Cupriavidus necator (strain ATCC 17699 / DSM 428 / KCTC 22496 / NCIMB 10442 / H16 / Stanier 337) OX=381666 GN=H16_B2180 PE=4 SV=1	1	2	2	2	0	0	0	0	0	0	0	1	0	0	0	0	2	1	0	0	0	0	0	0	0	1	0	0	0	0	2	1	0	0	0	0	0	0	0	1	0	0	0	0
Q0JZ63	Q0JZ63	2	2	2	tr|Q0JZ63|Q0JZ63_CUPNH Tetratricopeptide repeat protein 38 OS=Cupriavidus necator (strain ATCC 17699 / DSM 428 / KCTC 22496 / NCIMB 10442 / H16 / Stanier 337) OX=381666 GN=H16_B2179 PE=3 SV=1	1	2	2	2	0	1	0	0	0	0	0	0	0	1	0	0	0	0	0	1	0	0	0	0	0	0	0	1	0	0	0	0	0	1	0	0	0	0	0	0	0	1	0	0
Q0JZ64	Q0JZ64	7	7	7	tr|Q0JZ64|Q0JZ64_CUPNH Peptidyl-prolyl cis-trans isomerase OS=Cupriavidus necator (strain ATCC 17699 / DSM 428 / KCTC 22496 / NCIMB 10442 / H16 / Stanier 337) OX=381666 GN=H16_B2178 PE=3 SV=1	1	7	7	7	2	0	1	5	5	3	3	5	3	3	6	4	6	6	2	0	1	5	5	3	3	5	3	3	6	4	6	6	2	0	1	5	5	3	3	5	3	3	6	4
Q0JZ67	Q0JZ67	7	7	7	tr|Q0JZ67|Q0JZ67_CUPNH ABC transporter substrate-binding protein OS=Cupriavidus necator (strain ATCC 17699 / DSM 428 / KCTC 22496 / NCIMB 10442 / H16 / Stanier 337) OX=381666 GN=ttg2 PE=4 SV=1	1	7	7	7	1	3	1	3	3	4	4	5	3	1	4	3	6	5	1	3	1	3	3	4	4	5	3	1	4	3	6	5	1	3	1	3	3	4	4	5	3	1	4	3
Q0JZ73	Q0JZ73	17	17	17	tr|Q0JZ73|Q0JZ73_CUPNH 4-hydroxy-3-methylbut-2-enyl diphosphate reductase OS=Cupriavidus necator (strain ATCC 17699 / DSM 428 / KCTC 22496 / NCIMB 10442 / H16 / Stanier 337) OX=381666 GN=ispH PE=3 SV=1	1	17	17	17	4	5	4	7	4	7	7	9	5	7	6	3	8	9	4	5	4	7	4	7	7	9	5	7	6	3	8	9	4	5	4	7	4	7	7	9	5	7	6	3
Q0JZ76	Q0JZ76	2	2	2	tr|Q0JZ76|Q0JZ76_CUPNH Ferritin-like domain-containing protein OS=Cupriavidus necator (strain ATCC 17699 / DSM 428 / KCTC 22496 / NCIMB 10442 / H16 / Stanier 337) OX=381666 GN=H16_B2166 PE=4 SV=1	1	2	2	2	1	1	1	1	2	1	0	2	2	1	1	1	0	1	1	1	1	1	2	1	0	2	2	1	1	1	0	1	1	1	1	1	2	1	0	2	2	1	1	1
Q0JZ89	Q0JZ89	1	1	1	tr|Q0JZ89|Q0JZ89_CUPNH AraC family transcriptional regulator OS=Cupriavidus necator (strain ATCC 17699 / DSM 428 / KCTC 22496 / NCIMB 10442 / H16 / Stanier 337) OX=381666 GN=H16_B2153 PE=4 SV=1	1	1	1	1	0	0	0	0	0	0	0	1	0	0	1	1	1	1	0	0	0	0	0	0	0	1	0	0	1	1	1	1	0	0	0	0	0	0	0	1	0	0	1	1
Q0JZA6	Q0JZA6	9	9	9	tr|Q0JZA6|Q0JZA6_CUPNH Vanillate O-demethylase oxidoreductase VanB OS=Cupriavidus necator (strain ATCC 17699 / DSM 428 / KCTC 22496 / NCIMB 10442 / H16 / Stanier 337) OX=381666 GN=H16_B2136 PE=3 SV=1	1	9	9	9	2	2	2	3	4	3	3	4	6	1	6	3	6	7	2	2	2	3	4	3	3	4	6	1	6	3	6	7	2	2	2	3	4	3	3	4	6	1	6	3
Q0JZC6	Q0JZC6	4	4	4	tr|Q0JZC6|Q0JZC6_CUPNH Probable extra-cytoplasmic solute receptor OS=Cupriavidus necator (strain ATCC 17699 / DSM 428 / KCTC 22496 / NCIMB 10442 / H16 / Stanier 337) OX=381666 GN=H16_B2116 PE=3 SV=1	1	4	4	4	0	0	0	0	1	1	3	4	2	0	2	0	1	1	0	0	0	0	1	1	3	4	2	0	2	0	1	1	0	0	0	0	1	1	3	4	2	0	2	0
Q0JZC9	Q0JZC9	1	1	1	tr|Q0JZC9|Q0JZC9_CUPNH Citrate lyase beta subunit OS=Cupriavidus necator (strain ATCC 17699 / DSM 428 / KCTC 22496 / NCIMB 10442 / H16 / Stanier 337) OX=381666 GN=citE4 PE=4 SV=1	1	1	1	1	1	1	1	1	1	1	0	1	1	1	1	0	1	1	1	1	1	1	1	1	0	1	1	1	1	0	1	1	1	1	1	1	1	1	0	1	1	1	1	0
Q0JZF5	Q0JZF5	4	4	4	tr|Q0JZF5|Q0JZF5_CUPNH Response regulator transcription factor OS=Cupriavidus necator (strain ATCC 17699 / DSM 428 / KCTC 22496 / NCIMB 10442 / H16 / Stanier 337) OX=381666 GN=H16_B2087 PE=4 SV=1	1	4	4	4	1	1	1	1	2	2	2	4	1	2	2	2	1	2	1	1	1	1	2	2	2	4	1	2	2	2	1	2	1	1	1	1	2	2	2	4	1	2	2	2
Q0JZG6	Q0JZG6	22	22	22	tr|Q0JZG6|Q0JZG6_CUPNH DUF3300 domain-containing protein OS=Cupriavidus necator (strain ATCC 17699 / DSM 428 / KCTC 22496 / NCIMB 10442 / H16 / Stanier 337) OX=381666 GN=H16_B2076 PE=4 SV=1	1	22	22	22	13	14	13	12	15	15	11	17	16	15	11	15	10	14	13	14	13	12	15	15	11	17	16	15	11	15	10	14	13	14	13	12	15	15	11	17	16	15	11	15
Q0JZG7	Q0JZG7	18	18	18	tr|Q0JZG7|Q0JZG7_CUPNH DUF2950 domain-containing protein OS=Cupriavidus necator (strain ATCC 17699 / DSM 428 / KCTC 22496 / NCIMB 10442 / H16 / Stanier 337) OX=381666 GN=H16_B2075 PE=4 SV=1	1	18	18	18	6	6	5	9	13	11	14	12	11	10	6	5	0	6	6	6	5	9	13	11	14	12	11	10	6	5	0	6	6	6	5	9	13	11	14	12	11	10	6	5
Q0JZH1	Q0JZH1	18	18	18	tr|Q0JZH1|Q0JZH1_CUPNH Conserved hypothetical membrane protein OS=Cupriavidus necator (strain ATCC 17699 / DSM 428 / KCTC 22496 / NCIMB 10442 / H16 / Stanier 337) OX=381666 GN=H16_B2071 PE=4 SV=1	1	18	18	18	1	1	0	0	6	2	9	4	9	10	0	1	0	0	1	1	0	0	6	2	9	4	9	10	0	1	0	0	1	1	0	0	6	2	9	4	9	10	0	1
Q0JZI5	Q0JZI5	32	32	32	tr|Q0JZI5|Q0JZI5_CUPNH NAD-dependent succinate-semialdehyde dehydrogenase OS=Cupriavidus necator (strain ATCC 17699 / DSM 428 / KCTC 22496 / NCIMB 10442 / H16 / Stanier 337) OX=381666 GN=gabD4 PE=3 SV=1	1	32	32	32	12	11	12	16	22	18	20	27	10	12	16	13	22	17	12	11	12	16	22	18	20	27	10	12	16	13	22	17	12	11	12	16	22	18	20	27	10	12	16	13
Q0JZJ8	Q0JZJ8	2	2	2	tr|Q0JZJ8|Q0JZJ8_CUPNH Methyl-accepting chemotaxis protein OS=Cupriavidus necator (strain ATCC 17699 / DSM 428 / KCTC 22496 / NCIMB 10442 / H16 / Stanier 337) OX=381666 GN=mcp PE=3 SV=1	1	2	2	2	0	0	0	0	1	0	1	2	1	0	1	0	0	0	0	0	0	0	1	0	1	2	1	0	1	0	0	0	0	0	0	0	1	0	1	2	1	0	1	0
Q0JZK1	Q0JZK1	1	1	1	tr|Q0JZK1|Q0JZK1_CUPNH ABC-type transporter, periplasmic component: HAAT family OS=Cupriavidus necator (strain ATCC 17699 / DSM 428 / KCTC 22496 / NCIMB 10442 / H16 / Stanier 337) OX=381666 GN=H16_B2041 PE=3 SV=1	1	1	1	1	0	1	0	0	1	1	1	1	1	1	0	1	1	1	0	1	0	0	1	1	1	1	1	1	0	1	1	1	0	1	0	0	1	1	1	1	1	1	0	1
Q0JZL7	Q0JZL7	2	2	2	tr|Q0JZL7|Q0JZL7_CUPNH Cold shock protein, DNA-binding OS=Cupriavidus necator (strain ATCC 17699 / DSM 428 / KCTC 22496 / NCIMB 10442 / H16 / Stanier 337) OX=381666 GN=H16_B2025 PE=4 SV=1	1	2	2	2	2	2	2	2	2	1	2	1	1	0	1	1	2	2	2	2	2	2	2	1	2	1	1	0	1	1	2	2	2	2	2	2	2	1	2	1	1	0	1	1
Q0JZM3	Q0JZM3	5	5	5	tr|Q0JZM3|Q0JZM3_CUPNH Uncharacterized protein OS=Cupriavidus necator (strain ATCC 17699 / DSM 428 / KCTC 22496 / NCIMB 10442 / H16 / Stanier 337) OX=381666 GN=H16_B2019 PE=4 SV=1	1	5	5	5	4	5	5	4	5	5	5	5	3	4	4	3	4	4	4	5	5	4	5	5	5	5	3	4	4	3	4	4	4	5	5	4	5	5	5	5	3	4	4	3
Q0JZM4	Q0JZM4	2	2	2	tr|Q0JZM4|Q0JZM4_CUPNH Uncharacterized protein OS=Cupriavidus necator (strain ATCC 17699 / DSM 428 / KCTC 22496 / NCIMB 10442 / H16 / Stanier 337) OX=381666 GN=H16_B2018 PE=4 SV=1	1	2	2	2	0	1	0	0	1	0	2	2	1	1	1	1	1	1	0	1	0	0	1	0	2	2	1	1	1	1	1	1	0	1	0	0	1	0	2	2	1	1	1	1
Q0JZM7	Q0JZM7	1	1	1	tr|Q0JZM7|Q0JZM7_CUPNH Cupin domain-containing protein OS=Cupriavidus necator (strain ATCC 17699 / DSM 428 / KCTC 22496 / NCIMB 10442 / H16 / Stanier 337) OX=381666 GN=H16_B2015 PE=4 SV=1	1	1	1	1	0	0	0	0	0	0	0	1	0	0	0	0	0	0	0	0	0	0	0	0	0	1	0	0	0	0	0	0	0	0	0	0	0	0	0	1	0	0	0	0
Q0JZN5	Q0JZN5	2	2	2	tr|Q0JZN5|Q0JZN5_CUPNH AbrB/MazE/SpoVT family DNA-binding domain-containing protein OS=Cupriavidus necator (strain ATCC 17699 / DSM 428 / KCTC 22496 / NCIMB 10442 / H16 / Stanier 337) OX=381666 GN=vagC PE=4 SV=1	1	2	2	2	0	0	0	0	0	0	0	1	0	0	1	0	0	0	0	0	0	0	0	0	0	1	0	0	1	0	0	0	0	0	0	0	0	0	0	1	0	0	1	0
Q0JZQ8	Q0JZQ8	2	1	1	tr|Q0JZQ8|Q0JZQ8_CUPNH SDR family oxidoreductase OS=Cupriavidus necator (strain ATCC 17699 / DSM 428 / KCTC 22496 / NCIMB 10442 / H16 / Stanier 337) OX=381666 GN=H16_B1984 PE=4 SV=1	1	2	1	1	0	0	0	0	0	0	2	1	0	0	0	0	1	1	0	0	0	0	0	0	1	1	0	0	0	0	1	1	0	0	0	0	0	0	1	1	0	0	0	0
Q0JZR4	Q0JZR4	1	1	1	tr|Q0JZR4|Q0JZR4_CUPNH FMN-binding negative transcriptional regulator OS=Cupriavidus necator (strain ATCC 17699 / DSM 428 / KCTC 22496 / NCIMB 10442 / H16 / Stanier 337) OX=381666 GN=H16_B1978 PE=4 SV=1	1	1	1	1	0	0	0	1	1	1	0	0	1	1	1	0	0	1	0	0	0	1	1	1	0	0	1	1	1	0	0	1	0	0	0	1	1	1	0	0	1	1	1	0
Q0JZR9	Q0JZR9	9	9	9	tr|Q0JZR9|Q0JZR9_CUPNH Probable extra-cytoplasmic solute receptor OS=Cupriavidus necator (strain ATCC 17699 / DSM 428 / KCTC 22496 / NCIMB 10442 / H16 / Stanier 337) OX=381666 GN=H16_B1973 PE=3 SV=1	1	9	9	9	0	1	0	2	3	4	2	6	1	0	1	1	3	3	0	1	0	2	3	4	2	6	1	0	1	1	3	3	0	1	0	2	3	4	2	6	1	0	1	1
Q0JZS3	Q0JZS3	3	3	3	tr|Q0JZS3|Q0JZS3_CUPNH Uncharacterized protein OS=Cupriavidus necator (strain ATCC 17699 / DSM 428 / KCTC 22496 / NCIMB 10442 / H16 / Stanier 337) OX=381666 GN=H16_B1969 PE=4 SV=1	1	3	3	3	2	2	2	2	2	2	2	2	2	2	2	2	2	3	2	2	2	2	2	2	2	2	2	2	2	2	2	3	2	2	2	2	2	2	2	2	2	2	2	2
Q0JZS4	Q0JZS4	2	2	2	tr|Q0JZS4|Q0JZS4_CUPNH BLUF domain-containing protein OS=Cupriavidus necator (strain ATCC 17699 / DSM 428 / KCTC 22496 / NCIMB 10442 / H16 / Stanier 337) OX=381666 GN=H16_B1968 PE=4 SV=1	1	2	2	2	1	0	1	0	1	2	0	1	2	2	0	0	0	0	1	0	1	0	1	2	0	1	2	2	0	0	0	0	1	0	1	0	1	2	0	1	2	2	0	0
Q0JZS9	Q0JZS9	1	1	1	tr|Q0JZS9|Q0JZS9_CUPNH Uncharacterized protein OS=Cupriavidus necator (strain ATCC 17699 / DSM 428 / KCTC 22496 / NCIMB 10442 / H16 / Stanier 337) OX=381666 GN=H16_B1963 PE=4 SV=1	1	1	1	1	0	0	1	0	1	1	1	1	0	0	1	1	0	0	0	0	1	0	1	1	1	1	0	0	1	1	0	0	0	0	1	0	1	1	1	1	0	0	1	1
Q0JZU2	Q0JZU2	4	4	4	tr|Q0JZU2|Q0JZU2_CUPNH 2-aminoethylphosphonate ABC transporter substrate-binding protein OS=Cupriavidus necator (strain ATCC 17699 / DSM 428 / KCTC 22496 / NCIMB 10442 / H16 / Stanier 337) OX=381666 GN=H16_B1950 PE=4 SV=1	1	4	4	4	0	1	0	0	3	1	2	2	0	2	0	0	0	0	0	1	0	0	3	1	2	2	0	2	0	0	0	0	0	1	0	0	3	1	2	2	0	2	0	0
Q0JZU7	Q0JZU7	10	10	10	tr|Q0JZU7|Q0JZU7_CUPNH Glutamate dehydrogenase OS=Cupriavidus necator (strain ATCC 17699 / DSM 428 / KCTC 22496 / NCIMB 10442 / H16 / Stanier 337) OX=381666 GN=gdhA2 PE=3 SV=1	1	10	10	10	1	0	2	5	4	2	0	0	5	4	1	1	3	1	1	0	2	5	4	2	0	0	5	4	1	1	3	1	1	0	2	5	4	2	0	0	5	4	1	1
Q0JZU9	Q0JZU9	5	5	5	tr|Q0JZU9|Q0JZU9_CUPNH Alpha/beta hydrolase OS=Cupriavidus necator (strain ATCC 17699 / DSM 428 / KCTC 22496 / NCIMB 10442 / H16 / Stanier 337) OX=381666 GN=H16_B1943 PE=3 SV=1	1	5	5	5	0	0	0	0	1	1	1	3	2	3	2	1	4	3	0	0	0	0	1	1	1	3	2	3	2	1	4	3	0	0	0	0	1	1	1	3	2	3	2	1
Q0JZV8	Q0JZV8	2	2	2	tr|Q0JZV8|Q0JZV8_CUPNH Phasin family protein OS=Cupriavidus necator (strain ATCC 17699 / DSM 428 / KCTC 22496 / NCIMB 10442 / H16 / Stanier 337) OX=381666 GN=H16_B1934 PE=4 SV=1	1	2	2	2	2	1	2	2	1	2	0	2	2	2	1	1	1	1	2	1	2	2	1	2	0	2	2	2	1	1	1	1	2	1	2	2	1	2	0	2	2	2	1	1
Q0JZW1	Q0JZW1	29	29	29	tr|Q0JZW1|Q0JZW1_CUPNH Isocitrate dehydrogenase [NADP] OS=Cupriavidus necator (strain ATCC 17699 / DSM 428 / KCTC 22496 / NCIMB 10442 / H16 / Stanier 337) OX=381666 GN=icd2 PE=3 SV=1	1	29	29	29	9	6	7	7	18	14	24	23	6	14	8	9	11	14	9	6	7	7	18	14	24	23	6	14	8	9	11	14	9	6	7	7	18	14	24	23	6	14	8	9
Q0JZX1	Q0JZX1	1	1	1	tr|Q0JZX1|Q0JZX1_CUPNH Hydrolase isochorismatase family OS=Cupriavidus necator (strain ATCC 17699 / DSM 428 / KCTC 22496 / NCIMB 10442 / H16 / Stanier 337) OX=381666 GN=H16_B1921 PE=4 SV=1	1	1	1	1	0	1	1	1	0	0	0	0	0	0	0	1	1	0	0	1	1	1	0	0	0	0	0	0	0	1	1	0	0	1	1	1	0	0	0	0	0	0	0	1
Q0JZY1	Q0JZY1	31	31	31	tr|Q0JZY1|Q0JZY1_CUPNH Elongation factor G OS=Cupriavidus necator (strain ATCC 17699 / DSM 428 / KCTC 22496 / NCIMB 10442 / H16 / Stanier 337) OX=381666 GN=H16_B1911 PE=4 SV=1	1	31	31	31	8	8	7	12	17	18	20	26	2	9	6	5	2	1	8	8	7	12	17	18	20	26	2	9	6	5	2	1	8	8	7	12	17	18	20	26	2	9	6	5
Q0K003	Q0K003	1	1	1	tr|Q0K003|Q0K003_CUPNH IclR family transcriptional regulator OS=Cupriavidus necator (strain ATCC 17699 / DSM 428 / KCTC 22496 / NCIMB 10442 / H16 / Stanier 337) OX=381666 GN=H16_B1889 PE=4 SV=1	1	1	1	1	0	0	0	0	0	0	1	0	0	0	0	0	0	0	0	0	0	0	0	0	1	0	0	0	0	0	0	0	0	0	0	0	0	0	1	0	0	0	0	0
Q0K016	Q0K016	5	5	5	tr|Q0K016|Q0K016_CUPNH Transcriptional regulator OS=Cupriavidus necator (strain ATCC 17699 / DSM 428 / KCTC 22496 / NCIMB 10442 / H16 / Stanier 337) OX=381666 GN=H16_B1876 PE=4 SV=1	1	5	5	5	0	1	0	1	1	0	2	4	1	2	0	0	1	0	0	1	0	1	1	0	2	4	1	2	0	0	1	0	0	1	0	1	1	0	2	4	1	2	0	0
Q0K030	Q0K030	2	2	2	tr|Q0K030|Q0K030_CUPNH Rhodanese-related sulfurtransferase OS=Cupriavidus necator (strain ATCC 17699 / DSM 428 / KCTC 22496 / NCIMB 10442 / H16 / Stanier 337) OX=381666 GN=H16_B1862 PE=4 SV=1	1	2	2	2	0	0	0	1	1	0	0	1	0	0	0	0	0	1	0	0	0	1	1	0	0	1	0	0	0	0	0	1	0	0	0	1	1	0	0	1	0	0	0	0
Q0K038	Q0K038	6	6	6	tr|Q0K038|Q0K038_CUPNH Alpha/beta fold hydrolase OS=Cupriavidus necator (strain ATCC 17699 / DSM 428 / KCTC 22496 / NCIMB 10442 / H16 / Stanier 337) OX=381666 GN=H16_B1854 PE=4 SV=1	1	6	6	6	1	2	1	2	4	6	4	4	3	2	3	1	4	4	1	2	1	2	4	6	4	4	3	2	3	1	4	4	1	2	1	2	4	6	4	4	3	2	3	1
Q0K059	Q0K059	1	1	1	tr|Q0K059|Q0K059_CUPNH IclR family transcriptional regulator OS=Cupriavidus necator (strain ATCC 17699 / DSM 428 / KCTC 22496 / NCIMB 10442 / H16 / Stanier 337) OX=381666 GN=H16_B1833 PE=4 SV=1	1	1	1	1	0	0	0	0	0	0	0	1	0	0	0	0	0	0	0	0	0	0	0	0	0	1	0	0	0	0	0	0	0	0	0	0	0	0	0	1	0	0	0	0
Q0K064	Q0K064	2	2	2	tr|Q0K064|Q0K064_CUPNH ABC transporter substrate-binding protein OS=Cupriavidus necator (strain ATCC 17699 / DSM 428 / KCTC 22496 / NCIMB 10442 / H16 / Stanier 337) OX=381666 GN=H16_B1828 PE=3 SV=1	1	2	2	2	0	0	0	0	1	1	1	2	0	0	0	0	1	0	0	0	0	0	1	1	1	2	0	0	0	0	1	0	0	0	0	0	1	1	1	2	0	0	0	0
Q0K066	Q0K066	8	8	8	tr|Q0K066|Q0K066_CUPNH Acyl-CoA dehydrogenase OS=Cupriavidus necator (strain ATCC 17699 / DSM 428 / KCTC 22496 / NCIMB 10442 / H16 / Stanier 337) OX=381666 GN=H16_B1826 PE=3 SV=1	1	8	8	8	2	1	3	3	4	4	5	3	3	2	4	1	4	5	2	1	3	3	4	4	5	3	3	2	4	1	4	5	2	1	3	3	4	4	5	3	3	2	4	1
Q0K071	Q0K071	3	3	1	tr|Q0K071|Q0K071_CUPNH Probable extra-cytoplasmic solute receptor OS=Cupriavidus necator (strain ATCC 17699 / DSM 428 / KCTC 22496 / NCIMB 10442 / H16 / Stanier 337) OX=381666 GN=H16_B1821 PE=3 SV=1	1	3	3	1	0	0	0	0	0	0	1	0	0	0	0	0	1	1	0	0	0	0	0	0	1	0	0	0	0	0	1	1	0	0	0	0	0	0	0	0	0	0	0	0
Q0K085	Q0K085	2	2	2	tr|Q0K085|Q0K085_CUPNH ABC-type transporter, periplasmic component: PAAT family OS=Cupriavidus necator (strain ATCC 17699 / DSM 428 / KCTC 22496 / NCIMB 10442 / H16 / Stanier 337) OX=381666 GN=H16_B1807 PE=3 SV=1	1	2	2	2	0	0	0	0	0	0	0	1	0	0	0	1	0	0	0	0	0	0	0	0	0	1	0	0	0	1	0	0	0	0	0	0	0	0	0	1	0	0	0	1
Q0K086	Q0K086	4	4	4	tr|Q0K086|Q0K086_CUPNH LacI family DNA-binding transcriptional regulator OS=Cupriavidus necator (strain ATCC 17699 / DSM 428 / KCTC 22496 / NCIMB 10442 / H16 / Stanier 337) OX=381666 GN=H16_B1806 PE=4 SV=1	1	4	4	4	0	0	1	1	1	0	1	3	1	1	1	1	0	0	0	0	1	1	1	0	1	3	1	1	1	1	0	0	0	0	1	1	1	0	1	3	1	1	1	1
Q0K0A7;Q0KAU9	Q0K0A7	5;1	5;1	5;1	tr|Q0K0A7|Q0K0A7_CUPNH Response regulator OS=Cupriavidus necator (strain ATCC 17699 / DSM 428 / KCTC 22496 / NCIMB 10442 / H16 / Stanier 337) OX=381666 GN=H16_B1785 PE=4 SV=1	2	5	5	5	0	0	0	1	2	2	0	2	1	1	1	1	3	3	0	0	0	1	2	2	0	2	1	1	1	1	3	3	0	0	0	1	2	2	0	2	1	1	1	1
Q0K0C1	Q0K0C1	10	10	10	tr|Q0K0C1|Q0K0C1_CUPNH Acetyl-CoA acetyltransferase OS=Cupriavidus necator (strain ATCC 17699 / DSM 428 / KCTC 22496 / NCIMB 10442 / H16 / Stanier 337) OX=381666 GN=H16_A1713 PE=3 SV=1	1	10	10	10	5	6	3	6	6	7	8	7	5	5	6	4	5	6	5	6	3	6	6	7	8	7	5	5	6	4	5	6	5	6	3	6	6	7	8	7	5	5	6	4
Q0K0C2	Q0K0C2	6	6	6	tr|Q0K0C2|Q0K0C2_CUPNH MaoC family dehydratase OS=Cupriavidus necator (strain ATCC 17699 / DSM 428 / KCTC 22496 / NCIMB 10442 / H16 / Stanier 337) OX=381666 GN=H16_A1714 PE=4 SV=1	1	6	6	6	0	0	1	0	3	2	3	2	1	2	3	0	3	2	0	0	1	0	3	2	3	2	1	2	3	0	3	2	0	0	1	0	3	2	3	2	1	2	3	0
Q0K0C5	Q0K0C5	1	1	1	tr|Q0K0C5|Q0K0C5_CUPNH Putative oxidoreductase OS=Cupriavidus necator (strain ATCC 17699 / DSM 428 / KCTC 22496 / NCIMB 10442 / H16 / Stanier 337) OX=381666 GN=H16_B1767 PE=3 SV=1	1	1	1	1	0	0	0	1	0	0	0	0	0	0	0	0	0	1	0	0	0	1	0	0	0	0	0	0	0	0	0	1	0	0	0	1	0	0	0	0	0	0	0	0
Q0K0C9	Q0K0C9	11	11	11	tr|Q0K0C9|Q0K0C9_CUPNH Propionate 3-nitronate monooxygenase OS=Cupriavidus necator (strain ATCC 17699 / DSM 428 / KCTC 22496 / NCIMB 10442 / H16 / Stanier 337) OX=381666 GN=H16_B1763 PE=3 SV=1	1	11	11	11	1	2	3	4	2	4	5	3	6	1	4	2	6	6	1	2	3	4	2	4	5	3	6	1	4	2	6	6	1	2	3	4	2	4	5	3	6	1	4	2
Q0K0E0	Q0K0E0	1	1	1	tr|Q0K0E0|Q0K0E0_CUPNH Probable extra-cytoplasmic solute receptor OS=Cupriavidus necator (strain ATCC 17699 / DSM 428 / KCTC 22496 / NCIMB 10442 / H16 / Stanier 337) OX=381666 GN=H16_B1752 PE=3 SV=1	1	1	1	1	0	0	0	0	0	0	0	1	0	0	0	0	0	0	0	0	0	0	0	0	0	1	0	0	0	0	0	0	0	0	0	0	0	0	0	1	0	0	0	0
Q0K0G0	Q0K0G0	2	2	2	tr|Q0K0G0|Q0K0G0_CUPNH SDR family oxidoreductase OS=Cupriavidus necator (strain ATCC 17699 / DSM 428 / KCTC 22496 / NCIMB 10442 / H16 / Stanier 337) OX=381666 GN=H16_B1732 PE=3 SV=1	1	2	2	2	0	0	1	0	1	0	1	2	0	2	0	0	0	0	0	0	1	0	1	0	1	2	0	2	0	0	0	0	0	0	1	0	1	0	1	2	0	2	0	0
Q0K0G7	Q0K0G7	7	7	7	tr|Q0K0G7|Q0K0G7_CUPNH Transcriptional regulator OS=Cupriavidus necator (strain ATCC 17699 / DSM 428 / KCTC 22496 / NCIMB 10442 / H16 / Stanier 337) OX=381666 GN=H16_B1722 PE=4 SV=1	1	7	7	7	0	1	0	2	2	4	2	4	2	1	1	0	0	0	0	1	0	2	2	4	2	4	2	1	1	0	0	0	0	1	0	2	2	4	2	4	2	1	1	0
Q0K0G8	Q0K0G8	4	4	4	tr|Q0K0G8|Q0K0G8_CUPNH Glucan biosynthesis protein D OS=Cupriavidus necator (strain ATCC 17699 / DSM 428 / KCTC 22496 / NCIMB 10442 / H16 / Stanier 337) OX=381666 GN=H16_B1721 PE=3 SV=1	1	4	4	4	2	2	1	1	1	2	2	2	0	0	1	0	1	0	2	2	1	1	1	2	2	2	0	0	1	0	1	0	2	2	1	1	1	2	2	2	0	0	1	0
Q0K0H1	Q0K0H1	10	10	10	tr|Q0K0H1|Q0K0H1_CUPNH GntR family transcriptional regulator OS=Cupriavidus necator (strain ATCC 17699 / DSM 428 / KCTC 22496 / NCIMB 10442 / H16 / Stanier 337) OX=381666 GN=H16_B1718 PE=4 SV=1	1	10	10	10	1	0	1	1	4	4	5	7	2	2	2	1	0	3	1	0	1	1	4	4	5	7	2	2	2	1	0	3	1	0	1	1	4	4	5	7	2	2	2	1
Q0K0H7	Q0K0H7	1	1	1	tr|Q0K0H7|Q0K0H7_CUPNH Oxalyl-CoA decarboxylase OS=Cupriavidus necator (strain ATCC 17699 / DSM 428 / KCTC 22496 / NCIMB 10442 / H16 / Stanier 337) OX=381666 GN=oxc PE=3 SV=1	1	1	1	1	0	0	0	0	0	0	0	1	0	0	0	0	0	0	0	0	0	0	0	0	0	1	0	0	0	0	0	0	0	0	0	0	0	0	0	1	0	0	0	0
Q0K0H9	Q0K0H9	5	5	5	tr|Q0K0H9|Q0K0H9_CUPNH PAS sensor domain-containing protein OS=Cupriavidus necator (strain ATCC 17699 / DSM 428 / KCTC 22496 / NCIMB 10442 / H16 / Stanier 337) OX=381666 GN=H16_B1710 PE=4 SV=1	1	5	5	5	1	0	1	1	1	3	4	4	1	1	1	1	1	2	1	0	1	1	1	3	4	4	1	1	1	1	1	2	1	0	1	1	1	3	4	4	1	1	1	1
Q0K0I4	Q0K0I4	1	1	1	tr|Q0K0I4|Q0K0I4_CUPNH LysR family transcriptional regulator OS=Cupriavidus necator (strain ATCC 17699 / DSM 428 / KCTC 22496 / NCIMB 10442 / H16 / Stanier 337) OX=381666 GN=H16_B1705 PE=3 SV=1	1	1	1	1	0	0	0	0	1	0	0	1	0	0	0	0	0	0	0	0	0	0	1	0	0	1	0	0	0	0	0	0	0	0	0	0	1	0	0	1	0	0	0	0
Q0K0J0	Q0K0J0	10	10	10	tr|Q0K0J0|Q0K0J0_CUPNH Zinc-type alcohol dehydrogenase-like protein OS=Cupriavidus necator (strain ATCC 17699 / DSM 428 / KCTC 22496 / NCIMB 10442 / H16 / Stanier 337) OX=381666 GN=H16_B1699 PE=3 SV=1	1	10	10	10	1	1	1	2	4	5	5	7	1	2	2	1	3	4	1	1	1	2	4	5	5	7	1	2	2	1	3	4	1	1	1	2	4	5	5	7	1	2	2	1
Q0K0L7	Q0K0L7	14	14	14	tr|Q0K0L7|Q0K0L7_CUPNH Helix-turn-helix XRE-family like protein OS=Cupriavidus necator (strain ATCC 17699 / DSM 428 / KCTC 22496 / NCIMB 10442 / H16 / Stanier 337) OX=381666 GN=H16_B1672 PE=4 SV=1	1	14	14	14	8	9	10	9	10	8	8	10	11	12	9	8	7	8	8	9	10	9	10	8	8	10	11	12	9	8	7	8	8	9	10	9	10	8	8	10	11	12	9	8
Q0K0L9	Q0K0L9	2	2	2	tr|Q0K0L9|Q0K0L9_CUPNH fumarylacetoacetase OS=Cupriavidus necator (strain ATCC 17699 / DSM 428 / KCTC 22496 / NCIMB 10442 / H16 / Stanier 337) OX=381666 GN=fahA PE=4 SV=1	1	2	2	2	0	0	0	0	0	0	0	0	0	0	0	1	2	1	0	0	0	0	0	0	0	0	0	0	0	1	2	1	0	0	0	0	0	0	0	0	0	0	0	1
Q0K0N2	Q0K0N2	13	13	13	tr|Q0K0N2|Q0K0N2_CUPNH 3-Hydroxyisobutyrate dehydrogenase OS=Cupriavidus necator (strain ATCC 17699 / DSM 428 / KCTC 22496 / NCIMB 10442 / H16 / Stanier 337) OX=381666 GN=H16_B1657 PE=3 SV=1	1	13	13	13	5	7	7	7	4	7	7	8	5	5	4	5	7	11	5	7	7	7	4	7	7	8	5	5	4	5	7	11	5	7	7	7	4	7	7	8	5	5	4	5
Q0K0N3	Q0K0N3	1	1	1	tr|Q0K0N3|Q0K0N3_CUPNH Helix-turn-helix XRE-family like protein OS=Cupriavidus necator (strain ATCC 17699 / DSM 428 / KCTC 22496 / NCIMB 10442 / H16 / Stanier 337) OX=381666 GN=H16_B1656 PE=4 SV=1	1	1	1	1	0	0	0	0	0	0	0	0	0	0	0	0	0	1	0	0	0	0	0	0	0	0	0	0	0	0	0	1	0	0	0	0	0	0	0	0	0	0	0	0
Q0K0N4	Q0K0N4	2	2	2	tr|Q0K0N4|Q0K0N4_CUPNH Type II toxin-antitoxin system HipA family toxin OS=Cupriavidus necator (strain ATCC 17699 / DSM 428 / KCTC 22496 / NCIMB 10442 / H16 / Stanier 337) OX=381666 GN=hipA PE=3 SV=1	1	2	2	2	0	0	0	0	0	0	0	0	2	0	0	0	0	0	0	0	0	0	0	0	0	0	2	0	0	0	0	0	0	0	0	0	0	0	0	0	2	0	0	0
Q0K0P2	Q0K0P2	1	1	1	tr|Q0K0P2|Q0K0P2_CUPNH Response regulator OS=Cupriavidus necator (strain ATCC 17699 / DSM 428 / KCTC 22496 / NCIMB 10442 / H16 / Stanier 337) OX=381666 GN=H16_B1647 PE=4 SV=1	1	1	1	1	1	1	1	1	1	1	1	1	1	1	1	1	1	1	1	1	1	1	1	1	1	1	1	1	1	1	1	1	1	1	1	1	1	1	1	1	1	1	1	1
Q0K0P4	Q0K0P4	1	1	1	tr|Q0K0P4|Q0K0P4_CUPNH VOC family protein OS=Cupriavidus necator (strain ATCC 17699 / DSM 428 / KCTC 22496 / NCIMB 10442 / H16 / Stanier 337) OX=381666 GN=H16_B1645 PE=4 SV=1	1	1	1	1	0	0	0	0	0	0	0	1	0	0	0	0	1	0	0	0	0	0	0	0	0	1	0	0	0	0	1	0	0	0	0	0	0	0	0	1	0	0	0	0
Q0K0P7	Q0K0P7	26	5	5	tr|Q0K0P7|Q0K0P7_CUPNH Bifunctional UDP-4-keto-pentose/UDP-xylose synthase OS=Cupriavidus necator (strain ATCC 17699 / DSM 428 / KCTC 22496 / NCIMB 10442 / H16 / Stanier 337) OX=381666 GN=H16_B1642 PE=4 SV=1	1	26	5	5	9	9	4	9	10	10	11	19	4	7	14	7	17	21	1	1	1	1	2	1	2	4	1	1	2	2	2	2	1	1	1	1	2	1	2	4	1	1	2	2
Q0K0P8	Q0K0P8	4	4	4	tr|Q0K0P8|Q0K0P8_CUPNH Formyl transferase OS=Cupriavidus necator (strain ATCC 17699 / DSM 428 / KCTC 22496 / NCIMB 10442 / H16 / Stanier 337) OX=381666 GN=H16_B1641 PE=4 SV=1	1	4	4	4	0	2	1	1	1	2	1	2	0	2	0	0	1	1	0	2	1	1	1	2	1	2	0	2	0	0	1	1	0	2	1	1	1	2	1	2	0	2	0	0
Q0K0Q0	Q0K0Q0	11	11	11	tr|Q0K0Q0|Q0K0Q0_CUPNH DegT/DnrJ/EryC1/StrS aminotransferase family protein OS=Cupriavidus necator (strain ATCC 17699 / DSM 428 / KCTC 22496 / NCIMB 10442 / H16 / Stanier 337) OX=381666 GN=H16_B1639 PE=3 SV=1	1	11	11	11	1	3	0	1	5	4	8	6	0	1	1	1	4	4	1	3	0	1	5	4	8	6	0	1	1	1	4	4	1	3	0	1	5	4	8	6	0	1	1	1
Q0K0Q5	Q0K0Q5	1	1	1	tr|Q0K0Q5|Q0K0Q5_CUPNH ABC-type transporter, periplasmic component: PAAT family OS=Cupriavidus necator (strain ATCC 17699 / DSM 428 / KCTC 22496 / NCIMB 10442 / H16 / Stanier 337) OX=381666 GN=H16_B1634 PE=3 SV=1	1	1	1	1	0	0	0	0	1	0	1	1	0	1	0	1	0	1	0	0	0	0	1	0	1	1	0	1	0	1	0	1	0	0	0	0	1	0	1	1	0	1	0	1
Q0K0Q7	Q0K0Q7	2	2	2	tr|Q0K0Q7|Q0K0Q7_CUPNH DUF3141 domain-containing protein OS=Cupriavidus necator (strain ATCC 17699 / DSM 428 / KCTC 22496 / NCIMB 10442 / H16 / Stanier 337) OX=381666 GN=H16_B1632 PE=4 SV=1	1	2	2	2	0	0	0	0	0	2	0	0	0	1	0	0	0	0	0	0	0	0	0	2	0	0	0	1	0	0	0	0	0	0	0	0	0	2	0	0	0	1	0	0
Q0K0Q8;Q0KDV3	Q0K0Q8	18;1	18;1	18;1	tr|Q0K0Q8|Q0K0Q8_CUPNH Phosphate acetyltransferase OS=Cupriavidus necator (strain ATCC 17699 / DSM 428 / KCTC 22496 / NCIMB 10442 / H16 / Stanier 337) OX=381666 GN=pta1 PE=3 SV=1	2	18	18	18	7	10	8	10	7	13	13	16	8	8	10	11	6	6	7	10	8	10	7	13	13	16	8	8	10	11	6	6	7	10	8	10	7	13	13	16	8	8	10	11
Q0K0Q9	Q0K0Q9	20	20	20	tr|Q0K0Q9|Q0K0Q9_CUPNH Acetate kinase OS=Cupriavidus necator (strain ATCC 17699 / DSM 428 / KCTC 22496 / NCIMB 10442 / H16 / Stanier 337) OX=381666 GN=ackA PE=3 SV=1	1	20	20	20	6	9	7	12	11	14	9	19	9	4	9	12	14	17	6	9	7	12	11	14	9	19	9	4	9	12	14	17	6	9	7	12	11	14	9	19	9	4	9	12
Q0K0R0	Q0K0R0	12	12	12	tr|Q0K0R0|Q0K0R0_CUPNH Enoyl-[acyl-carrier-protein] reductase [NADH] OS=Cupriavidus necator (strain ATCC 17699 / DSM 428 / KCTC 22496 / NCIMB 10442 / H16 / Stanier 337) OX=381666 GN=fabI2 PE=3 SV=1	1	12	12	12	5	7	5	8	9	9	8	8	8	7	7	5	10	9	5	7	5	8	9	9	8	8	8	7	7	5	10	9	5	7	5	8	9	9	8	8	8	7	7	5
Q0K0R1	Q0K0R1	15	15	15	tr|Q0K0R1|Q0K0R1_CUPNH EF-hand domain-containing protein OS=Cupriavidus necator (strain ATCC 17699 / DSM 428 / KCTC 22496 / NCIMB 10442 / H16 / Stanier 337) OX=381666 GN=H16_B1628 PE=4 SV=1	1	15	15	15	7	8	9	10	8	8	9	13	6	7	7	5	7	10	7	8	9	10	8	8	9	13	6	7	7	5	7	10	7	8	9	10	8	8	9	13	6	7	7	5
Q0K0T9	Q0K0T9	7	7	7	tr|Q0K0T9|Q0K0T9_CUPNH ABC-type transporter, periplasmic component OS=Cupriavidus necator (strain ATCC 17699 / DSM 428 / KCTC 22496 / NCIMB 10442 / H16 / Stanier 337) OX=381666 GN=H16_B1600 PE=4 SV=1	1	7	7	7	0	0	1	0	5	5	5	7	1	4	1	1	2	2	0	0	1	0	5	5	5	7	1	4	1	1	2	2	0	0	1	0	5	5	5	7	1	4	1	1
Q0K0U2	Q0K0U2	12	12	12	tr|Q0K0U2|Q0K0U2_CUPNH GTP cyclohydrolase OS=Cupriavidus necator (strain ATCC 17699 / DSM 428 / KCTC 22496 / NCIMB 10442 / H16 / Stanier 337) OX=381666 GN=H16_B1597 PE=4 SV=1	1	12	12	12	3	2	3	2	8	4	9	6	4	3	2	2	2	3	3	2	3	2	8	4	9	6	4	3	2	2	2	3	3	2	3	2	8	4	9	6	4	3	2	2
Q0K0U3	Q0K0U3	10	10	10	tr|Q0K0U3|Q0K0U3_CUPNH DUF1688 family protein OS=Cupriavidus necator (strain ATCC 17699 / DSM 428 / KCTC 22496 / NCIMB 10442 / H16 / Stanier 337) OX=381666 GN=H16_B1596 PE=4 SV=1	1	10	10	10	3	2	1	3	2	1	2	4	3	3	3	1	5	6	3	2	1	3	2	1	2	4	3	3	3	1	5	6	3	2	1	3	2	1	2	4	3	3	3	1
Q0K0U6	Q0K0U6	12	12	12	tr|Q0K0U6|Q0K0U6_CUPNH Cytosine deaminase OS=Cupriavidus necator (strain ATCC 17699 / DSM 428 / KCTC 22496 / NCIMB 10442 / H16 / Stanier 337) OX=381666 GN=codA PE=4 SV=1	1	12	12	12	1	1	2	1	3	3	3	4	4	1	5	0	9	5	1	1	2	1	3	3	3	4	4	1	5	0	9	5	1	1	2	1	3	3	3	4	4	1	5	0
Q0K0V2	Q0K0V2	6	6	6	tr|Q0K0V2|Q0K0V2_CUPNH YciI family protein OS=Cupriavidus necator (strain ATCC 17699 / DSM 428 / KCTC 22496 / NCIMB 10442 / H16 / Stanier 337) OX=381666 GN=H16_B1585 PE=3 SV=1	1	6	6	6	5	5	6	4	5	6	4	5	5	3	2	3	4	4	5	5	6	4	5	6	4	5	5	3	2	3	4	4	5	5	6	4	5	6	4	5	5	3	2	3
Q0K0V3	Q0K0V3	1	1	1	tr|Q0K0V3|Q0K0V3_CUPNH Muconolactone Delta-isomerase OS=Cupriavidus necator (strain ATCC 17699 / DSM 428 / KCTC 22496 / NCIMB 10442 / H16 / Stanier 337) OX=381666 GN=catC2 PE=3 SV=1	1	1	1	1	0	0	0	0	0	0	0	0	0	0	0	0	1	1	0	0	0	0	0	0	0	0	0	0	0	0	1	1	0	0	0	0	0	0	0	0	0	0	0	0
Q0K0V4	Q0K0V4	2	2	2	tr|Q0K0V4|Q0K0V4_CUPNH 3-Oxoadipate enol-lactone hydrolase OS=Cupriavidus necator (strain ATCC 17699 / DSM 428 / KCTC 22496 / NCIMB 10442 / H16 / Stanier 337) OX=381666 GN=catD2 PE=4 SV=1	1	2	2	2	0	0	0	0	0	0	0	1	1	0	0	0	1	2	0	0	0	0	0	0	0	1	1	0	0	0	1	2	0	0	0	0	0	0	0	1	1	0	0	0
Q0K0V5	Q0K0V5	4	4	4	tr|Q0K0V5|Q0K0V5_CUPNH DUF1254 domain-containing protein OS=Cupriavidus necator (strain ATCC 17699 / DSM 428 / KCTC 22496 / NCIMB 10442 / H16 / Stanier 337) OX=381666 GN=H16_B1582 PE=4 SV=1	1	4	4	4	0	1	0	0	2	2	1	0	0	3	0	0	0	0	0	1	0	0	2	2	1	0	0	3	0	0	0	0	0	1	0	0	2	2	1	0	0	3	0	0
Q0K0V7	Q0K0V7	1	1	1	tr|Q0K0V7|Q0K0V7_CUPNH HTH-type transcriptional regulator MetR OS=Cupriavidus necator (strain ATCC 17699 / DSM 428 / KCTC 22496 / NCIMB 10442 / H16 / Stanier 337) OX=381666 GN=H16_B1580 PE=3 SV=1	1	1	1	1	0	0	0	0	0	0	1	0	1	1	1	0	0	0	0	0	0	0	0	0	1	0	1	1	1	0	0	0	0	0	0	0	0	0	1	0	1	1	1	0
Q0K0W1	Q0K0W1	9	9	9	tr|Q0K0W1|Q0K0W1_CUPNH GTP cyclohydrolase-2 OS=Cupriavidus necator (strain ATCC 17699 / DSM 428 / KCTC 22496 / NCIMB 10442 / H16 / Stanier 337) OX=381666 GN=ribA PE=3 SV=1	1	9	9	9	1	3	0	4	0	4	0	7	0	3	0	2	1	5	1	3	0	4	0	4	0	7	0	3	0	2	1	5	1	3	0	4	0	4	0	7	0	3	0	2
Q0K0W6	Q0K0W6	6	6	6	tr|Q0K0W6|Q0K0W6_CUPNH UvrABC system protein A OS=Cupriavidus necator (strain ATCC 17699 / DSM 428 / KCTC 22496 / NCIMB 10442 / H16 / Stanier 337) OX=381666 GN=uvrA2 PE=3 SV=1	1	6	6	6	0	0	0	0	0	2	0	4	0	2	0	0	0	0	0	0	0	0	0	2	0	4	0	2	0	0	0	0	0	0	0	0	0	2	0	4	0	2	0	0
Q0K0W9	Q0K0W9	8	8	8	tr|Q0K0W9|Q0K0W9_CUPNH Uncharacterized protein OS=Cupriavidus necator (strain ATCC 17699 / DSM 428 / KCTC 22496 / NCIMB 10442 / H16 / Stanier 337) OX=381666 GN=H16_B1568 PE=4 SV=1	1	8	8	8	5	5	7	5	5	5	5	5	4	4	4	5	4	4	5	5	7	5	5	5	5	5	4	4	4	5	4	4	5	5	7	5	5	5	5	5	4	4	4	5
Q0K0X0	Q0K0X0	10	10	10	tr|Q0K0X0|Q0K0X0_CUPNH Uncharacterized protein OS=Cupriavidus necator (strain ATCC 17699 / DSM 428 / KCTC 22496 / NCIMB 10442 / H16 / Stanier 337) OX=381666 GN=H16_B1567 PE=4 SV=1	1	10	10	10	6	9	7	7	7	7	7	9	5	5	5	5	7	7	6	9	7	7	7	7	7	9	5	5	5	5	7	7	6	9	7	7	7	7	7	9	5	5	5	5
Q0K0Y7	Q0K0Y7	3	3	3	tr|Q0K0Y7|Q0K0Y7_CUPNH DUF2188 domain-containing protein OS=Cupriavidus necator (strain ATCC 17699 / DSM 428 / KCTC 22496 / NCIMB 10442 / H16 / Stanier 337) OX=381666 GN=H16_B1550 PE=4 SV=1	1	3	3	3	3	3	2	3	0	2	0	2	1	0	2	0	2	2	3	3	2	3	0	2	0	2	1	0	2	0	2	2	3	3	2	3	0	2	0	2	1	0	2	0
Q0K0Y8	Q0K0Y8	5	5	5	tr|Q0K0Y8|Q0K0Y8_CUPNH Uncharacterized protein OS=Cupriavidus necator (strain ATCC 17699 / DSM 428 / KCTC 22496 / NCIMB 10442 / H16 / Stanier 337) OX=381666 GN=H16_B1549 PE=4 SV=1	1	5	5	5	3	4	3	5	2	5	2	2	4	3	4	4	5	5	3	4	3	5	2	5	2	2	4	3	4	4	5	5	3	4	3	5	2	5	2	2	4	3	4	4
Q0K0Z2	Q0K0Z2	11	11	11	tr|Q0K0Z2|Q0K0Z2_CUPNH MBL fold metallo-hydrolase OS=Cupriavidus necator (strain ATCC 17699 / DSM 428 / KCTC 22496 / NCIMB 10442 / H16 / Stanier 337) OX=381666 GN=H16_B1545 PE=4 SV=1	1	11	11	11	3	5	5	6	7	6	7	7	5	5	4	3	8	5	3	5	5	6	7	6	7	7	5	5	4	3	8	5	3	5	5	6	7	6	7	7	5	5	4	3
Q0K100	Q0K100	35	35	33	tr|Q0K100|Q0K100_CUPNH NADP-dependent succinate-semialdehyde dehydrogenase I OS=Cupriavidus necator (strain ATCC 17699 / DSM 428 / KCTC 22496 / NCIMB 10442 / H16 / Stanier 337) OX=381666 GN=gabD3 PE=3 SV=1	1	35	35	33	15	16	15	16	24	22	23	24	15	11	21	20	25	24	15	16	15	16	24	22	23	24	15	11	21	20	25	24	15	15	15	15	24	21	21	23	15	11	20	18
Q0K108	Q0K108	7	7	7	tr|Q0K108|Q0K108_CUPNH Host attachment protein OS=Cupriavidus necator (strain ATCC 17699 / DSM 428 / KCTC 22496 / NCIMB 10442 / H16 / Stanier 337) OX=381666 GN=H16_B1529 PE=4 SV=1	1	7	7	7	2	2	4	3	2	2	3	4	3	1	0	0	1	0	2	2	4	3	2	2	3	4	3	1	0	0	1	0	2	2	4	3	2	2	3	4	3	1	0	0
Q0K122	Q0K122	1	1	1	tr|Q0K122|Q0K122_CUPNH Cysteine desulfurase OS=Cupriavidus necator (strain ATCC 17699 / DSM 428 / KCTC 22496 / NCIMB 10442 / H16 / Stanier 337) OX=381666 GN=sufS PE=3 SV=1	1	1	1	1	0	0	0	1	0	0	1	1	0	0	0	0	0	0	0	0	0	1	0	0	1	1	0	0	0	0	0	0	0	0	0	1	0	0	1	1	0	0	0	0
Q0K148	Q0K148	1	1	1	tr|Q0K148|Q0K148_CUPNH Thioredoxin family protein OS=Cupriavidus necator (strain ATCC 17699 / DSM 428 / KCTC 22496 / NCIMB 10442 / H16 / Stanier 337) OX=381666 GN=H16_B1488 PE=4 SV=1	1	1	1	1	0	0	0	0	0	0	1	1	0	0	0	0	0	0	0	0	0	0	0	0	1	1	0	0	0	0	0	0	0	0	0	0	0	0	1	1	0	0	0	0
Q0K162	Q0K162	1	1	1	tr|Q0K162|Q0K162_CUPNH Probable extra-cytoplasmic solute receptor OS=Cupriavidus necator (strain ATCC 17699 / DSM 428 / KCTC 22496 / NCIMB 10442 / H16 / Stanier 337) OX=381666 GN=H16_B1474 PE=3 SV=1	1	1	1	1	1	0	0	0	0	0	1	1	1	0	0	0	0	0	1	0	0	0	0	0	1	1	1	0	0	0	0	0	1	0	0	0	0	0	1	1	1	0	0	0
Q0K179	Q0K179	1	1	1	tr|Q0K179|Q0K179_CUPNH Glyoxalase/bleomycin resistance/dioxygenase family protein OS=Cupriavidus necator (strain ATCC 17699 / DSM 428 / KCTC 22496 / NCIMB 10442 / H16 / Stanier 337) OX=381666 GN=H16_B1457 PE=4 SV=1	1	1	1	1	0	0	1	1	0	0	0	0	0	0	0	0	0	0	0	0	1	1	0	0	0	0	0	0	0	0	0	0	0	0	1	1	0	0	0	0	0	0	0	0
Q0K186	Q0K186	7	7	7	tr|Q0K186|Q0K186_CUPNH Probable extra-cytoplasmic solute receptor OS=Cupriavidus necator (strain ATCC 17699 / DSM 428 / KCTC 22496 / NCIMB 10442 / H16 / Stanier 337) OX=381666 GN=H16_B1450 PE=3 SV=1	1	7	7	7	2	0	4	1	5	6	6	7	2	2	1	1	0	0	2	0	4	1	5	6	6	7	2	2	1	1	0	0	2	0	4	1	5	6	6	7	2	2	1	1
Q0K187	Q0K187	16	16	16	tr|Q0K187|Q0K187_CUPNH CoA transferase OS=Cupriavidus necator (strain ATCC 17699 / DSM 428 / KCTC 22496 / NCIMB 10442 / H16 / Stanier 337) OX=381666 GN=H16_B1449 PE=4 SV=1	1	16	16	16	6	9	4	6	9	9	7	9	7	6	7	7	8	8	6	9	4	6	9	9	7	9	7	6	7	7	8	8	6	9	4	6	9	9	7	9	7	6	7	7
Q0K1C9	Q0K1C9	13	13	12	tr|Q0K1C9|Q0K1C9_CUPNH Predicted nucleoside-diphosphate-sugar epimerase OS=Cupriavidus necator (strain ATCC 17699 / DSM 428 / KCTC 22496 / NCIMB 10442 / H16 / Stanier 337) OX=381666 GN=H16_B1406 PE=3 SV=1	1	13	13	12	6	5	6	7	9	9	8	9	7	9	8	3	10	10	6	5	6	7	9	9	8	9	7	9	8	3	10	10	6	5	6	7	9	9	7	9	7	9	8	3
Q0K1D0;Q0K1B2;Q0JZQ5	Q0K1D0	13;3;1	13;3;1	13;3;1	tr|Q0K1D0|Q0K1D0_CUPNH Carboxymuconolactone decarboxylase family protein OS=Cupriavidus necator (strain ATCC 17699 / DSM 428 / KCTC 22496 / NCIMB 10442 / H16 / Stanier 337) OX=381666 GN=H16_B1405 PE=4 SV=1	3	13	13	13	8	6	7	7	9	9	8	11	7	7	8	9	10	10	8	6	7	7	9	9	8	11	7	7	8	9	10	10	8	6	7	7	9	9	8	11	7	7	8	9
Q0K1F3	Q0K1F3	16	12	12	tr|Q0K1F3|Q0K1F3_CUPNH ATP-dependent Clp protease ATP-binding subunit OS=Cupriavidus necator (strain ATCC 17699 / DSM 428 / KCTC 22496 / NCIMB 10442 / H16 / Stanier 337) OX=381666 GN=clpC2 PE=3 SV=1	1	16	12	12	3	6	4	6	6	9	8	13	2	6	3	5	0	0	0	2	1	4	3	5	5	10	0	3	1	3	0	0	0	2	1	4	3	5	5	10	0	3	1	3
Q0K1G3	Q0K1G3	2	2	2	tr|Q0K1G3|Q0K1G3_CUPNH CoA transferase OS=Cupriavidus necator (strain ATCC 17699 / DSM 428 / KCTC 22496 / NCIMB 10442 / H16 / Stanier 337) OX=381666 GN=H16_B1372 PE=4 SV=1	1	2	2	2	0	0	1	1	1	1	0	1	0	1	0	0	0	0	0	0	1	1	1	1	0	1	0	1	0	0	0	0	0	0	1	1	1	1	0	1	0	1	0	0
Q0K1I1	Q0K1I1	1	1	1	tr|Q0K1I1|Q0K1I1_CUPNH Uncharacterized protein OS=Cupriavidus necator (strain ATCC 17699 / DSM 428 / KCTC 22496 / NCIMB 10442 / H16 / Stanier 337) OX=381666 GN=H16_B1354 PE=4 SV=1	1	1	1	1	1	1	1	1	1	1	1	1	1	1	1	1	1	0	1	1	1	1	1	1	1	1	1	1	1	1	1	0	1	1	1	1	1	1	1	1	1	1	1	1
Q0K1I2	Q0K1I2	4	4	4	tr|Q0K1I2|Q0K1I2_CUPNH Insecticidal toxin complex protein OS=Cupriavidus necator (strain ATCC 17699 / DSM 428 / KCTC 22496 / NCIMB 10442 / H16 / Stanier 337) OX=381666 GN=H16_B1353 PE=4 SV=1	1	4	4	4	0	2	0	1	0	1	1	4	0	1	0	0	0	0	0	2	0	1	0	1	1	4	0	1	0	0	0	0	0	2	0	1	0	1	1	4	0	1	0	0
Q0K1I7	Q0K1I7	19	19	19	tr|Q0K1I7|Q0K1I7_CUPNH Protein deglycase HchA OS=Cupriavidus necator (strain ATCC 17699 / DSM 428 / KCTC 22496 / NCIMB 10442 / H16 / Stanier 337) OX=381666 GN=hchA PE=4 SV=1	1	19	19	19	10	12	11	12	6	8	6	8	6	5	11	6	16	15	10	12	11	12	6	8	6	8	6	5	11	6	16	15	10	12	11	12	6	8	6	8	6	5	11	6
Q0K1J2	Q0K1J2	2	2	2	tr|Q0K1J2|Q0K1J2_CUPNH Helix-turn-helix transcriptional regulator OS=Cupriavidus necator (strain ATCC 17699 / DSM 428 / KCTC 22496 / NCIMB 10442 / H16 / Stanier 337) OX=381666 GN=H16_B1342 PE=4 SV=1	1	2	2	2	0	1	1	1	1	1	1	0	1	1	1	0	0	1	0	1	1	1	1	1	1	0	1	1	1	0	0	1	0	1	1	1	1	1	1	0	1	1	1	0
Q0K1J6	Q0K1J6	5	5	5	tr|Q0K1J6|Q0K1J6_CUPNH Nuclear transport factor 2 family protein OS=Cupriavidus necator (strain ATCC 17699 / DSM 428 / KCTC 22496 / NCIMB 10442 / H16 / Stanier 337) OX=381666 GN=H16_B1338 PE=4 SV=1	1	5	5	5	0	0	0	0	0	0	1	1	0	0	1	0	2	3	0	0	0	0	0	0	1	1	0	0	1	0	2	3	0	0	0	0	0	0	1	1	0	0	1	0
Q0K1N1	Q0K1N1	1	1	1	tr|Q0K1N1|Q0K1N1_CUPNH YncE family protein OS=Cupriavidus necator (strain ATCC 17699 / DSM 428 / KCTC 22496 / NCIMB 10442 / H16 / Stanier 337) OX=381666 GN=H16_B1303 PE=4 SV=1	1	1	1	1	0	0	0	0	0	1	0	0	0	0	0	0	0	0	0	0	0	0	0	1	0	0	0	0	0	0	0	0	0	0	0	0	0	1	0	0	0	0	0	0
Q0K1N3	Q0K1N3	4	4	4	tr|Q0K1N3|Q0K1N3_CUPNH Beta-lactamase OS=Cupriavidus necator (strain ATCC 17699 / DSM 428 / KCTC 22496 / NCIMB 10442 / H16 / Stanier 337) OX=381666 GN=ampC1 PE=3 SV=1	1	4	4	4	1	1	1	1	1	0	1	2	0	0	1	0	0	1	1	1	1	1	1	0	1	2	0	0	1	0	0	1	1	1	1	1	1	0	1	2	0	0	1	0
Q0K1N5	Q0K1N5	4	4	4	tr|Q0K1N5|Q0K1N5_CUPNH Lrp/AsnC family transcriptional regulator OS=Cupriavidus necator (strain ATCC 17699 / DSM 428 / KCTC 22496 / NCIMB 10442 / H16 / Stanier 337) OX=381666 GN=H16_B1299 PE=4 SV=1	1	4	4	4	0	0	0	0	0	0	2	4	0	1	0	0	0	0	0	0	0	0	0	0	2	4	0	1	0	0	0	0	0	0	0	0	0	0	2	4	0	1	0	0
Q0K1Q3	Q0K1Q3	1	1	1	tr|Q0K1Q3|Q0K1Q3_CUPNH IclR family transcriptional regulator OS=Cupriavidus necator (strain ATCC 17699 / DSM 428 / KCTC 22496 / NCIMB 10442 / H16 / Stanier 337) OX=381666 GN=H16_B1281 PE=4 SV=1	1	1	1	1	0	0	0	0	0	0	0	1	0	0	0	0	0	0	0	0	0	0	0	0	0	1	0	0	0	0	0	0	0	0	0	0	0	0	0	1	0	0	0	0
Q0K1Q6	Q0K1Q6	1	1	1	tr|Q0K1Q6|Q0K1Q6_CUPNH N-acetyltransferase OS=Cupriavidus necator (strain ATCC 17699 / DSM 428 / KCTC 22496 / NCIMB 10442 / H16 / Stanier 337) OX=381666 GN=H16_B1278 PE=4 SV=1	1	1	1	1	0	0	0	0	0	0	0	0	0	0	0	1	0	0	0	0	0	0	0	0	0	0	0	0	0	1	0	0	0	0	0	0	0	0	0	0	0	0	0	1
Q0K1R5	Q0K1R5	7	7	7	tr|Q0K1R5|Q0K1R5_CUPNH Cupin domain-containing protein OS=Cupriavidus necator (strain ATCC 17699 / DSM 428 / KCTC 22496 / NCIMB 10442 / H16 / Stanier 337) OX=381666 GN=H16_B1269 PE=4 SV=1	1	7	7	7	2	4	3	4	4	5	5	7	5	3	5	3	4	5	2	4	3	4	4	5	5	7	5	3	5	3	4	5	2	4	3	4	4	5	5	7	5	3	5	3
Q0K1R7	Q0K1R7	9	9	9	tr|Q0K1R7|Q0K1R7_CUPNH Glyoxalase OS=Cupriavidus necator (strain ATCC 17699 / DSM 428 / KCTC 22496 / NCIMB 10442 / H16 / Stanier 337) OX=381666 GN=H16_B1267 PE=4 SV=1	1	9	9	9	1	2	1	7	3	2	2	4	3	0	3	2	5	5	1	2	1	7	3	2	2	4	3	0	3	2	5	5	1	2	1	7	3	2	2	4	3	0	3	2
Q0K1R8	Q0K1R8	2	2	2	tr|Q0K1R8|Q0K1R8_CUPNH Thioredoxin OS=Cupriavidus necator (strain ATCC 17699 / DSM 428 / KCTC 22496 / NCIMB 10442 / H16 / Stanier 337) OX=381666 GN=trxA PE=4 SV=1	1	2	2	2	0	1	0	1	2	1	0	0	2	2	2	1	1	2	0	1	0	1	2	1	0	0	2	2	2	1	1	2	0	1	0	1	2	1	0	0	2	2	2	1
Q0K1S6	Q0K1S6	3	3	3	tr|Q0K1S6|Q0K1S6_CUPNH Uncharacterized protein OS=Cupriavidus necator (strain ATCC 17699 / DSM 428 / KCTC 22496 / NCIMB 10442 / H16 / Stanier 337) OX=381666 GN=H16_B1258 PE=4 SV=1	1	3	3	3	1	1	1	1	1	1	2	3	0	0	1	1	1	1	1	1	1	1	1	1	2	3	0	0	1	1	1	1	1	1	1	1	1	1	2	3	0	0	1	1
Q0K1S8	Q0K1S8	2	2	2	tr|Q0K1S8|Q0K1S8_CUPNH TetR/AcrR family transcriptional regulator OS=Cupriavidus necator (strain ATCC 17699 / DSM 428 / KCTC 22496 / NCIMB 10442 / H16 / Stanier 337) OX=381666 GN=H16_B1256 PE=4 SV=1	1	2	2	2	0	1	1	0	1	0	0	0	1	0	1	0	0	0	0	1	1	0	1	0	0	0	1	0	1	0	0	0	0	1	1	0	1	0	0	0	1	0	1	0
Q0K1T4	Q0K1T4	3	3	3	tr|Q0K1T4|Q0K1T4_CUPNH 5-carboxymethyl-2-hydroxymuconate isomerase OS=Cupriavidus necator (strain ATCC 17699 / DSM 428 / KCTC 22496 / NCIMB 10442 / H16 / Stanier 337) OX=381666 GN=H16_B1250 PE=4 SV=1	1	3	3	3	1	1	1	0	0	1	2	1	1	0	2	1	2	2	1	1	1	0	0	1	2	1	1	0	2	1	2	2	1	1	1	0	0	1	2	1	1	0	2	1
Q0K1T6	Q0K1T6	4	4	4	tr|Q0K1T6|Q0K1T6_CUPNH DNA-binding protein OS=Cupriavidus necator (strain ATCC 17699 / DSM 428 / KCTC 22496 / NCIMB 10442 / H16 / Stanier 337) OX=381666 GN=H16_B1248 PE=3 SV=1	1	4	4	4	0	1	0	0	0	4	0	0	0	4	0	0	0	0	0	1	0	0	0	4	0	0	0	4	0	0	0	0	0	1	0	0	0	4	0	0	0	4	0	0
Q0K1U4	Q0K1U4	4	4	4	tr|Q0K1U4|Q0K1U4_CUPNH Dehydrogenase with different specificities OS=Cupriavidus necator (strain ATCC 17699 / DSM 428 / KCTC 22496 / NCIMB 10442 / H16 / Stanier 337) OX=381666 GN=H16_B1240 PE=3 SV=1	1	4	4	4	0	0	0	1	2	0	3	3	0	1	0	0	3	1	0	0	0	1	2	0	3	3	0	1	0	0	3	1	0	0	0	1	2	0	3	3	0	1	0	0
Q0K1U7	Q0K1U7	5	5	5	tr|Q0K1U7|Q0K1U7_CUPNH CREA signal peptide protein OS=Cupriavidus necator (strain ATCC 17699 / DSM 428 / KCTC 22496 / NCIMB 10442 / H16 / Stanier 337) OX=381666 GN=H16_B1237 PE=4 SV=1	1	5	5	5	2	3	1	3	3	4	4	5	3	1	2	3	1	1	2	3	1	3	3	4	4	5	3	1	2	3	1	1	2	3	1	3	3	4	4	5	3	1	2	3
Q0K1U9	Q0K1U9	11	11	11	tr|Q0K1U9|Q0K1U9_CUPNH DNA-binding protein HU family OS=Cupriavidus necator (strain ATCC 17699 / DSM 428 / KCTC 22496 / NCIMB 10442 / H16 / Stanier 337) OX=381666 GN=hupB3 PE=3 SV=1	1	11	11	11	10	8	9	10	10	9	10	11	9	9	9	7	4	2	10	8	9	10	10	9	10	11	9	9	9	7	4	2	10	8	9	10	10	9	10	11	9	9	9	7
Q0K1V1	Q0K1V1	1	1	1	tr|Q0K1V1|Q0K1V1_CUPNH Small-conductance mechanosensitive channel OS=Cupriavidus necator (strain ATCC 17699 / DSM 428 / KCTC 22496 / NCIMB 10442 / H16 / Stanier 337) OX=381666 GN=mscS3 PE=3 SV=1	1	1	1	1	0	0	0	0	1	1	1	1	1	1	1	0	0	0	0	0	0	0	1	1	1	1	1	1	1	0	0	0	0	0	0	0	1	1	1	1	1	1	1	0
Q0K1V2	Q0K1V2	1	1	1	tr|Q0K1V2|Q0K1V2_CUPNH Bcr/CflA family efflux transporter OS=Cupriavidus necator (strain ATCC 17699 / DSM 428 / KCTC 22496 / NCIMB 10442 / H16 / Stanier 337) OX=381666 GN=H16_B1232 PE=3 SV=1	1	1	1	1	1	0	1	1	1	1	1	1	1	1	1	1	0	0	1	0	1	1	1	1	1	1	1	1	1	1	0	0	1	0	1	1	1	1	1	1	1	1	1	1
Q0K1V7	Q0K1V7	9	9	9	tr|Q0K1V7|Q0K1V7_CUPNH Surface antigen domain-containing protein OS=Cupriavidus necator (strain ATCC 17699 / DSM 428 / KCTC 22496 / NCIMB 10442 / H16 / Stanier 337) OX=381666 GN=H16_B1227 PE=4 SV=1	1	9	9	9	4	3	6	5	6	7	5	8	3	3	5	5	5	3	4	3	6	5	6	7	5	8	3	3	5	5	5	3	4	3	6	5	6	7	5	8	3	3	5	5
Q0K1V9	Q0K1V9	1	1	1	tr|Q0K1V9|Q0K1V9_CUPNH Uncharacterized protein OS=Cupriavidus necator (strain ATCC 17699 / DSM 428 / KCTC 22496 / NCIMB 10442 / H16 / Stanier 337) OX=381666 GN=H16_B1225 PE=4 SV=1	1	1	1	1	0	0	1	0	1	0	0	1	0	1	0	0	0	0	0	0	1	0	1	0	0	1	0	1	0	0	0	0	0	0	1	0	1	0	0	1	0	1	0	0
Q0K1X0	Q0K1X0	1	1	1	tr|Q0K1X0|Q0K1X0_CUPNH Entericidin A/B family lipoprotein OS=Cupriavidus necator (strain ATCC 17699 / DSM 428 / KCTC 22496 / NCIMB 10442 / H16 / Stanier 337) OX=381666 GN=H16_B1214 PE=3 SV=1	1	1	1	1	0	0	0	0	1	0	0	0	0	0	0	0	0	0	0	0	0	0	1	0	0	0	0	0	0	0	0	0	0	0	0	0	1	0	0	0	0	0	0	0
Q0K1X1	Q0K1X1	9	9	9	tr|Q0K1X1|Q0K1X1_CUPNH 2-dehydro-3-deoxy-phosphogluconate aldolase OS=Cupriavidus necator (strain ATCC 17699 / DSM 428 / KCTC 22496 / NCIMB 10442 / H16 / Stanier 337) OX=381666 GN=eda PE=3 SV=1	1	9	9	9	6	6	6	7	9	8	8	8	9	7	7	6	7	7	6	6	6	7	9	8	8	8	9	7	7	6	7	7	6	6	6	7	9	8	8	8	9	7	7	6
Q0K1X2	Q0K1X2	15	15	15	tr|Q0K1X2|Q0K1X2_CUPNH 2-Keto-3-deoxygluconate kinase OS=Cupriavidus necator (strain ATCC 17699 / DSM 428 / KCTC 22496 / NCIMB 10442 / H16 / Stanier 337) OX=381666 GN=kdgK PE=3 SV=1	1	15	15	15	5	6	7	9	8	9	10	9	11	9	9	5	10	10	5	6	7	9	8	9	10	9	11	9	9	5	10	10	5	6	7	9	8	9	10	9	11	9	9	5
Q0K1X3	Q0K1X3	21	21	21	tr|Q0K1X3|Q0K1X3_CUPNH Amino acid aldolase or racemase OS=Cupriavidus necator (strain ATCC 17699 / DSM 428 / KCTC 22496 / NCIMB 10442 / H16 / Stanier 337) OX=381666 GN=H16_B1211 PE=3 SV=1	1	21	21	21	8	12	9	12	9	16	13	18	9	10	11	12	11	17	8	12	9	12	9	16	13	18	9	10	11	12	11	17	8	12	9	12	9	16	13	18	9	10	11	12
Q0K1X4	Q0K1X4	1	1	1	tr|Q0K1X4|Q0K1X4_CUPNH Transcriptional regulator OS=Cupriavidus necator (strain ATCC 17699 / DSM 428 / KCTC 22496 / NCIMB 10442 / H16 / Stanier 337) OX=381666 GN=H16_B1210 PE=4 SV=1	1	1	1	1	0	0	0	0	0	0	0	0	0	0	1	0	0	1	0	0	0	0	0	0	0	0	0	0	1	0	0	1	0	0	0	0	0	0	0	0	0	0	1	0
Q0K1X5	Q0K1X5	16	16	16	tr|Q0K1X5|Q0K1X5_CUPNH D-aminoacylase OS=Cupriavidus necator (strain ATCC 17699 / DSM 428 / KCTC 22496 / NCIMB 10442 / H16 / Stanier 337) OX=381666 GN=H16_B1209 PE=4 SV=1	1	16	16	16	0	5	0	7	1	9	1	13	2	2	1	8	1	12	0	5	0	7	1	9	1	13	2	2	1	8	1	12	0	5	0	7	1	9	1	13	2	2	1	8
Q0K1X6	Q0K1X6	4	4	4	tr|Q0K1X6|Q0K1X6_CUPNH Endoribonuclease OS=Cupriavidus necator (strain ATCC 17699 / DSM 428 / KCTC 22496 / NCIMB 10442 / H16 / Stanier 337) OX=381666 GN=H16_B1208 PE=3 SV=1	1	4	4	4	0	0	0	0	0	0	1	0	1	0	3	2	3	4	0	0	0	0	0	0	1	0	1	0	3	2	3	4	0	0	0	0	0	0	1	0	1	0	3	2
Q0K1Y1	Q0K1Y1	4	4	4	tr|Q0K1Y1|Q0K1Y1_CUPNH Aldo/keto oxidoreductase OS=Cupriavidus necator (strain ATCC 17699 / DSM 428 / KCTC 22496 / NCIMB 10442 / H16 / Stanier 337) OX=381666 GN=H16_B1202 PE=4 SV=1	1	4	4	4	2	2	2	3	2	2	3	2	2	2	1	2	2	2	2	2	2	3	2	2	3	2	2	2	1	2	2	2	2	2	2	3	2	2	3	2	2	2	1	2
Q0K1Y8	Q0K1Y8	18	18	18	tr|Q0K1Y8|Q0K1Y8_CUPNH S-(hydroxymethyl)glutathione dehydrogenase OS=Cupriavidus necator (strain ATCC 17699 / DSM 428 / KCTC 22496 / NCIMB 10442 / H16 / Stanier 337) OX=381666 GN=adhC PE=3 SV=1	1	18	18	18	9	13	11	16	11	15	11	16	9	13	10	13	15	13	9	13	11	16	11	15	11	16	9	13	10	13	15	13	9	13	11	16	11	15	11	16	9	13	10	13
Q0K1Y9	Q0K1Y9	7	7	7	tr|Q0K1Y9|Q0K1Y9_CUPNH S-formylglutathione hydrolase OS=Cupriavidus necator (strain ATCC 17699 / DSM 428 / KCTC 22496 / NCIMB 10442 / H16 / Stanier 337) OX=381666 GN=fghA PE=3 SV=1	1	7	7	7	0	4	0	1	1	3	2	4	2	0	2	1	4	5	0	4	0	1	1	3	2	4	2	0	2	1	4	5	0	4	0	1	1	3	2	4	2	0	2	1
Q0K1Z2	Q0K1Z2	19	19	19	tr|Q0K1Z2|Q0K1Z2_CUPNH methylmalonate-semialdehyde dehydrogenase (CoA acylating) OS=Cupriavidus necator (strain ATCC 17699 / DSM 428 / KCTC 22496 / NCIMB 10442 / H16 / Stanier 337) OX=381666 GN=mmsA3 PE=3 SV=1	1	19	19	19	5	7	4	5	10	10	15	15	2	7	8	5	16	16	5	7	4	5	10	10	15	15	2	7	8	5	16	16	5	7	4	5	10	10	15	15	2	7	8	5
Q0K1Z3	Q0K1Z3	13	13	13	tr|Q0K1Z3|Q0K1Z3_CUPNH 3-hydroxyisobutyrate dehydrogenase OS=Cupriavidus necator (strain ATCC 17699 / DSM 428 / KCTC 22496 / NCIMB 10442 / H16 / Stanier 337) OX=381666 GN=mmsB PE=3 SV=1	1	13	13	13	7	10	9	9	11	11	10	13	12	10	8	6	11	12	7	10	9	9	11	11	10	13	12	10	8	6	11	12	7	10	9	9	11	11	10	13	12	10	8	6
Q0K1Z4	Q0K1Z4	18	18	18	tr|Q0K1Z4|Q0K1Z4_CUPNH 3-Hydroxybutyryl-CoA dehydratase OS=Cupriavidus necator (strain ATCC 17699 / DSM 428 / KCTC 22496 / NCIMB 10442 / H16 / Stanier 337) OX=381666 GN=crt PE=3 SV=1	1	18	18	18	11	11	10	14	12	12	11	9	11	10	12	12	14	14	11	11	10	14	12	12	11	9	11	10	12	12	14	14	11	11	10	14	12	12	11	9	11	10	12	12
Q0K1Z5	Q0K1Z5	9	8	8	tr|Q0K1Z5|Q0K1Z5_CUPNH 3-hydroxyisobutyryl-CoA hydrolase OS=Cupriavidus necator (strain ATCC 17699 / DSM 428 / KCTC 22496 / NCIMB 10442 / H16 / Stanier 337) OX=381666 GN=H16_B1188 PE=4 SV=1	1	9	8	8	1	1	1	1	3	4	2	5	2	2	2	3	6	8	0	0	0	0	2	3	1	4	1	1	1	2	5	7	0	0	0	0	2	3	1	4	1	1	1	2
Q0K1Z9	Q0K1Z9	4	4	4	tr|Q0K1Z9|Q0K1Z9_CUPNH Siderophore-interacting protein OS=Cupriavidus necator (strain ATCC 17699 / DSM 428 / KCTC 22496 / NCIMB 10442 / H16 / Stanier 337) OX=381666 GN=H16_B1184 PE=3 SV=1	1	4	4	4	0	1	1	0	0	1	0	1	2	0	2	3	2	3	0	1	1	0	0	1	0	1	2	0	2	3	2	3	0	1	1	0	0	1	0	1	2	0	2	3
Q0K201	Q0K201	22	22	22	tr|Q0K201|Q0K201_CUPNH MBL fold metallo-hydrolase OS=Cupriavidus necator (strain ATCC 17699 / DSM 428 / KCTC 22496 / NCIMB 10442 / H16 / Stanier 337) OX=381666 GN=H16_B1182 PE=4 SV=1	1	22	22	22	14	12	13	16	18	14	14	11	13	11	15	13	15	16	14	12	13	16	18	14	14	11	13	11	15	13	15	16	14	12	13	16	18	14	14	11	13	11	15	13
Q0K206	Q0K206	2	2	2	tr|Q0K206|Q0K206_CUPNH Bd-type quinol oxidase subunit II OS=Cupriavidus necator (strain ATCC 17699 / DSM 428 / KCTC 22496 / NCIMB 10442 / H16 / Stanier 337) OX=381666 GN=cydA1 PE=3 SV=1	1	2	2	2	1	1	0	0	1	0	2	0	1	0	1	1	0	0	1	1	0	0	1	0	2	0	1	0	1	1	0	0	1	1	0	0	1	0	2	0	1	0	1	1
Q0K224	Q0K224	1	1	1	tr|Q0K224|Q0K224_CUPNH Transcriptional regulator OS=Cupriavidus necator (strain ATCC 17699 / DSM 428 / KCTC 22496 / NCIMB 10442 / H16 / Stanier 337) OX=381666 GN=H16_B1159 PE=4 SV=1	1	1	1	1	0	0	0	0	0	1	1	1	1	0	1	0	1	0	0	0	0	0	0	1	1	1	1	0	1	0	1	0	0	0	0	0	0	1	1	1	1	0	1	0
Q0K228	Q0K228	4	4	4	tr|Q0K228|Q0K228_CUPNH Alpha/beta hydrolase OS=Cupriavidus necator (strain ATCC 17699 / DSM 428 / KCTC 22496 / NCIMB 10442 / H16 / Stanier 337) OX=381666 GN=H16_B1155 PE=3 SV=1	1	4	4	4	1	0	0	1	1	2	2	1	1	0	1	2	1	2	1	0	0	1	1	2	2	1	1	0	1	2	1	2	1	0	0	1	1	2	2	1	1	0	1	2
Q0K229	Q0K229	1	1	1	tr|Q0K229|Q0K229_CUPNH Uncharacterized protein OS=Cupriavidus necator (strain ATCC 17699 / DSM 428 / KCTC 22496 / NCIMB 10442 / H16 / Stanier 337) OX=381666 GN=H16_B1154 PE=4 SV=1	1	1	1	1	0	0	0	0	0	1	0	1	1	0	1	0	1	1	0	0	0	0	0	1	0	1	1	0	1	0	1	1	0	0	0	0	0	1	0	1	1	0	1	0
Q0K231	Q0K231	2	2	2	tr|Q0K231|Q0K231_CUPNH Mannose-6-phosphate isomerase OS=Cupriavidus necator (strain ATCC 17699 / DSM 428 / KCTC 22496 / NCIMB 10442 / H16 / Stanier 337) OX=381666 GN=H16_B1152 PE=3 SV=1	1	2	2	2	0	1	0	0	1	1	1	2	0	0	1	0	2	2	0	1	0	0	1	1	1	2	0	0	1	0	2	2	0	1	0	0	1	1	1	2	0	0	1	0
Q0K232	Q0K232	5	5	5	tr|Q0K232|Q0K232_CUPNH DUF1508 domain-containing protein OS=Cupriavidus necator (strain ATCC 17699 / DSM 428 / KCTC 22496 / NCIMB 10442 / H16 / Stanier 337) OX=381666 GN=H16_B1151 PE=4 SV=1	1	5	5	5	2	3	2	3	1	0	2	1	0	0	3	0	2	2	2	3	2	3	1	0	2	1	0	0	3	0	2	2	2	3	2	3	1	0	2	1	0	0	3	0
Q0K234	Q0K234	1	1	1	tr|Q0K234|Q0K234_CUPNH Uncharacterized protein OS=Cupriavidus necator (strain ATCC 17699 / DSM 428 / KCTC 22496 / NCIMB 10442 / H16 / Stanier 337) OX=381666 GN=H16_B1149 PE=4 SV=1	1	1	1	1	0	0	0	0	0	0	0	1	0	0	0	0	0	0	0	0	0	0	0	0	0	1	0	0	0	0	0	0	0	0	0	0	0	0	0	1	0	0	0	0
Q0K235	Q0K235	3	3	3	tr|Q0K235|Q0K235_CUPNH Acyl-CoA synthetase OS=Cupriavidus necator (strain ATCC 17699 / DSM 428 / KCTC 22496 / NCIMB 10442 / H16 / Stanier 337) OX=381666 GN=H16_B1148 PE=3 SV=1	1	3	3	3	0	0	0	0	0	0	0	0	0	0	0	0	1	3	0	0	0	0	0	0	0	0	0	0	0	0	1	3	0	0	0	0	0	0	0	0	0	0	0	0
Q0K240	Q0K240	3	3	3	tr|Q0K240|Q0K240_CUPNH Lactoylglutathione lyase OS=Cupriavidus necator (strain ATCC 17699 / DSM 428 / KCTC 22496 / NCIMB 10442 / H16 / Stanier 337) OX=381666 GN=gloA2 PE=4 SV=1	1	3	3	3	0	0	0	0	0	0	1	0	0	0	1	0	3	0	0	0	0	0	0	0	1	0	0	0	1	0	3	0	0	0	0	0	0	0	1	0	0	0	1	0
Q0K241	Q0K241	8	8	8	tr|Q0K241|Q0K241_CUPNH NADH:flavin oxidoreductase / NADH oxidase family OS=Cupriavidus necator (strain ATCC 17699 / DSM 428 / KCTC 22496 / NCIMB 10442 / H16 / Stanier 337) OX=381666 GN=H16_B1142 PE=4 SV=1	1	8	8	8	2	0	1	2	3	3	4	5	1	1	2	1	6	5	2	0	1	2	3	3	4	5	1	1	2	1	6	5	2	0	1	2	3	3	4	5	1	1	2	1
Q0K262	Q0K262	5	5	5	tr|Q0K262|Q0K262_CUPNH Antibiotic biosynthesis monooxygenase OS=Cupriavidus necator (strain ATCC 17699 / DSM 428 / KCTC 22496 / NCIMB 10442 / H16 / Stanier 337) OX=381666 GN=H16_B1121 PE=4 SV=1	1	5	5	5	3	4	4	5	5	5	3	4	5	5	5	5	5	5	3	4	4	5	5	5	3	4	5	5	5	5	5	5	3	4	4	5	5	5	3	4	5	5	5	5
Q0K266	Q0K266	4	4	4	tr|Q0K266|Q0K266_CUPNH Phospholipid-binding protein OS=Cupriavidus necator (strain ATCC 17699 / DSM 428 / KCTC 22496 / NCIMB 10442 / H16 / Stanier 337) OX=381666 GN=H16_B1117 PE=4 SV=1	1	4	4	4	0	1	1	3	0	1	1	1	1	0	2	1	3	3	0	1	1	3	0	1	1	1	1	0	2	1	3	3	0	1	1	3	0	1	1	1	1	0	2	1
Q0K271	Q0K271	2	2	2	tr|Q0K271|Q0K271_CUPNH Alpha/beta hydrolase OS=Cupriavidus necator (strain ATCC 17699 / DSM 428 / KCTC 22496 / NCIMB 10442 / H16 / Stanier 337) OX=381666 GN=H16_B1112 PE=4 SV=1	1	2	2	2	0	0	0	0	0	0	1	1	0	0	0	0	0	0	0	0	0	0	0	0	1	1	0	0	0	0	0	0	0	0	0	0	0	0	1	1	0	0	0	0
Q0K273	Q0K273	5	5	5	tr|Q0K273|Q0K273_CUPNH Superoxide dismutase [Cu-Zn] OS=Cupriavidus necator (strain ATCC 17699 / DSM 428 / KCTC 22496 / NCIMB 10442 / H16 / Stanier 337) OX=381666 GN=H16_B1110 PE=3 SV=1	1	5	5	5	2	2	3	2	3	2	2	4	2	2	2	2	1	2	2	2	3	2	3	2	2	4	2	2	2	2	1	2	2	2	3	2	3	2	2	4	2	2	2	2
Q0K277	Q0K277	1	1	1	tr|Q0K277|Q0K277_CUPNH Uncharacterized protein OS=Cupriavidus necator (strain ATCC 17699 / DSM 428 / KCTC 22496 / NCIMB 10442 / H16 / Stanier 337) OX=381666 GN=H16_B1106 PE=4 SV=1	1	1	1	1	0	0	0	0	0	1	0	0	0	0	0	0	1	1	0	0	0	0	0	1	0	0	0	0	0	0	1	1	0	0	0	0	0	1	0	0	0	0	0	0
Q0K278	Q0K278	8	8	8	tr|Q0K278|Q0K278_CUPNH M20/M25/M40 family metallo-hydrolase OS=Cupriavidus necator (strain ATCC 17699 / DSM 428 / KCTC 22496 / NCIMB 10442 / H16 / Stanier 337) OX=381666 GN=H16_B1105 PE=4 SV=1	1	8	8	8	0	1	0	0	1	1	2	2	1	0	1	3	5	6	0	1	0	0	1	1	2	2	1	0	1	3	5	6	0	1	0	0	1	1	2	2	1	0	1	3
Q0K280	Q0K280	21	21	21	tr|Q0K280|Q0K280_CUPNH BON domain-containing protein OS=Cupriavidus necator (strain ATCC 17699 / DSM 428 / KCTC 22496 / NCIMB 10442 / H16 / Stanier 337) OX=381666 GN=H16_B1103 PE=4 SV=1	1	21	21	21	12	12	13	15	18	14	15	16	13	17	10	11	11	14	12	12	13	15	18	14	15	16	13	17	10	11	11	14	12	12	13	15	18	14	15	16	13	17	10	11
Q0K282	Q0K282	1	1	1	tr|Q0K282|Q0K282_CUPNH Abasic site processing protein OS=Cupriavidus necator (strain ATCC 17699 / DSM 428 / KCTC 22496 / NCIMB 10442 / H16 / Stanier 337) OX=381666 GN=H16_B1101 PE=3 SV=1	1	1	1	1	0	0	1	0	0	0	0	1	0	0	0	0	0	0	0	0	1	0	0	0	0	1	0	0	0	0	0	0	0	0	1	0	0	0	0	1	0	0	0	0
Q0K288	Q0K288	11	11	11	tr|Q0K288|Q0K288_CUPNH Nuclear transport factor 2 family protein OS=Cupriavidus necator (strain ATCC 17699 / DSM 428 / KCTC 22496 / NCIMB 10442 / H16 / Stanier 337) OX=381666 GN=H16_B1095 PE=4 SV=1	1	11	11	11	4	5	4	4	5	6	2	5	3	3	3	4	8	7	4	5	4	4	5	6	2	5	3	3	3	4	8	7	4	5	4	4	5	6	2	5	3	3	3	4
Q0K293	Q0K293	1	1	1	tr|Q0K293|Q0K293_CUPNH Patatin-like phospholipase OS=Cupriavidus necator (strain ATCC 17699 / DSM 428 / KCTC 22496 / NCIMB 10442 / H16 / Stanier 337) OX=381666 GN=H16_B1090 PE=4 SV=1	1	1	1	1	0	0	0	0	0	0	0	1	0	0	0	0	0	0	0	0	0	0	0	0	0	1	0	0	0	0	0	0	0	0	0	0	0	0	0	1	0	0	0	0
Q0K2A7	Q0K2A7	5	4	4	tr|Q0K2A7|Q0K2A7_CUPNH Phospho-2-dehydro-3-deoxyheptonate aldolase OS=Cupriavidus necator (strain ATCC 17699 / DSM 428 / KCTC 22496 / NCIMB 10442 / H16 / Stanier 337) OX=381666 GN=aroG2 PE=3 SV=1	1	5	4	4	0	1	0	2	1	2	2	3	0	0	1	1	0	1	0	0	0	1	1	1	1	2	0	0	0	1	0	0	0	0	0	1	1	1	1	2	0	0	0	1
Q0K2B3	Q0K2B3	6	6	6	tr|Q0K2B3|Q0K2B3_CUPNH Alpha/beta fold hydrolase OS=Cupriavidus necator (strain ATCC 17699 / DSM 428 / KCTC 22496 / NCIMB 10442 / H16 / Stanier 337) OX=381666 GN=mhpC PE=4 SV=1	1	6	6	6	0	0	0	1	2	4	3	5	1	0	2	2	3	6	0	0	0	1	2	4	3	5	1	0	2	2	3	6	0	0	0	1	2	4	3	5	1	0	2	2
Q0K2B4	Q0K2B4	6	6	6	tr|Q0K2B4|Q0K2B4_CUPNH Uncharacterized protein OS=Cupriavidus necator (strain ATCC 17699 / DSM 428 / KCTC 22496 / NCIMB 10442 / H16 / Stanier 337) OX=381666 GN=H16_B1069 PE=4 SV=1	1	6	6	6	2	2	2	2	2	3	3	3	2	3	3	4	4	5	2	2	2	2	2	3	3	3	2	3	3	4	4	5	2	2	2	2	2	3	3	3	2	3	3	4
Q0K2H2	Q0K2H2	1	1	1	tr|Q0K2H2|Q0K2H2_CUPNH Cupin domain-containing protein OS=Cupriavidus necator (strain ATCC 17699 / DSM 428 / KCTC 22496 / NCIMB 10442 / H16 / Stanier 337) OX=381666 GN=H16_B1011 PE=4 SV=1	1	1	1	1	0	0	0	0	1	1	0	1	0	1	0	0	0	1	0	0	0	0	1	1	0	1	0	1	0	0	0	1	0	0	0	0	1	1	0	1	0	1	0	0
Q0K2H5	Q0K2H5	5	5	5	tr|Q0K2H5|Q0K2H5_CUPNH Alkylphosphonate uptake OS=Cupriavidus necator (strain ATCC 17699 / DSM 428 / KCTC 22496 / NCIMB 10442 / H16 / Stanier 337) OX=381666 GN=H16_B1008 PE=3 SV=1	1	5	5	5	3	2	3	5	4	4	5	4	4	5	3	2	5	5	3	2	3	5	4	4	5	4	4	5	3	2	5	5	3	2	3	5	4	4	5	4	4	5	3	2
Q0K2I3	Q0K2I3	14	14	14	tr|Q0K2I3|Q0K2I3_CUPNH Methanethiol oxidase OS=Cupriavidus necator (strain ATCC 17699 / DSM 428 / KCTC 22496 / NCIMB 10442 / H16 / Stanier 337) OX=381666 GN=H16_B1000 PE=3 SV=1	1	14	14	14	5	11	8	9	8	6	8	9	7	4	7	6	11	11	5	11	8	9	8	6	8	9	7	4	7	6	11	11	5	11	8	9	8	6	8	9	7	4	7	6
Q0K2K4	Q0K2K4	3	3	3	tr|Q0K2K4|Q0K2K4_CUPNH Uncharacterized protein OS=Cupriavidus necator (strain ATCC 17699 / DSM 428 / KCTC 22496 / NCIMB 10442 / H16 / Stanier 337) OX=381666 GN=H16_B0979 PE=4 SV=1	1	3	3	3	0	0	0	0	1	1	0	1	0	0	0	0	1	0	0	0	0	0	1	1	0	1	0	0	0	0	1	0	0	0	0	0	1	1	0	1	0	0	0	0
Q0K2K7	Q0K2K7	10	10	10	tr|Q0K2K7|Q0K2K7_CUPNH Activator of osmoprotectant transporter OS=Cupriavidus necator (strain ATCC 17699 / DSM 428 / KCTC 22496 / NCIMB 10442 / H16 / Stanier 337) OX=381666 GN=H16_B0976 PE=4 SV=1	1	10	10	10	4	4	4	5	6	5	6	6	6	6	3	3	0	0	4	4	4	5	6	5	6	6	6	6	3	3	0	0	4	4	4	5	6	5	6	6	6	6	3	3
Q0K2N7	Q0K2N7	6	6	6	tr|Q0K2N7|Q0K2N7_CUPNH Dyp-type peroxidase OS=Cupriavidus necator (strain ATCC 17699 / DSM 428 / KCTC 22496 / NCIMB 10442 / H16 / Stanier 337) OX=381666 GN=H16_B0946 PE=3 SV=1	1	6	6	6	2	2	2	5	0	0	0	0	0	0	4	0	6	6	2	2	2	5	0	0	0	0	0	0	4	0	6	6	2	2	2	5	0	0	0	0	0	0	4	0
Q0K2N8	Q0K2N8	14	14	14	tr|Q0K2N8|Q0K2N8_CUPNH Pyridine nucleotide-disulfide oxidoreductase OS=Cupriavidus necator (strain ATCC 17699 / DSM 428 / KCTC 22496 / NCIMB 10442 / H16 / Stanier 337) OX=381666 GN=H16_B0945 PE=4 SV=1	1	14	14	14	4	5	4	6	5	6	6	9	5	7	5	4	8	7	4	5	4	6	5	6	6	9	5	7	5	4	8	7	4	5	4	6	5	6	6	9	5	7	5	4
Q0K2P2;Q0K5R3	Q0K2P2	16;2	16;2	16;2	tr|Q0K2P2|Q0K2P2_CUPNH 2-hydroxy-3-oxopropionate reductase OS=Cupriavidus necator (strain ATCC 17699 / DSM 428 / KCTC 22496 / NCIMB 10442 / H16 / Stanier 337) OX=381666 GN=H16_B0941 PE=3 SV=1	2	16	16	16	7	8	8	9	10	9	10	11	9	8	9	10	11	12	7	8	8	9	10	9	10	11	9	8	9	10	11	12	7	8	8	9	10	9	10	11	9	8	9	10
Q0K2P5	Q0K2P5	1	1	1	tr|Q0K2P5|Q0K2P5_CUPNH Acyl-CoA dehydrogenase OS=Cupriavidus necator (strain ATCC 17699 / DSM 428 / KCTC 22496 / NCIMB 10442 / H16 / Stanier 337) OX=381666 GN=H16_B0938 PE=4 SV=1	1	1	1	1	0	0	0	0	0	0	0	0	0	0	0	0	1	0	0	0	0	0	0	0	0	0	0	0	0	0	1	0	0	0	0	0	0	0	0	0	0	0	0	0
Q0K2P7	Q0K2P7	1	1	1	tr|Q0K2P7|Q0K2P7_CUPNH Entericidin A/B family lipoprotein OS=Cupriavidus necator (strain ATCC 17699 / DSM 428 / KCTC 22496 / NCIMB 10442 / H16 / Stanier 337) OX=381666 GN=H16_B0936 PE=3 SV=1	1	1	1	1	1	1	1	1	1	1	1	1	0	1	0	0	0	0	1	1	1	1	1	1	1	1	0	1	0	0	0	0	1	1	1	1	1	1	1	1	0	1	0	0
Q0K2Q2	Q0K2Q2	1	1	1	tr|Q0K2Q2|Q0K2Q2_CUPNH DUF1579 domain-containing protein OS=Cupriavidus necator (strain ATCC 17699 / DSM 428 / KCTC 22496 / NCIMB 10442 / H16 / Stanier 337) OX=381666 GN=H16_B0931 PE=4 SV=1	1	1	1	1	0	0	0	0	0	0	0	0	0	0	0	1	1	1	0	0	0	0	0	0	0	0	0	0	0	1	1	1	0	0	0	0	0	0	0	0	0	0	0	1
Q0K2Q3	Q0K2Q3	7	7	7	tr|Q0K2Q3|Q0K2Q3_CUPNH DUF2880 domain-containing protein OS=Cupriavidus necator (strain ATCC 17699 / DSM 428 / KCTC 22496 / NCIMB 10442 / H16 / Stanier 337) OX=381666 GN=H16_B0930 PE=4 SV=1	1	7	7	7	1	1	3	1	3	2	5	5	1	1	0	0	5	1	1	1	3	1	3	2	5	5	1	1	0	0	5	1	1	1	3	1	3	2	5	5	1	1	0	0
Q0K2S1	Q0K2S1	3	3	3	tr|Q0K2S1|Q0K2S1_CUPNH LysR family transcriptional regulator OS=Cupriavidus necator (strain ATCC 17699 / DSM 428 / KCTC 22496 / NCIMB 10442 / H16 / Stanier 337) OX=381666 GN=H16_B0911 PE=3 SV=1	1	3	3	3	0	0	0	0	0	0	1	1	0	1	1	1	0	1	0	0	0	0	0	0	1	1	0	1	1	1	0	1	0	0	0	0	0	0	1	1	0	1	1	1
Q0K2U6	Q0K2U6	1	1	1	tr|Q0K2U6|Q0K2U6_CUPNH DUF1801 domain-containing protein OS=Cupriavidus necator (strain ATCC 17699 / DSM 428 / KCTC 22496 / NCIMB 10442 / H16 / Stanier 337) OX=381666 GN=H16_B0886 PE=4 SV=1	1	1	1	1	0	0	0	0	0	1	0	0	0	0	0	0	0	0	0	0	0	0	0	1	0	0	0	0	0	0	0	0	0	0	0	0	0	1	0	0	0	0	0	0
Q0K2U7	Q0K2U7	2	2	2	tr|Q0K2U7|Q0K2U7_CUPNH DUF1801 domain-containing protein OS=Cupriavidus necator (strain ATCC 17699 / DSM 428 / KCTC 22496 / NCIMB 10442 / H16 / Stanier 337) OX=381666 GN=H16_B0885 PE=4 SV=1	1	2	2	2	0	0	0	0	1	0	0	0	1	0	1	1	1	1	0	0	0	0	1	0	0	0	1	0	1	1	1	1	0	0	0	0	1	0	0	0	1	0	1	1
Q0K2X5	Q0K2X5	4	4	4	tr|Q0K2X5|Q0K2X5_CUPNH Polyketide cyclase OS=Cupriavidus necator (strain ATCC 17699 / DSM 428 / KCTC 22496 / NCIMB 10442 / H16 / Stanier 337) OX=381666 GN=H16_B0857 PE=3 SV=1	1	4	4	4	3	4	4	4	4	4	3	3	4	3	3	3	4	4	3	4	4	4	4	4	3	3	4	3	3	3	4	4	3	4	4	4	4	4	3	3	4	3	3	3
Q0K2Y9	Q0K2Y9	2	2	2	tr|Q0K2Y9|Q0K2Y9_CUPNH Universal stress protein OS=Cupriavidus necator (strain ATCC 17699 / DSM 428 / KCTC 22496 / NCIMB 10442 / H16 / Stanier 337) OX=381666 GN=H16_B0843 PE=3 SV=1	1	2	2	2	0	0	0	0	0	0	0	1	1	2	0	0	0	0	0	0	0	0	0	0	0	1	1	2	0	0	0	0	0	0	0	0	0	0	0	1	1	2	0	0
Q0K2Z9	Q0K2Z9	2	2	2	tr|Q0K2Z9|Q0K2Z9_CUPNH NAD-dependent aldehyde dehydrogenase OS=Cupriavidus necator (strain ATCC 17699 / DSM 428 / KCTC 22496 / NCIMB 10442 / H16 / Stanier 337) OX=381666 GN=phnY PE=3 SV=1	1	2	2	2	0	0	0	1	1	0	1	0	0	0	1	1	1	1	0	0	0	1	1	0	1	0	0	0	1	1	1	1	0	0	0	1	1	0	1	0	0	0	1	1
Q0K308	Q0K308	9	9	9	tr|Q0K308|Q0K308_CUPNH D-3-phosphoglycerate dehydrogenase OS=Cupriavidus necator (strain ATCC 17699 / DSM 428 / KCTC 22496 / NCIMB 10442 / H16 / Stanier 337) OX=381666 GN=serA4 PE=3 SV=1	1	9	9	9	4	4	3	4	3	3	5	7	0	3	2	1	3	4	4	4	3	4	3	3	5	7	0	3	2	1	3	4	4	4	3	4	3	3	5	7	0	3	2	1
Q0K312	Q0K312	1	1	1	tr|Q0K312|Q0K312_CUPNH L-threonine 3-dehydrogenase OS=Cupriavidus necator (strain ATCC 17699 / DSM 428 / KCTC 22496 / NCIMB 10442 / H16 / Stanier 337) OX=381666 GN=H16_B0820 PE=1 SV=1	1	1	1	1	0	0	0	0	0	0	1	0	0	0	0	0	0	0	0	0	0	0	0	0	1	0	0	0	0	0	0	0	0	0	0	0	0	0	1	0	0	0	0	0
Q0K313	Q0K313	10	10	10	tr|Q0K313|Q0K313_CUPNH 2-amino-3-ketobutyrate coenzyme A ligase OS=Cupriavidus necator (strain ATCC 17699 / DSM 428 / KCTC 22496 / NCIMB 10442 / H16 / Stanier 337) OX=381666 GN=kbl PE=1 SV=1	1	10	10	10	3	2	2	3	4	3	5	5	2	1	4	3	8	4	3	2	2	3	4	3	5	5	2	1	4	3	8	4	3	2	2	3	4	3	5	5	2	1	4	3
Q0K356	Q0K356	1	1	1	tr|Q0K356|Q0K356_CUPNH Nitrate reductase OS=Cupriavidus necator (strain ATCC 17699 / DSM 428 / KCTC 22496 / NCIMB 10442 / H16 / Stanier 337) OX=381666 GN=H16_B0776 PE=3 SV=1	1	1	1	1	0	0	0	0	1	0	0	0	0	0	1	0	0	0	0	0	0	0	1	0	0	0	0	0	1	0	0	0	0	0	0	0	1	0	0	0	0	0	1	0
Q0K361	Q0K361	24	24	24	tr|Q0K361|Q0K361_CUPNH Probable extra-cytoplasmic solute receptor OS=Cupriavidus necator (strain ATCC 17699 / DSM 428 / KCTC 22496 / NCIMB 10442 / H16 / Stanier 337) OX=381666 GN=H16_B0766 PE=3 SV=1	1	24	24	24	17	16	19	20	19	21	18	22	16	20	17	14	17	16	17	16	19	20	19	21	18	22	16	20	17	14	17	16	17	16	19	20	19	21	18	22	16	20	17	14
Q0K368	Q0K368	7	7	7	tr|Q0K368|Q0K368_CUPNH Acetyl-CoA C-acyltransferase OS=Cupriavidus necator (strain ATCC 17699 / DSM 428 / KCTC 22496 / NCIMB 10442 / H16 / Stanier 337) OX=381666 GN=H16_B0759 PE=3 SV=1	1	7	7	7	1	1	1	2	0	2	2	4	3	0	2	0	5	5	1	1	1	2	0	2	2	4	3	0	2	0	5	5	1	1	1	2	0	2	2	4	3	0	2	0
Q0K371	Q0K371	10	10	10	tr|Q0K371|Q0K371_CUPNH Enoyl-CoA hydratase OS=Cupriavidus necator (strain ATCC 17699 / DSM 428 / KCTC 22496 / NCIMB 10442 / H16 / Stanier 337) OX=381666 GN=H16_B0756 PE=1 SV=1	1	10	10	10	2	5	3	6	4	6	6	6	5	4	5	3	3	8	2	5	3	6	4	6	6	6	5	4	5	3	3	8	2	5	3	6	4	6	6	6	5	4	5	3
Q0K378	Q0K378	2	2	2	tr|Q0K378|Q0K378_CUPNH IclR family transcriptional regulator OS=Cupriavidus necator (strain ATCC 17699 / DSM 428 / KCTC 22496 / NCIMB 10442 / H16 / Stanier 337) OX=381666 GN=H16_B0749 PE=4 SV=1	1	2	2	2	1	1	1	0	2	1	1	1	1	1	1	1	0	0	1	1	1	0	2	1	1	1	1	1	1	1	0	0	1	1	1	0	2	1	1	1	1	1	1	1
Q0K379	Q0K379	9	9	9	tr|Q0K379|Q0K379_CUPNH Probable extra-cytoplasmic solute receptor OS=Cupriavidus necator (strain ATCC 17699 / DSM 428 / KCTC 22496 / NCIMB 10442 / H16 / Stanier 337) OX=381666 GN=H16_B0748 PE=3 SV=1	1	9	9	9	0	0	1	1	3	3	5	4	3	2	2	4	4	4	0	0	1	1	3	3	5	4	3	2	2	4	4	4	0	0	1	1	3	3	5	4	3	2	2	4
Q0K380;A0AAE6DII7;Q0K394	Q0K380;A0AAE6DII7;Q0K394	2;1;1	2;1;1	2;1;1	tr|Q0K380|Q0K380_CUPNH IclR family transcriptional regulator OS=Cupriavidus necator (strain ATCC 17699 / DSM 428 / KCTC 22496 / NCIMB 10442 / H16 / Stanier 337) OX=381666 GN=H16_B0747 PE=4 SV=1;tr|A0AAE6DII7|A0AAE6DII7_CUPNH IclR family transcriptional reg	3	2	2	2	0	0	0	1	0	1	1	2	0	0	1	0	2	1	0	0	0	1	0	1	1	2	0	0	1	0	2	1	0	0	0	1	0	1	1	2	0	0	1	0
Q0K386	Q0K386	4	4	4	tr|Q0K386|Q0K386_CUPNH MarR family transcriptional regulator OS=Cupriavidus necator (strain ATCC 17699 / DSM 428 / KCTC 22496 / NCIMB 10442 / H16 / Stanier 337) OX=381666 GN=H16_B0741 PE=4 SV=1	1	4	4	4	2	0	1	1	4	2	3	4	3	3	1	0	1	1	2	0	1	1	4	2	3	4	3	3	1	0	1	1	2	0	1	1	4	2	3	4	3	3	1	0
Q0K3B0	Q0K3B0	1	1	1	tr|Q0K3B0|Q0K3B0_CUPNH ABC transporter ATP-binding protein OS=Cupriavidus necator (strain ATCC 17699 / DSM 428 / KCTC 22496 / NCIMB 10442 / H16 / Stanier 337) OX=381666 GN=dppD3 PE=3 SV=1	1	1	1	1	0	1	0	0	1	0	1	1	1	1	0	0	0	0	0	1	0	0	1	0	1	1	1	1	0	0	0	0	0	1	0	0	1	0	1	1	1	1	0	0
Q0K3B7	Q0K3B7	2	2	2	tr|Q0K3B7|Q0K3B7_CUPNH Plasmid stability protein StbC OS=Cupriavidus necator (strain ATCC 17699 / DSM 428 / KCTC 22496 / NCIMB 10442 / H16 / Stanier 337) OX=381666 GN=stbC PE=4 SV=1	1	2	2	2	0	0	0	0	1	1	1	2	0	1	0	1	0	0	0	0	0	0	1	1	1	2	0	1	0	1	0	0	0	0	0	0	1	1	1	2	0	1	0	1
Q0K3C5	Q0K3C5	7	7	7	tr|Q0K3C5|Q0K3C5_CUPNH SpoVR family protein OS=Cupriavidus necator (strain ATCC 17699 / DSM 428 / KCTC 22496 / NCIMB 10442 / H16 / Stanier 337) OX=381666 GN=spoVR PE=4 SV=1	1	7	7	7	0	0	1	1	3	4	3	3	1	3	0	0	0	0	0	0	1	1	3	4	3	3	1	3	0	0	0	0	0	0	1	1	3	4	3	3	1	3	0	0
Q0K3C6	Q0K3C6	10	10	10	tr|Q0K3C6|Q0K3C6_CUPNH UPF0229 protein H16_B0701 OS=Cupriavidus necator (strain ATCC 17699 / DSM 428 / KCTC 22496 / NCIMB 10442 / H16 / Stanier 337) OX=381666 GN=H16_B0701 PE=3 SV=1	1	10	10	10	1	1	0	0	3	3	6	6	1	5	0	0	0	0	1	1	0	0	3	3	6	6	1	5	0	0	0	0	1	1	0	0	3	3	6	6	1	5	0	0
Q0K3C7	Q0K3C7	43	43	43	tr|Q0K3C7|Q0K3C7_CUPNH Serine protein kinase OS=Cupriavidus necator (strain ATCC 17699 / DSM 428 / KCTC 22496 / NCIMB 10442 / H16 / Stanier 337) OX=381666 GN=prkA PE=4 SV=1	1	43	43	43	18	11	8	14	33	30	33	36	13	27	17	12	4	7	18	11	8	14	33	30	33	36	13	27	17	12	4	7	18	11	8	14	33	30	33	36	13	27	17	12
Q0K3D8	Q0K3D8	5	5	5	tr|Q0K3D8|Q0K3D8_CUPNH Uncharacterized protein OS=Cupriavidus necator (strain ATCC 17699 / DSM 428 / KCTC 22496 / NCIMB 10442 / H16 / Stanier 337) OX=381666 GN=H16_B0689 PE=4 SV=1	1	5	5	5	2	3	2	4	2	3	2	4	3	3	3	3	4	4	2	3	2	4	2	3	2	4	3	3	3	3	4	4	2	3	2	4	2	3	2	4	3	3	3	3
Q0K3E0;Q0K9S2	Q0K3E0	8;1	8;1	8;1	tr|Q0K3E0|Q0K3E0_CUPNH SDR family NAD(P)-dependent oxidoreductase OS=Cupriavidus necator (strain ATCC 17699 / DSM 428 / KCTC 22496 / NCIMB 10442 / H16 / Stanier 337) OX=381666 GN=H16_B0687 PE=3 SV=1	2	8	8	8	0	1	1	3	5	6	5	8	3	1	2	2	2	1	0	1	1	3	5	6	5	8	3	1	2	2	2	1	0	1	1	3	5	6	5	8	3	1	2	2
Q0K3E8	Q0K3E8	1	1	1	tr|Q0K3E8|Q0K3E8_CUPNH Acyl-CoA dehydrogenase OS=Cupriavidus necator (strain ATCC 17699 / DSM 428 / KCTC 22496 / NCIMB 10442 / H16 / Stanier 337) OX=381666 GN=H16_B0679 PE=4 SV=1	1	1	1	1	0	0	0	0	0	1	0	0	0	0	0	0	1	1	0	0	0	0	0	1	0	0	0	0	0	0	1	1	0	0	0	0	0	1	0	0	0	0	0	0
Q0K3H8	Q0K3H8	1	1	1	tr|Q0K3H8|Q0K3H8_CUPNH 3-Beta-hydroxysteroid dehydrogenase OS=Cupriavidus necator (strain ATCC 17699 / DSM 428 / KCTC 22496 / NCIMB 10442 / H16 / Stanier 337) OX=381666 GN=H16_B0649 PE=3 SV=1	1	1	1	1	1	0	0	0	0	0	1	1	0	0	1	1	0	0	1	0	0	0	0	0	1	1	0	0	1	1	0	0	1	0	0	0	0	0	1	1	0	0	1	1
Q0K3K9	Q0K3K9	2	2	2	tr|Q0K3K9|Q0K3K9_CUPNH Glutamine synthetase OS=Cupriavidus necator (strain ATCC 17699 / DSM 428 / KCTC 22496 / NCIMB 10442 / H16 / Stanier 337) OX=381666 GN=glnA2 PE=3 SV=1	1	2	2	2	0	0	0	0	0	2	2	1	1	1	1	1	1	1	0	0	0	0	0	2	2	1	1	1	1	1	1	1	0	0	0	0	0	2	2	1	1	1	1	1
Q0K3L7	Q0K3L7	2	2	2	tr|Q0K3L7|Q0K3L7_CUPNH DUF899 domain-containing protein OS=Cupriavidus necator (strain ATCC 17699 / DSM 428 / KCTC 22496 / NCIMB 10442 / H16 / Stanier 337) OX=381666 GN=H16_B0610 PE=4 SV=1	1	2	2	2	0	0	0	0	0	0	0	1	0	0	0	0	0	1	0	0	0	0	0	0	0	1	0	0	0	0	0	1	0	0	0	0	0	0	0	1	0	0	0	0
Q0K3N7	Q0K3N7	2	2	2	tr|Q0K3N7|Q0K3N7_CUPNH DNA-binding protein OS=Cupriavidus necator (strain ATCC 17699 / DSM 428 / KCTC 22496 / NCIMB 10442 / H16 / Stanier 337) OX=381666 GN=H16_B0590 PE=4 SV=1	1	2	2	2	0	0	0	0	0	0	0	2	0	0	0	0	0	1	0	0	0	0	0	0	0	2	0	0	0	0	0	1	0	0	0	0	0	0	0	2	0	0	0	0
Q0K3P2	Q0K3P2	11	11	11	tr|Q0K3P2|Q0K3P2_CUPNH CsbD family protein OS=Cupriavidus necator (strain ATCC 17699 / DSM 428 / KCTC 22496 / NCIMB 10442 / H16 / Stanier 337) OX=381666 GN=H16_B0585 PE=3 SV=1	1	11	11	11	7	6	9	7	8	7	5	7	10	5	7	6	8	8	7	6	9	7	8	7	5	7	10	5	7	6	8	8	7	6	9	7	8	7	5	7	10	5	7	6
Q0K3P3	Q0K3P3	22	22	22	tr|Q0K3P3|Q0K3P3_CUPNH Conserved hypothetical periplasmic protein OS=Cupriavidus necator (strain ATCC 17699 / DSM 428 / KCTC 22496 / NCIMB 10442 / H16 / Stanier 337) OX=381666 GN=H16_B0584 PE=4 SV=1	1	22	22	22	16	11	17	15	18	16	19	16	14	15	11	11	9	11	16	11	17	15	18	16	19	16	14	15	11	11	9	11	16	11	17	15	18	16	19	16	14	15	11	11
Q0K3P5	Q0K3P5	9	9	9	tr|Q0K3P5|Q0K3P5_CUPNH Cation/multidrug efflux system, mebrane-fusion component OS=Cupriavidus necator (strain ATCC 17699 / DSM 428 / KCTC 22496 / NCIMB 10442 / H16 / Stanier 337) OX=381666 GN=acrA8 PE=3 SV=1	1	9	9	9	1	2	1	0	2	1	6	7	2	3	0	1	0	0	1	2	1	0	2	1	6	7	2	3	0	1	0	0	1	2	1	0	2	1	6	7	2	3	0	1
Q0K3Q3	Q0K3Q3	6	6	6	tr|Q0K3Q3|Q0K3Q3_CUPNH Methyltransferase domain-containing protein OS=Cupriavidus necator (strain ATCC 17699 / DSM 428 / KCTC 22496 / NCIMB 10442 / H16 / Stanier 337) OX=381666 GN=ubiE2 PE=4 SV=1	1	6	6	6	2	2	1	3	3	3	3	4	1	1	2	2	5	4	2	2	1	3	3	3	3	4	1	1	2	2	5	4	2	2	1	3	3	3	3	4	1	1	2	2
Q0K3Q6	Q0K3Q6	5	5	5	tr|Q0K3Q6|Q0K3Q6_CUPNH Glutathione S-transferase OS=Cupriavidus necator (strain ATCC 17699 / DSM 428 / KCTC 22496 / NCIMB 10442 / H16 / Stanier 337) OX=381666 GN=H16_B0571 PE=3 SV=1	1	5	5	5	0	1	1	2	1	1	1	4	1	0	1	1	3	2	0	1	1	2	1	1	1	4	1	0	1	1	3	2	0	1	1	2	1	1	1	4	1	0	1	1
Q0K3Q9	Q0K3Q9	51	51	51	tr|Q0K3Q9|Q0K3Q9_CUPNH Aconitate hydratase B OS=Cupriavidus necator (strain ATCC 17699 / DSM 428 / KCTC 22496 / NCIMB 10442 / H16 / Stanier 337) OX=381666 GN=acnB PE=3 SV=1	1	51	51	51	23	11	21	19	35	19	37	36	11	18	13	12	26	24	23	11	21	19	35	19	37	36	11	18	13	12	26	24	23	11	21	19	35	19	37	36	11	18	13	12
Q0K3S3	Q0K3S3	5	5	5	tr|Q0K3S3|Q0K3S3_CUPNH Threo-3-hydroxy-L-aspartate ammonia-lyase OS=Cupriavidus necator (strain ATCC 17699 / DSM 428 / KCTC 22496 / NCIMB 10442 / H16 / Stanier 337) OX=381666 GN=tdcB PE=4 SV=1	1	5	5	5	3	3	3	3	4	2	4	3	2	3	2	3	2	2	3	3	3	3	4	2	4	3	2	3	2	3	2	2	3	3	3	3	4	2	4	3	2	3	2	3
Q0K3U0;Q7WWT9	Q0K3U0	3;1	3;1	3;1	tr|Q0K3U0|Q0K3U0_CUPNH Probable extra-cytoplasmic solute receptor OS=Cupriavidus necator (strain ATCC 17699 / DSM 428 / KCTC 22496 / NCIMB 10442 / H16 / Stanier 337) OX=381666 GN=H16_B0537 PE=3 SV=1	2	3	3	3	0	0	0	0	1	0	0	2	0	0	0	0	2	0	0	0	0	0	1	0	0	2	0	0	0	0	2	0	0	0	0	0	1	0	0	2	0	0	0	0
Q0K3V1	Q0K3V1	1	1	1	tr|Q0K3V1|Q0K3V1_CUPNH Bleomycin resistance protein OS=Cupriavidus necator (strain ATCC 17699 / DSM 428 / KCTC 22496 / NCIMB 10442 / H16 / Stanier 337) OX=381666 GN=H16_B0526 PE=3 SV=1	1	1	1	1	0	1	1	0	0	0	0	0	1	1	1	0	1	1	0	1	1	0	0	0	0	0	1	1	1	0	1	1	0	1	1	0	0	0	0	0	1	1	1	0
Q0K3V5	Q0K3V5	5	5	5	tr|Q0K3V5|Q0K3V5_CUPNH Glutathione S-transferase OS=Cupriavidus necator (strain ATCC 17699 / DSM 428 / KCTC 22496 / NCIMB 10442 / H16 / Stanier 337) OX=381666 GN=H16_B0522 PE=4 SV=1	1	5	5	5	0	0	0	2	0	1	0	1	0	0	2	0	3	3	0	0	0	2	0	1	0	1	0	0	2	0	3	3	0	0	0	2	0	1	0	1	0	0	2	0
Q0K3V7	Q0K3V7	2	2	2	tr|Q0K3V7|Q0K3V7_CUPNH Conserved hypothetical membrane protein OS=Cupriavidus necator (strain ATCC 17699 / DSM 428 / KCTC 22496 / NCIMB 10442 / H16 / Stanier 337) OX=381666 GN=H16_B0520 PE=4 SV=1	1	2	2	2	0	0	0	0	0	0	0	0	0	0	2	0	1	2	0	0	0	0	0	0	0	0	0	0	2	0	1	2	0	0	0	0	0	0	0	0	0	0	2	0
Q0K3W2	Q0K3W2	9	9	9	tr|Q0K3W2|Q0K3W2_CUPNH Hydrolase OS=Cupriavidus necator (strain ATCC 17699 / DSM 428 / KCTC 22496 / NCIMB 10442 / H16 / Stanier 337) OX=381666 GN=H16_B0515 PE=4 SV=1	1	9	9	9	2	3	1	3	4	3	3	5	2	1	3	1	7	6	2	3	1	3	4	3	3	5	2	1	3	1	7	6	2	3	1	3	4	3	3	5	2	1	3	1
Q0K3W4	Q0K3W4	1	1	1	tr|Q0K3W4|Q0K3W4_CUPNH Probable extra-cytoplasmic solute receptor OS=Cupriavidus necator (strain ATCC 17699 / DSM 428 / KCTC 22496 / NCIMB 10442 / H16 / Stanier 337) OX=381666 GN=H16_B0513 PE=3 SV=1	1	1	1	1	0	0	0	0	0	0	0	0	0	0	0	0	1	1	0	0	0	0	0	0	0	0	0	0	0	0	1	1	0	0	0	0	0	0	0	0	0	0	0	0
Q0K3W5	Q0K3W5	10	10	9	tr|Q0K3W5|Q0K3W5_CUPNH Probable extra-cytoplasmic solute receptor OS=Cupriavidus necator (strain ATCC 17699 / DSM 428 / KCTC 22496 / NCIMB 10442 / H16 / Stanier 337) OX=381666 GN=H16_B0512 PE=3 SV=1	1	10	10	9	2	1	1	1	1	4	2	7	1	1	3	2	4	4	2	1	1	1	1	4	2	7	1	1	3	2	4	4	2	1	1	1	1	3	1	6	1	1	3	2
Q0K3W6	Q0K3W6	4	4	4	tr|Q0K3W6|Q0K3W6_CUPNH Thioredoxin domain-containing protein OS=Cupriavidus necator (strain ATCC 17699 / DSM 428 / KCTC 22496 / NCIMB 10442 / H16 / Stanier 337) OX=381666 GN=H16_B0511 PE=4 SV=1	1	4	4	4	1	0	0	0	3	0	4	0	1	0	1	0	1	0	1	0	0	0	3	0	4	0	1	0	1	0	1	0	1	0	0	0	3	0	4	0	1	0	1	0
Q0K3W7	Q0K3W7	8	8	8	tr|Q0K3W7|Q0K3W7_CUPNH Conserved protein with BNR repeats OS=Cupriavidus necator (strain ATCC 17699 / DSM 428 / KCTC 22496 / NCIMB 10442 / H16 / Stanier 337) OX=381666 GN=H16_B0510 PE=4 SV=1	1	8	8	8	3	0	4	1	6	2	7	2	2	0	1	0	1	0	3	0	4	1	6	2	7	2	2	0	1	0	1	0	3	0	4	1	6	2	7	2	2	0	1	0
Q0K3Z9	Q0K3Z9	2	2	2	tr|Q0K3Z9|Q0K3Z9_CUPNH 7-Keto-8-aminopelargonate synthetase and relatedenzymes OS=Cupriavidus necator (strain ATCC 17699 / DSM 428 / KCTC 22496 / NCIMB 10442 / H16 / Stanier 337) OX=381666 GN=H16_B0478 PE=4 SV=1	1	2	2	2	0	0	0	0	1	1	1	2	0	0	0	0	0	0	0	0	0	0	1	1	1	2	0	0	0	0	0	0	0	0	0	0	1	1	1	2	0	0	0	0
Q0K4C9	Q0K4C9	3	3	3	tr|Q0K4C9|Q0K4C9_CUPNH Gluconolactonase OS=Cupriavidus necator (strain ATCC 17699 / DSM 428 / KCTC 22496 / NCIMB 10442 / H16 / Stanier 337) OX=381666 GN=gnl2 PE=4 SV=1	1	3	3	3	1	0	0	0	0	0	0	0	2	0	2	1	1	2	1	0	0	0	0	0	0	0	2	0	2	1	1	2	1	0	0	0	0	0	0	0	2	0	2	1
Q0K4D1	Q0K4D1	2	2	2	tr|Q0K4D1|Q0K4D1_CUPNH Hydrolase OS=Cupriavidus necator (strain ATCC 17699 / DSM 428 / KCTC 22496 / NCIMB 10442 / H16 / Stanier 337) OX=381666 GN=H16_B0343 PE=4 SV=1	1	2	2	2	0	0	0	0	0	0	0	0	1	1	1	1	1	1	0	0	0	0	0	0	0	0	1	1	1	1	1	1	0	0	0	0	0	0	0	0	1	1	1	1
Q0K4E2	Q0K4E2	3	3	3	tr|Q0K4E2|Q0K4E2_CUPNH NADH oxidase OS=Cupriavidus necator (strain ATCC 17699 / DSM 428 / KCTC 22496 / NCIMB 10442 / H16 / Stanier 337) OX=381666 GN=H16_B0332 PE=4 SV=1	1	3	3	3	0	0	1	1	2	1	2	2	1	1	1	1	1	1	0	0	1	1	2	1	2	2	1	1	1	1	1	1	0	0	1	1	2	1	2	2	1	1	1	1
Q0K4F4	Q0K4F4	1	1	1	tr|Q0K4F4|Q0K4F4_CUPNH DeoR/GlpR transcriptional regulator OS=Cupriavidus necator (strain ATCC 17699 / DSM 428 / KCTC 22496 / NCIMB 10442 / H16 / Stanier 337) OX=381666 GN=H16_B0320 PE=4 SV=1	1	1	1	1	0	0	0	0	0	0	0	0	0	1	0	0	0	0	0	0	0	0	0	0	0	0	0	1	0	0	0	0	0	0	0	0	0	0	0	0	0	1	0	0
Q0K4F9	Q0K4F9	2	2	2	tr|Q0K4F9|Q0K4F9_CUPNH Arylsulfatase OS=Cupriavidus necator (strain ATCC 17699 / DSM 428 / KCTC 22496 / NCIMB 10442 / H16 / Stanier 337) OX=381666 GN=H16_B0315 PE=4 SV=1	1	2	2	2	0	0	0	0	1	0	0	1	0	0	0	0	0	0	0	0	0	0	1	0	0	1	0	0	0	0	0	0	0	0	0	0	1	0	0	1	0	0	0	0
Q0K4G2	Q0K4G2	1	1	1	tr|Q0K4G2|Q0K4G2_CUPNH Probable extra-cytoplasmic solute receptor OS=Cupriavidus necator (strain ATCC 17699 / DSM 428 / KCTC 22496 / NCIMB 10442 / H16 / Stanier 337) OX=381666 GN=H16_B0312 PE=3 SV=1	1	1	1	1	1	1	1	1	1	1	1	1	1	1	1	0	1	1	1	1	1	1	1	1	1	1	1	1	1	0	1	1	1	1	1	1	1	1	1	1	1	1	1	0
Q0K4H8	Q0K4H8	1	1	1	tr|Q0K4H8|Q0K4H8_CUPNH Glycosyltransferase OS=Cupriavidus necator (strain ATCC 17699 / DSM 428 / KCTC 22496 / NCIMB 10442 / H16 / Stanier 337) OX=381666 GN=H16_B0296 PE=4 SV=1	1	1	1	1	0	0	1	1	1	1	0	0	0	0	0	0	0	0	0	0	1	1	1	1	0	0	0	0	0	0	0	0	0	0	1	1	1	1	0	0	0	0	0	0
Q0K4H9	Q0K4H9	6	6	6	tr|Q0K4H9|Q0K4H9_CUPNH Selenide, water dikinase OS=Cupriavidus necator (strain ATCC 17699 / DSM 428 / KCTC 22496 / NCIMB 10442 / H16 / Stanier 337) OX=381666 GN=selD PE=3 SV=1	1	6	6	6	1	2	1	0	3	3	2	3	2	3	1	1	1	1	1	2	1	0	3	3	2	3	2	3	1	1	1	1	1	2	1	0	3	3	2	3	2	3	1	1
Q0K4J3	Q0K4J3	38	38	38	tr|Q0K4J3|Q0K4J3_CUPNH Dihydroxy-acid dehydratase OS=Cupriavidus necator (strain ATCC 17699 / DSM 428 / KCTC 22496 / NCIMB 10442 / H16 / Stanier 337) OX=381666 GN=ilvD PE=3 SV=1	1	38	38	38	12	18	14	20	18	22	15	21	20	17	20	13	23	23	12	18	14	20	18	22	15	21	20	17	20	13	23	23	12	18	14	20	18	22	15	21	20	17	20	13
Q0K4J5	Q0K4J5	17	17	17	tr|Q0K4J5|Q0K4J5_CUPNH fructose-bisphosphate aldolase OS=Cupriavidus necator (strain ATCC 17699 / DSM 428 / KCTC 22496 / NCIMB 10442 / H16 / Stanier 337) OX=381666 GN=fbaB PE=3 SV=1	1	17	17	17	8	8	8	9	8	8	11	10	5	7	4	6	13	10	8	8	8	9	8	8	11	10	5	7	4	6	13	10	8	8	8	9	8	8	11	10	5	7	4	6
Q0K4K0	Q0K4K0	2	2	2	tr|Q0K4K0|Q0K4K0_CUPNH DNA-binding protein OS=Cupriavidus necator (strain ATCC 17699 / DSM 428 / KCTC 22496 / NCIMB 10442 / H16 / Stanier 337) OX=381666 GN=H16_B0273 PE=4 SV=1	1	2	2	2	1	1	1	1	2	1	2	1	2	1	2	1	2	2	1	1	1	1	2	1	2	1	2	1	2	1	2	2	1	1	1	1	2	1	2	1	2	1	2	1
Q0K4M6	Q0K4M6	1	1	1	tr|Q0K4M6|Q0K4M6_CUPNH Filamentous hemagglutinin / adhesin OS=Cupriavidus necator (strain ATCC 17699 / DSM 428 / KCTC 22496 / NCIMB 10442 / H16 / Stanier 337) OX=381666 GN=fhaB PE=4 SV=1	1	1	1	1	0	0	0	0	0	0	1	0	1	0	0	1	0	0	0	0	0	0	0	0	1	0	1	0	0	1	0	0	0	0	0	0	0	0	1	0	1	0	0	1
Q0K4M9	Q0K4M9	8	8	8	tr|Q0K4M9|Q0K4M9_CUPNH Chemotaxis protein CheY OS=Cupriavidus necator (strain ATCC 17699 / DSM 428 / KCTC 22496 / NCIMB 10442 / H16 / Stanier 337) OX=381666 GN=cheY1 PE=4 SV=1	1	8	8	8	1	2	1	4	4	5	6	7	3	3	2	1	3	3	1	2	1	4	4	5	6	7	3	3	2	1	3	3	1	2	1	4	4	5	6	7	3	3	2	1
Q0K4P0;Q0K4P1;A0AAE6DHW6;Q0K4P5;Q0JZC0;Q0K2E5;Q0JY87;Q0KFL3	Q0K4P0	17;4;2;2;1;1;1;1	17;4;2;2;1;1;1;1	15;2;0;0;0;0;0;0	tr|Q0K4P0|Q0K4P0_CUPNH Methyl-accepting chemotaxis protein OS=Cupriavidus necator (strain ATCC 17699 / DSM 428 / KCTC 22496 / NCIMB 10442 / H16 / Stanier 337) OX=381666 GN=H16_B0233 PE=3 SV=1	8	17	17	15	3	4	3	4	4	10	7	11	4	7	2	3	0	2	3	4	3	4	4	10	7	11	4	7	2	3	0	2	3	4	3	4	2	9	6	9	4	6	1	2
Q0K4P3	Q0K4P3	3	3	3	tr|Q0K4P3|Q0K4P3_CUPNH Response regulator OS=Cupriavidus necator (strain ATCC 17699 / DSM 428 / KCTC 22496 / NCIMB 10442 / H16 / Stanier 337) OX=381666 GN=cheY3 PE=4 SV=1	1	3	3	3	2	1	3	2	3	3	2	3	2	1	1	1	2	1	2	1	3	2	3	3	2	3	2	1	1	1	2	1	2	1	3	2	3	3	2	3	2	1	1	1
Q0K4P6	Q0K4P6	11	11	11	tr|Q0K4P6|Q0K4P6_CUPNH H-NS histone family protein OS=Cupriavidus necator (strain ATCC 17699 / DSM 428 / KCTC 22496 / NCIMB 10442 / H16 / Stanier 337) OX=381666 GN=H16_B0227 PE=3 SV=1	1	11	11	11	8	6	4	6	8	7	8	9	9	11	5	6	2	3	8	6	4	6	8	7	8	9	9	11	5	6	2	3	8	6	4	6	8	7	8	9	9	11	5	6
Q0K4P7	Q0K4P7	13	13	13	tr|Q0K4P7|Q0K4P7_CUPNH UDP-glucose 4-epimerase OS=Cupriavidus necator (strain ATCC 17699 / DSM 428 / KCTC 22496 / NCIMB 10442 / H16 / Stanier 337) OX=381666 GN=galE PE=3 SV=1	1	13	13	13	2	5	1	3	5	4	5	5	3	2	4	2	9	7	2	5	1	3	5	4	5	5	3	2	4	2	9	7	2	5	1	3	5	4	5	5	3	2	4	2
Q0K4Q1	Q0K4Q1	3	3	3	tr|Q0K4Q1|Q0K4Q1_CUPNH Transcriptional regulator OS=Cupriavidus necator (strain ATCC 17699 / DSM 428 / KCTC 22496 / NCIMB 10442 / H16 / Stanier 337) OX=381666 GN=H16_B0222 PE=4 SV=1	1	3	3	3	0	0	0	0	2	1	1	2	2	1	0	0	0	0	0	0	0	0	2	1	1	2	2	1	0	0	0	0	0	0	0	0	2	1	1	2	2	1	0	0
Q0K4Q4	Q0K4Q4	4	4	4	tr|Q0K4Q4|Q0K4Q4_CUPNH GNAT family N-acetyltransferase OS=Cupriavidus necator (strain ATCC 17699 / DSM 428 / KCTC 22496 / NCIMB 10442 / H16 / Stanier 337) OX=381666 GN=H16_B0219 PE=4 SV=1	1	4	4	4	0	0	0	1	0	0	1	3	1	0	1	0	1	1	0	0	0	1	0	0	1	3	1	0	1	0	1	1	0	0	0	1	0	0	1	3	1	0	1	0
Q0K4Q7	Q0K4Q7	2	2	2	tr|Q0K4Q7|Q0K4Q7_CUPNH 4-Hydroxythreonine-4-phosphate dehydrogenase OS=Cupriavidus necator (strain ATCC 17699 / DSM 428 / KCTC 22496 / NCIMB 10442 / H16 / Stanier 337) OX=381666 GN=pdxA2 PE=4 SV=1	1	2	2	2	0	0	0	1	2	2	1	1	1	0	1	1	0	2	0	0	0	1	2	2	1	1	1	0	1	1	0	2	0	0	0	1	2	2	1	1	1	0	1	1
Q0K4Q8	Q0K4Q8	4	3	3	tr|Q0K4Q8|Q0K4Q8_CUPNH Probable extra-cytoplasmic solute receptor OS=Cupriavidus necator (strain ATCC 17699 / DSM 428 / KCTC 22496 / NCIMB 10442 / H16 / Stanier 337) OX=381666 GN=H16_B0215 PE=3 SV=1	1	4	3	3	1	1	0	1	1	1	2	3	1	1	1	1	1	2	0	0	0	0	0	0	1	2	0	0	0	0	0	1	0	0	0	0	0	0	1	2	0	0	0	0
Q0K4R0	Q0K4R0	1	1	1	tr|Q0K4R0|Q0K4R0_CUPNH Dihydrodipicolinate synthase OS=Cupriavidus necator (strain ATCC 17699 / DSM 428 / KCTC 22496 / NCIMB 10442 / H16 / Stanier 337) OX=381666 GN=dapA2 PE=3 SV=1	1	1	1	1	1	0	1	1	0	0	1	1	1	1	1	0	1	1	1	0	1	1	0	0	1	1	1	1	1	0	1	1	1	0	1	1	0	0	1	1	1	1	1	0
Q0K4R3	Q0K4R3	6	6	6	tr|Q0K4R3|Q0K4R3_CUPNH Histidine phosphatase family protein OS=Cupriavidus necator (strain ATCC 17699 / DSM 428 / KCTC 22496 / NCIMB 10442 / H16 / Stanier 337) OX=381666 GN=H16_B0210 PE=4 SV=1	1	6	6	6	0	1	0	1	1	2	1	1	0	1	0	0	0	0	0	1	0	1	1	2	1	1	0	1	0	0	0	0	0	1	0	1	1	2	1	1	0	1	0	0
Q0K4R4	Q0K4R4	5	5	5	tr|Q0K4R4|Q0K4R4_CUPNH Alpha/beta hydrolase OS=Cupriavidus necator (strain ATCC 17699 / DSM 428 / KCTC 22496 / NCIMB 10442 / H16 / Stanier 337) OX=381666 GN=H16_B0209 PE=4 SV=1	1	5	5	5	1	1	0	1	0	2	2	2	2	1	0	1	4	4	1	1	0	1	0	2	2	2	2	1	0	1	4	4	1	1	0	1	0	2	2	2	2	1	0	1
Q0K4S1	Q0K4S1	9	8	8	tr|Q0K4S1|Q0K4S1_CUPNH Probable extra-cytoplasmic solute receptor OS=Cupriavidus necator (strain ATCC 17699 / DSM 428 / KCTC 22496 / NCIMB 10442 / H16 / Stanier 337) OX=381666 GN=H16_B0202 PE=3 SV=1	1	9	8	8	1	1	1	4	7	8	8	8	2	3	2	3	4	3	1	1	1	4	7	7	7	7	2	3	2	3	4	3	1	1	1	4	7	7	7	7	2	3	2	3
Q0K4S3	Q0K4S3	28	28	28	tr|Q0K4S3|Q0K4S3_CUPNH Beta-ketoadipyl-CoA thiolase OS=Cupriavidus necator (strain ATCC 17699 / DSM 428 / KCTC 22496 / NCIMB 10442 / H16 / Stanier 337) OX=381666 GN=pcaF PE=3 SV=1	1	28	28	28	10	12	14	13	16	18	17	19	12	11	13	7	19	16	10	12	14	13	16	18	17	19	12	11	13	7	19	16	10	12	14	13	16	18	17	19	12	11	13	7
Q0K4S9	Q0K4S9	10	10	10	tr|Q0K4S9|Q0K4S9_CUPNH NirD/YgiW/YdeI family stress tolerance protein OS=Cupriavidus necator (strain ATCC 17699 / DSM 428 / KCTC 22496 / NCIMB 10442 / H16 / Stanier 337) OX=381666 GN=H16_B0194 PE=4 SV=1	1	10	10	10	6	8	10	8	8	9	10	9	9	6	9	8	9	9	6	8	10	8	8	9	10	9	9	6	9	8	9	9	6	8	10	8	8	9	10	9	9	6	9	8
Q0K4T6	Q0K4T6	9	9	9	tr|Q0K4T6|Q0K4T6_CUPNH CpaF family protein OS=Cupriavidus necator (strain ATCC 17699 / DSM 428 / KCTC 22496 / NCIMB 10442 / H16 / Stanier 337) OX=381666 GN=cpaF2 PE=3 SV=1	1	9	9	9	0	1	0	4	2	2	3	5	1	1	3	2	1	2	0	1	0	4	2	2	3	5	1	1	3	2	1	2	0	1	0	4	2	2	3	5	1	1	3	2
Q0K4T7	Q0K4T7	14	14	14	tr|Q0K4T7|Q0K4T7_CUPNH Flp pilus assembly ATPase OS=Cupriavidus necator (strain ATCC 17699 / DSM 428 / KCTC 22496 / NCIMB 10442 / H16 / Stanier 337) OX=381666 GN=cpaE2 PE=4 SV=1	1	14	14	14	3	4	3	2	5	5	7	8	3	2	6	8	4	5	3	4	3	2	5	5	7	8	3	2	6	8	4	5	3	4	3	2	5	5	7	8	3	2	6	8
Q0K4U8	Q0K4U8	7	7	7	tr|Q0K4U8|Q0K4U8_CUPNH Dienelactone hydrolase family protein OS=Cupriavidus necator (strain ATCC 17699 / DSM 428 / KCTC 22496 / NCIMB 10442 / H16 / Stanier 337) OX=381666 GN=H16_B0175 PE=4 SV=1	1	7	7	7	4	4	3	4	4	5	4	7	2	2	3	5	4	5	4	4	3	4	4	5	4	7	2	2	3	5	4	5	4	4	3	4	4	5	4	7	2	2	3	5
Q0K4U9	Q0K4U9	2	2	2	tr|Q0K4U9|Q0K4U9_CUPNH Acyl-CoA synthetase OS=Cupriavidus necator (strain ATCC 17699 / DSM 428 / KCTC 22496 / NCIMB 10442 / H16 / Stanier 337) OX=381666 GN=H16_B0174 PE=4 SV=1	1	2	2	2	0	0	0	0	0	1	2	2	0	1	0	0	0	0	0	0	0	0	0	1	2	2	0	1	0	0	0	0	0	0	0	0	0	1	2	2	0	1	0	0
Q0K4V4	Q0K4V4	1	1	1	tr|Q0K4V4|Q0K4V4_CUPNH LysR family transcriptional regulator OS=Cupriavidus necator (strain ATCC 17699 / DSM 428 / KCTC 22496 / NCIMB 10442 / H16 / Stanier 337) OX=381666 GN=H16_B0169 PE=3 SV=1	1	1	1	1	0	0	0	0	0	0	0	0	1	0	0	0	0	0	0	0	0	0	0	0	0	0	1	0	0	0	0	0	0	0	0	0	0	0	0	0	1	0	0	0
Q0K4V6	Q0K4V6	3	3	3	tr|Q0K4V6|Q0K4V6_CUPNH IclR family transcriptional regulator OS=Cupriavidus necator (strain ATCC 17699 / DSM 428 / KCTC 22496 / NCIMB 10442 / H16 / Stanier 337) OX=381666 GN=H16_B0167 PE=4 SV=1	1	3	3	3	0	1	0	0	2	1	2	2	0	0	0	0	0	0	0	1	0	0	2	1	2	2	0	0	0	0	0	0	0	1	0	0	2	1	2	2	0	0	0	0
Q0K4V7	Q0K4V7	6	6	6	tr|Q0K4V7|Q0K4V7_CUPNH Phytanoyl-CoA dioxygenase family protein OS=Cupriavidus necator (strain ATCC 17699 / DSM 428 / KCTC 22496 / NCIMB 10442 / H16 / Stanier 337) OX=381666 GN=H16_B0166 PE=4 SV=1	1	6	6	6	3	1	3	3	3	2	3	1	2	1	1	1	5	3	3	1	3	3	3	2	3	1	2	1	1	1	5	3	3	1	3	3	3	2	3	1	2	1	1	1
Q0K4W6	Q0K4W6	13	13	13	tr|Q0K4W6|Q0K4W6_CUPNH Organic hydroperoxide resistance protein OS=Cupriavidus necator (strain ATCC 17699 / DSM 428 / KCTC 22496 / NCIMB 10442 / H16 / Stanier 337) OX=381666 GN=ohr PE=3 SV=1	1	13	13	13	10	10	13	10	12	11	12	11	11	10	10	7	9	9	10	10	13	10	12	11	12	11	11	10	10	7	9	9	10	10	13	10	12	11	12	11	11	10	10	7
Q0K4W8	Q0K4W8	4	4	4	tr|Q0K4W8|Q0K4W8_CUPNH OsmC family peroxiredoxin OS=Cupriavidus necator (strain ATCC 17699 / DSM 428 / KCTC 22496 / NCIMB 10442 / H16 / Stanier 337) OX=381666 GN=H16_B0150 PE=4 SV=1	1	4	4	4	2	3	3	2	3	3	3	3	4	3	2	3	3	3	2	3	3	2	3	3	3	3	4	3	2	3	3	3	2	3	3	2	3	3	3	3	4	3	2	3
Q0K4Y9	Q0K4Y9	1	1	1	tr|Q0K4Y9|Q0K4Y9_CUPNH Probable extra-cytoplasmic solute receptor OS=Cupriavidus necator (strain ATCC 17699 / DSM 428 / KCTC 22496 / NCIMB 10442 / H16 / Stanier 337) OX=381666 GN=H16_B0129 PE=3 SV=1	1	1	1	1	0	0	0	0	1	0	1	1	0	0	0	0	0	0	0	0	0	0	1	0	1	1	0	0	0	0	0	0	0	0	0	0	1	0	1	1	0	0	0	0
Q0K4Z2	Q0K4Z2	6	6	6	tr|Q0K4Z2|Q0K4Z2_CUPNH FadR family transcriptional regulator OS=Cupriavidus necator (strain ATCC 17699 / DSM 428 / KCTC 22496 / NCIMB 10442 / H16 / Stanier 337) OX=381666 GN=H16_B0126 PE=4 SV=1	1	6	6	6	0	0	0	0	2	3	3	4	1	1	0	1	0	0	0	0	0	0	2	3	3	4	1	1	0	1	0	0	0	0	0	0	2	3	3	4	1	1	0	1
Q0K4Z4	Q0K4Z4	48	38	38	tr|Q0K4Z4|Q0K4Z4_CUPNH Elongation factor G OS=Cupriavidus necator (strain ATCC 17699 / DSM 428 / KCTC 22496 / NCIMB 10442 / H16 / Stanier 337) OX=381666 GN=fusA PE=3 SV=1	1	48	38	38	29	25	30	31	43	38	40	43	29	28	29	19	29	30	22	18	22	24	35	29	31	34	22	20	21	13	21	22	22	18	22	24	35	29	31	34	22	20	21	13
Q0K512	Q0K512	2	2	2	tr|Q0K512|Q0K512_CUPNH Uncharacterized protein OS=Cupriavidus necator (strain ATCC 17699 / DSM 428 / KCTC 22496 / NCIMB 10442 / H16 / Stanier 337) OX=381666 GN=H16_B0106 PE=4 SV=1	1	2	2	2	0	1	0	1	1	0	0	0	0	0	0	0	0	0	0	1	0	1	1	0	0	0	0	0	0	0	0	0	0	1	0	1	1	0	0	0	0	0	0	0
Q0K513	Q0K513	3	3	3	tr|Q0K513|Q0K513_CUPNH Ferredoxin OS=Cupriavidus necator (strain ATCC 17699 / DSM 428 / KCTC 22496 / NCIMB 10442 / H16 / Stanier 337) OX=381666 GN=H16_B0105 PE=4 SV=1	1	3	3	3	1	0	0	0	0	0	0	0	1	1	3	3	1	2	1	0	0	0	0	0	0	0	1	1	3	3	1	2	1	0	0	0	0	0	0	0	1	1	3	3
Q0K515	Q0K515	18	18	18	tr|Q0K515|Q0K515_CUPNH Fumarate hydratase class II OS=Cupriavidus necator (strain ATCC 17699 / DSM 428 / KCTC 22496 / NCIMB 10442 / H16 / Stanier 337) OX=381666 GN=fumC PE=3 SV=1	1	18	18	18	5	4	4	7	12	10	16	12	8	7	5	8	10	8	5	4	4	7	12	10	16	12	8	7	5	8	10	8	5	4	4	7	12	10	16	12	8	7	5	8
Q0K520	Q0K520	13	13	13	tr|Q0K520|Q0K520_CUPNH YbaK/EbsC family protein OS=Cupriavidus necator (strain ATCC 17699 / DSM 428 / KCTC 22496 / NCIMB 10442 / H16 / Stanier 337) OX=381666 GN=H16_B0098 PE=4 SV=1	1	13	13	13	10	10	11	10	10	11	12	12	9	7	10	10	12	13	10	10	11	10	10	11	12	12	9	7	10	10	12	13	10	10	11	10	10	11	12	12	9	7	10	10
Q0K522	Q0K522	4	4	4	tr|Q0K522|Q0K522_CUPNH Ethanolamine ammonia-lyase large subunit OS=Cupriavidus necator (strain ATCC 17699 / DSM 428 / KCTC 22496 / NCIMB 10442 / H16 / Stanier 337) OX=381666 GN=eutB PE=3 SV=1	1	4	4	4	0	1	0	1	0	2	1	4	0	0	1	0	0	1	0	1	0	1	0	2	1	4	0	0	1	0	0	1	0	1	0	1	0	2	1	4	0	0	1	0
Q0K548	Q0K548	19	19	19	tr|Q0K548|Q0K548_CUPNH AMP nucleosidase OS=Cupriavidus necator (strain ATCC 17699 / DSM 428 / KCTC 22496 / NCIMB 10442 / H16 / Stanier 337) OX=381666 GN=amn PE=3 SV=1	1	19	19	19	4	5	2	7	10	13	14	13	11	5	5	9	14	11	4	5	2	7	10	13	14	13	11	5	5	9	14	11	4	5	2	7	10	13	14	13	11	5	5	9
Q0K549	Q0K549	6	6	6	tr|Q0K549|Q0K549_CUPNH Acetyltransferase OS=Cupriavidus necator (strain ATCC 17699 / DSM 428 / KCTC 22496 / NCIMB 10442 / H16 / Stanier 337) OX=381666 GN=H16_B0069 PE=4 SV=1	1	6	6	6	1	1	1	3	4	3	3	3	1	0	1	1	6	3	1	1	1	3	4	3	3	3	1	0	1	1	6	3	1	1	1	3	4	3	3	3	1	0	1	1
Q0K550	Q0K550	11	11	11	tr|Q0K550|Q0K550_CUPNH NADP oxidoreductase OS=Cupriavidus necator (strain ATCC 17699 / DSM 428 / KCTC 22496 / NCIMB 10442 / H16 / Stanier 337) OX=381666 GN=H16_B0068 PE=4 SV=1	1	11	11	11	1	4	2	2	0	2	3	5	5	1	1	1	5	7	1	4	2	2	0	2	3	5	5	1	1	1	5	7	1	4	2	2	0	2	3	5	5	1	1	1
Q0K551	Q0K551	3	3	3	tr|Q0K551|Q0K551_CUPNH MBL fold metallo-hydrolase OS=Cupriavidus necator (strain ATCC 17699 / DSM 428 / KCTC 22496 / NCIMB 10442 / H16 / Stanier 337) OX=381666 GN=H16_B0067 PE=3 SV=1	1	3	3	3	1	1	2	2	1	1	2	1	2	2	2	1	1	0	1	1	2	2	1	1	2	1	2	2	2	1	1	0	1	1	2	2	1	1	2	1	2	2	2	1
Q0K552	Q0K552	8	7	7	tr|Q0K552|Q0K552_CUPNH Probable extra-cytoplasmic solute receptor OS=Cupriavidus necator (strain ATCC 17699 / DSM 428 / KCTC 22496 / NCIMB 10442 / H16 / Stanier 337) OX=381666 GN=H16_B0066 PE=3 SV=1	1	8	7	7	0	0	0	0	3	5	4	5	0	4	0	0	2	1	0	0	0	0	3	4	3	4	0	4	0	0	2	1	0	0	0	0	3	4	3	4	0	4	0	0
Q0K556	Q0K556	2	2	2	tr|Q0K556|Q0K556_CUPNH SDR family oxidoreductase OS=Cupriavidus necator (strain ATCC 17699 / DSM 428 / KCTC 22496 / NCIMB 10442 / H16 / Stanier 337) OX=381666 GN=H16_B0062 PE=3 SV=1	1	2	2	2	0	0	0	1	0	0	0	2	0	0	1	0	1	1	0	0	0	1	0	0	0	2	0	0	1	0	1	1	0	0	0	1	0	0	0	2	0	0	1	0
Q0K557	Q0K557	22	22	22	tr|Q0K557|Q0K557_CUPNH ABC transporter permease OS=Cupriavidus necator (strain ATCC 17699 / DSM 428 / KCTC 22496 / NCIMB 10442 / H16 / Stanier 337) OX=381666 GN=H16_B0061 PE=3 SV=1	1	22	22	22	4	2	3	7	12	9	17	19	7	4	8	7	9	11	4	2	3	7	12	9	17	19	7	4	8	7	9	11	4	2	3	7	12	9	17	19	7	4	8	7
Q0K558	Q0K558	3	3	3	tr|Q0K558|Q0K558_CUPNH Conserved hypothetical membrane protein OS=Cupriavidus necator (strain ATCC 17699 / DSM 428 / KCTC 22496 / NCIMB 10442 / H16 / Stanier 337) OX=381666 GN=H16_B0060 PE=4 SV=1	1	3	3	3	0	0	0	0	0	3	0	2	1	1	1	2	0	0	0	0	0	0	0	3	0	2	1	1	1	2	0	0	0	0	0	0	0	3	0	2	1	1	1	2
Q0K564	Q0K564	4	4	4	tr|Q0K564|Q0K564_CUPNH GntR family transcriptional regulator OS=Cupriavidus necator (strain ATCC 17699 / DSM 428 / KCTC 22496 / NCIMB 10442 / H16 / Stanier 337) OX=381666 GN=H16_B0054 PE=4 SV=1	1	4	4	4	3	2	0	1	3	3	3	2	2	2	2	1	0	0	3	2	0	1	3	3	3	2	2	2	2	1	0	0	3	2	0	1	3	3	3	2	2	2	2	1
Q0K565	Q0K565	10	10	10	tr|Q0K565|Q0K565_CUPNH Probable extra-cytoplasmic solute receptor OS=Cupriavidus necator (strain ATCC 17699 / DSM 428 / KCTC 22496 / NCIMB 10442 / H16 / Stanier 337) OX=381666 GN=H16_B0053 PE=3 SV=1	1	10	10	10	4	5	6	5	6	6	7	8	3	6	4	3	6	4	4	5	6	5	6	6	7	8	3	6	4	3	6	4	4	5	6	5	6	6	7	8	3	6	4	3
Q0K568	Q0K568	14	14	14	tr|Q0K568|Q0K568_CUPNH Phosphoribosyltransferase OS=Cupriavidus necator (strain ATCC 17699 / DSM 428 / KCTC 22496 / NCIMB 10442 / H16 / Stanier 337) OX=381666 GN=H16_B0050 PE=4 SV=1	1	14	14	14	0	1	1	2	2	4	4	6	4	4	3	5	10	11	0	1	1	2	2	4	4	6	4	4	3	5	10	11	0	1	1	2	2	4	4	6	4	4	3	5
Q0K5B4	Q0K5B4	2	2	2	tr|Q0K5B4|Q0K5B4_CUPNH Chromosome partitioning protein ParB OS=Cupriavidus necator (strain ATCC 17699 / DSM 428 / KCTC 22496 / NCIMB 10442 / H16 / Stanier 337) OX=381666 GN=parB3 PE=3 SV=1	1	2	2	2	0	0	0	0	0	0	1	0	0	1	0	0	0	0	0	0	0	0	0	0	1	0	0	1	0	0	0	0	0	0	0	0	0	0	1	0	0	1	0	0
Q0K5B6	Q0K5B6	4	4	3	tr|Q0K5B6|Q0K5B6_CUPNH Cold-shock protein OS=Cupriavidus necator (strain ATCC 17699 / DSM 428 / KCTC 22496 / NCIMB 10442 / H16 / Stanier 337) OX=381666 GN=H16_B0002 PE=4 SV=1	1	4	4	3	3	2	3	3	3	3	3	3	3	3	3	3	3	3	3	2	3	3	3	3	3	3	3	3	3	3	3	3	3	2	3	3	3	3	3	3	3	3	3	3
Q0K5D6	Q0K5D6	2	2	2	tr|Q0K5D6|Q0K5D6_CUPNH Acriflavin resistance protein A OS=Cupriavidus necator (strain ATCC 17699 / DSM 428 / KCTC 22496 / NCIMB 10442 / H16 / Stanier 337) OX=381666 GN=H16_A3729 PE=3 SV=1	1	2	2	2	0	0	0	0	2	0	1	1	1	0	1	0	0	1	0	0	0	0	2	0	1	1	1	0	1	0	0	1	0	0	0	0	2	0	1	1	1	0	1	0
Q0K5E2	Q0K5E2	2	2	2	tr|Q0K5E2|Q0K5E2_CUPNH Patatin-like phospholipase family protein OS=Cupriavidus necator (strain ATCC 17699 / DSM 428 / KCTC 22496 / NCIMB 10442 / H16 / Stanier 337) OX=381666 GN=H16_A3723 PE=4 SV=1	1	2	2	2	0	0	0	0	0	1	2	2	0	0	0	1	0	0	0	0	0	0	0	1	2	2	0	0	0	1	0	0	0	0	0	0	0	1	2	2	0	0	0	1
Q0K5E7;Q0K3E9;Q0K3S0;Q0K483	Q0K5E7	25;1;1;1	25;1;1;1	25;1;1;1	tr|Q0K5E7|Q0K5E7_CUPNH Probable extra-cytoplasmic solute receptor,putative component of transport system, tripartite tricarboxylate transport (TTT) family OS=Cupriavidus necator (strain ATCC 17699 / DSM 428 / KCTC 22496 / NCIMB 10442 / H16 / Stanier 337) O	4	25	25	25	21	22	21	20	22	21	22	22	20	20	17	15	19	19	21	22	21	20	22	21	22	22	20	20	17	15	19	19	21	22	21	20	22	21	22	22	20	20	17	15
Q0K5F3	Q0K5F3	2	2	2	tr|Q0K5F3|Q0K5F3_CUPNH D-2-hydroxyacid dehydrogenase family protein OS=Cupriavidus necator (strain ATCC 17699 / DSM 428 / KCTC 22496 / NCIMB 10442 / H16 / Stanier 337) OX=381666 GN=serA1 PE=3 SV=1	1	2	2	2	1	1	1	1	0	1	1	0	2	1	2	0	1	1	1	1	1	1	0	1	1	0	2	1	2	0	1	1	1	1	1	1	0	1	1	0	2	1	2	0
Q0K5F4	Q0K5F4	14	14	14	tr|Q0K5F4|Q0K5F4_CUPNH Phosphoenolpyruvate carboxykinase [GTP] OS=Cupriavidus necator (strain ATCC 17699 / DSM 428 / KCTC 22496 / NCIMB 10442 / H16 / Stanier 337) OX=381666 GN=pepck PE=3 SV=1	1	14	14	14	3	3	5	2	6	4	11	9	3	3	4	2	4	3	3	3	5	2	6	4	11	9	3	3	4	2	4	3	3	3	5	2	6	4	11	9	3	3	4	2
Q0K5G1	Q0K5G1	43	43	43	tr|Q0K5G1|Q0K5G1_CUPNH DNA topoisomerase OS=Cupriavidus necator (strain ATCC 17699 / DSM 428 / KCTC 22496 / NCIMB 10442 / H16 / Stanier 337) OX=381666 GN=topB PE=3 SV=1	1	43	43	43	8	6	8	9	30	26	33	32	10	16	5	4	0	0	8	6	8	9	30	26	33	32	10	16	5	4	0	0	8	6	8	9	30	26	33	32	10	16	5	4
Q0K5G4	Q0K5G4	17	17	17	tr|Q0K5G4|Q0K5G4_CUPNH LysM peptidoglycan-binding domain-containing protein OS=Cupriavidus necator (strain ATCC 17699 / DSM 428 / KCTC 22496 / NCIMB 10442 / H16 / Stanier 337) OX=381666 GN=H16_A3701 PE=4 SV=1	1	17	17	17	5	7	6	7	6	9	12	12	5	6	8	7	9	10	5	7	6	7	6	9	12	12	5	6	8	7	9	10	5	7	6	7	6	9	12	12	5	6	8	7
Q0K5G5	Q0K5G5	6	6	6	tr|Q0K5G5|Q0K5G5_CUPNH Peptide deformylase OS=Cupriavidus necator (strain ATCC 17699 / DSM 428 / KCTC 22496 / NCIMB 10442 / H16 / Stanier 337) OX=381666 GN=def PE=3 SV=1	1	6	6	6	2	1	2	4	4	3	5	5	4	2	1	2	2	3	2	1	2	4	4	3	5	5	4	2	1	2	2	3	2	1	2	4	4	3	5	5	4	2	1	2
Q0K5G6	Q0K5G6	7	7	7	tr|Q0K5G6|Q0K5G6_CUPNH Methionyl-tRNA formyltransferase OS=Cupriavidus necator (strain ATCC 17699 / DSM 428 / KCTC 22496 / NCIMB 10442 / H16 / Stanier 337) OX=381666 GN=fmt PE=3 SV=1	1	7	7	7	3	1	2	2	3	5	5	3	1	3	1	2	3	2	3	1	2	2	3	5	5	3	1	3	1	2	3	2	3	1	2	2	3	5	5	3	1	3	1	2
Q0K5G8	Q0K5G8	10	10	10	tr|Q0K5G8|Q0K5G8_CUPNH 16S rRNA (Cytosine(967)-C(5))-methyltransferase RsmB OS=Cupriavidus necator (strain ATCC 17699 / DSM 428 / KCTC 22496 / NCIMB 10442 / H16 / Stanier 337) OX=381666 GN=sun2 PE=3 SV=1	1	10	10	10	3	2	3	3	4	4	4	3	2	2	1	2	2	2	3	2	3	3	4	4	4	3	2	2	1	2	2	2	3	2	3	3	4	4	4	3	2	2	1	2
Q0K5H1;Q0K218;A0AAE5ZM94	Q0K5H1	9;1;1	9;1;1	9;1;1	tr|Q0K5H1|Q0K5H1_CUPNH Response regulator OS=Cupriavidus necator (strain ATCC 17699 / DSM 428 / KCTC 22496 / NCIMB 10442 / H16 / Stanier 337) OX=381666 GN=ntrX PE=4 SV=1	3	9	9	9	6	5	5	5	6	6	7	9	8	6	6	5	1	2	6	5	5	5	6	6	7	9	8	6	6	5	1	2	6	5	5	5	6	6	7	9	8	6	6	5
Q0K5H6	Q0K5H6	13	13	13	tr|Q0K5H6|Q0K5H6_CUPNH ABC transporter substrate-binding protein OS=Cupriavidus necator (strain ATCC 17699 / DSM 428 / KCTC 22496 / NCIMB 10442 / H16 / Stanier 337) OX=381666 GN=H16_A3688 PE=4 SV=1	1	13	13	13	6	8	6	8	8	8	7	10	11	11	9	7	8	9	6	8	6	8	8	8	7	10	11	11	9	7	8	9	6	8	6	8	8	8	7	10	11	11	9	7
Q0K5I0	Q0K5I0	12	12	10	tr|Q0K5I0|Q0K5I0_CUPNH DNA-binding protein HU family OS=Cupriavidus necator (strain ATCC 17699 / DSM 428 / KCTC 22496 / NCIMB 10442 / H16 / Stanier 337) OX=381666 GN=hupB2 PE=3 SV=1	1	12	12	10	8	6	10	8	12	8	10	10	9	8	4	5	3	3	8	6	10	8	12	8	10	10	9	8	4	5	3	3	8	6	10	8	10	8	10	10	9	8	4	5
Q0K5I8	Q0K5I8	3	3	3	tr|Q0K5I8|Q0K5I8_CUPNH Alpha-2-macroglobulin OS=Cupriavidus necator (strain ATCC 17699 / DSM 428 / KCTC 22496 / NCIMB 10442 / H16 / Stanier 337) OX=381666 GN=H16_A3676 PE=3 SV=1	1	3	3	3	0	0	0	0	2	0	1	1	3	3	0	0	0	0	0	0	0	0	2	0	1	1	3	3	0	0	0	0	0	0	0	0	2	0	1	1	3	3	0	0
Q0K5J1	Q0K5J1	8	8	8	tr|Q0K5J1|Q0K5J1_CUPNH Delta(1)-pyrroline-2-carboxylate reductase family protein OS=Cupriavidus necator (strain ATCC 17699 / DSM 428 / KCTC 22496 / NCIMB 10442 / H16 / Stanier 337) OX=381666 GN=H16_A3673 PE=4 SV=1	1	8	8	8	2	2	3	4	2	4	4	6	3	0	3	2	6	4	2	2	3	4	2	4	4	6	3	0	3	2	6	4	2	2	3	4	2	4	4	6	3	0	3	2
Q0K5J5	Q0K5J5	2	2	2	tr|Q0K5J5|Q0K5J5_CUPNH Copper chaperone OS=Cupriavidus necator (strain ATCC 17699 / DSM 428 / KCTC 22496 / NCIMB 10442 / H16 / Stanier 337) OX=381666 GN=copZ PE=4 SV=1	1	2	2	2	1	1	1	2	0	1	0	1	0	0	1	1	1	1	1	1	1	2	0	1	0	1	0	0	1	1	1	1	1	1	1	2	0	1	0	1	0	0	1	1
Q0K5J8	Q0K5J8	5	5	5	tr|Q0K5J8|Q0K5J8_CUPNH Alpha/beta fold hydrolase OS=Cupriavidus necator (strain ATCC 17699 / DSM 428 / KCTC 22496 / NCIMB 10442 / H16 / Stanier 337) OX=381666 GN=pldB PE=4 SV=1	1	5	5	5	0	0	1	0	2	1	1	3	1	1	0	1	1	0	0	0	1	0	2	1	1	3	1	1	0	1	1	0	0	0	1	0	2	1	1	3	1	1	0	1
Q0K5K0	Q0K5K0	21	5	5	tr|Q0K5K0|Q0K5K0_CUPNH methylmalonate-semialdehyde dehydrogenase (CoA acylating) OS=Cupriavidus necator (strain ATCC 17699 / DSM 428 / KCTC 22496 / NCIMB 10442 / H16 / Stanier 337) OX=381666 GN=mmsA2 PE=4 SV=1	1	21	5	5	7	8	7	11	13	16	11	13	7	7	5	10	9	10	2	2	2	2	2	3	3	4	2	2	2	2	2	3	2	2	2	2	2	3	3	4	2	2	2	2
Q0K5K1	Q0K5K1	1	1	1	tr|Q0K5K1|Q0K5K1_CUPNH Choline dehydrogenase OS=Cupriavidus necator (strain ATCC 17699 / DSM 428 / KCTC 22496 / NCIMB 10442 / H16 / Stanier 337) OX=381666 GN=betA4 PE=3 SV=1	1	1	1	1	0	0	0	0	1	0	0	0	0	0	0	0	0	0	0	0	0	0	1	0	0	0	0	0	0	0	0	0	0	0	0	0	1	0	0	0	0	0	0	0
Q0K5K4	Q0K5K4	26	26	26	tr|Q0K5K4|Q0K5K4_CUPNH ABC transporter substrate-binding protein OS=Cupriavidus necator (strain ATCC 17699 / DSM 428 / KCTC 22496 / NCIMB 10442 / H16 / Stanier 337) OX=381666 GN=H16_A3660 PE=3 SV=1	1	26	26	26	18	20	21	22	23	25	21	25	22	20	18	15	20	20	18	20	21	22	23	25	21	25	22	20	18	15	20	20	18	20	21	22	23	25	21	25	22	20	18	15
Q0K5K9	Q0K5K9	15	15	15	tr|Q0K5K9|Q0K5K9_CUPNH ABC transporter substrate-binding protein OS=Cupriavidus necator (strain ATCC 17699 / DSM 428 / KCTC 22496 / NCIMB 10442 / H16 / Stanier 337) OX=381666 GN=H16_A3655 PE=3 SV=1	1	15	15	15	4	3	8	6	11	9	5	6	3	5	2	2	4	6	4	3	8	6	11	9	5	6	3	5	2	2	4	6	4	3	8	6	11	9	5	6	3	5	2	2
Q0K5L8	Q0K5L8	1	1	1	tr|Q0K5L8|Q0K5L8_CUPNH ATPase involved in chromosome partitioning OS=Cupriavidus necator (strain ATCC 17699 / DSM 428 / KCTC 22496 / NCIMB 10442 / H16 / Stanier 337) OX=381666 GN=parA2 PE=4 SV=1	1	1	1	1	0	0	0	0	1	1	1	0	0	0	0	0	0	0	0	0	0	0	1	1	1	0	0	0	0	0	0	0	0	0	0	0	1	1	1	0	0	0	0	0
Q0K5N0	Q0K5N0	1	1	1	tr|Q0K5N0|Q0K5N0_CUPNH Alpha/beta hydrolase OS=Cupriavidus necator (strain ATCC 17699 / DSM 428 / KCTC 22496 / NCIMB 10442 / H16 / Stanier 337) OX=381666 GN=H16_A3634 PE=3 SV=1	1	1	1	1	0	0	0	0	0	0	0	0	1	0	0	0	1	0	0	0	0	0	0	0	0	0	1	0	0	0	1	0	0	0	0	0	0	0	0	0	1	0	0	0
Q0K5N4	Q0K5N4	34	34	34	tr|Q0K5N4|Q0K5N4_CUPNH ABC-type transporter, periplasmic component: HAAT family OS=Cupriavidus necator (strain ATCC 17699 / DSM 428 / KCTC 22496 / NCIMB 10442 / H16 / Stanier 337) OX=381666 GN=H16_A3630 PE=3 SV=1	1	34	34	34	29	30	31	30	32	31	32	30	29	30	26	25	26	25	29	30	31	30	32	31	32	30	29	30	26	25	26	25	29	30	31	30	32	31	32	30	29	30	26	25
Q0K5N5	Q0K5N5	9	9	9	tr|Q0K5N5|Q0K5N5_CUPNH Tetratricopeptide repeat protein OS=Cupriavidus necator (strain ATCC 17699 / DSM 428 / KCTC 22496 / NCIMB 10442 / H16 / Stanier 337) OX=381666 GN=H16_A3629 PE=4 SV=1	1	9	9	9	1	1	2	1	3	3	2	6	1	3	2	3	3	3	1	1	2	1	3	3	2	6	1	3	2	3	3	3	1	1	2	1	3	3	2	6	1	3	2	3
Q0K5N8	Q0K5N8	6	6	6	tr|Q0K5N8|Q0K5N8_CUPNH YMGG-like Gly-zipper domain-containing protein OS=Cupriavidus necator (strain ATCC 17699 / DSM 428 / KCTC 22496 / NCIMB 10442 / H16 / Stanier 337) OX=381666 GN=H16_A3626 PE=4 SV=1	1	6	6	6	3	3	4	4	6	5	6	5	5	5	4	4	4	3	3	3	4	4	6	5	6	5	5	5	4	4	4	3	3	3	4	4	6	5	6	5	5	5	4	4
Q0K5P0	Q0K5P0	1	1	1	tr|Q0K5P0|Q0K5P0_CUPNH General stress protein 17O OS=Cupriavidus necator (strain ATCC 17699 / DSM 428 / KCTC 22496 / NCIMB 10442 / H16 / Stanier 337) OX=381666 GN=H16_A3624 PE=4 SV=1	1	1	1	1	1	0	1	0	0	0	0	1	0	0	0	0	1	0	1	0	1	0	0	0	0	1	0	0	0	0	1	0	1	0	1	0	0	0	0	1	0	0	0	0
Q0K5P1	Q0K5P1	12	12	12	tr|Q0K5P1|Q0K5P1_CUPNH MBL fold metallo-hydrolase OS=Cupriavidus necator (strain ATCC 17699 / DSM 428 / KCTC 22496 / NCIMB 10442 / H16 / Stanier 337) OX=381666 GN=H16_A3623 PE=4 SV=1	1	12	12	12	8	7	6	9	10	10	10	11	8	7	9	7	10	8	8	7	6	9	10	10	10	11	8	7	9	7	10	8	8	7	6	9	10	10	10	11	8	7	9	7
Q0K5P2	Q0K5P2	4	4	4	tr|Q0K5P2|Q0K5P2_CUPNH L-serine dehydratase OS=Cupriavidus necator (strain ATCC 17699 / DSM 428 / KCTC 22496 / NCIMB 10442 / H16 / Stanier 337) OX=381666 GN=sdaA PE=3 SV=1	1	4	4	4	0	1	0	1	3	3	2	3	0	0	2	4	4	4	0	1	0	1	3	3	2	3	0	0	2	4	4	4	0	1	0	1	3	3	2	3	0	0	2	4
Q0K5P3	Q0K5P3	24	24	24	tr|Q0K5P3|Q0K5P3_CUPNH Glycine dehydrogenase (decarboxylating) OS=Cupriavidus necator (strain ATCC 17699 / DSM 428 / KCTC 22496 / NCIMB 10442 / H16 / Stanier 337) OX=381666 GN=gcvP PE=3 SV=1	1	24	24	24	7	8	6	6	14	13	13	15	6	6	8	6	16	7	7	8	6	6	14	13	13	15	6	6	8	6	16	7	7	8	6	6	14	13	13	15	6	6	8	6
Q0K5P4	Q0K5P4	4	4	4	tr|Q0K5P4|Q0K5P4_CUPNH Glycine cleavage system H protein OS=Cupriavidus necator (strain ATCC 17699 / DSM 428 / KCTC 22496 / NCIMB 10442 / H16 / Stanier 337) OX=381666 GN=gcvH PE=3 SV=1	1	4	4	4	3	3	3	4	4	3	4	3	3	3	3	3	4	3	3	3	3	4	4	3	4	3	3	3	3	3	4	3	3	3	3	4	4	3	4	3	3	3	3	3
Q0K5Q0	Q0K5Q0	4	4	4	tr|Q0K5Q0|Q0K5Q0_CUPNH Cytochrome c5 family protein OS=Cupriavidus necator (strain ATCC 17699 / DSM 428 / KCTC 22496 / NCIMB 10442 / H16 / Stanier 337) OX=381666 GN=H16_A3614 PE=4 SV=1	1	4	4	4	2	3	3	2	2	2	4	3	2	3	2	2	2	0	2	3	3	2	2	2	4	3	2	3	2	2	2	0	2	3	3	2	2	2	4	3	2	3	2	2
Q0K5R0	Q0K5R0	3	3	3	tr|Q0K5R0|Q0K5R0_CUPNH Metalloprotease OS=Cupriavidus necator (strain ATCC 17699 / DSM 428 / KCTC 22496 / NCIMB 10442 / H16 / Stanier 337) OX=381666 GN=H16_A3603 PE=4 SV=1	1	3	3	3	0	0	0	0	0	1	0	3	0	1	0	1	2	2	0	0	0	0	0	1	0	3	0	1	0	1	2	2	0	0	0	0	0	1	0	3	0	1	0	1
Q0K5R2	Q0K5R2	1	1	1	tr|Q0K5R2|Q0K5R2_CUPNH Glycerate kinase OS=Cupriavidus necator (strain ATCC 17699 / DSM 428 / KCTC 22496 / NCIMB 10442 / H16 / Stanier 337) OX=381666 GN=ttuD1 PE=4 SV=1	1	1	1	1	0	0	0	0	1	1	1	1	0	0	0	0	0	0	0	0	0	0	1	1	1	1	0	0	0	0	0	0	0	0	0	0	1	1	1	1	0	0	0	0
Q0K5R9	Q0K5R9	13	13	13	tr|Q0K5R9|Q0K5R9_CUPNH Enoyl-CoA hydratase OS=Cupriavidus necator (strain ATCC 17699 / DSM 428 / KCTC 22496 / NCIMB 10442 / H16 / Stanier 337) OX=381666 GN=H16_A3594 PE=3 SV=1	1	13	13	13	5	6	6	6	9	8	10	10	7	8	7	6	2	3	5	6	6	6	9	8	10	10	7	8	7	6	2	3	5	6	6	6	9	8	10	10	7	8	7	6
Q0K5S0	Q0K5S0	19	19	19	tr|Q0K5S0|Q0K5S0_CUPNH 2-(1,2-epoxy-1,2-dihydrophenyl)acetyl-CoA isomerase OS=Cupriavidus necator (strain ATCC 17699 / DSM 428 / KCTC 22496 / NCIMB 10442 / H16 / Stanier 337) OX=381666 GN=H16_A3593 PE=3 SV=1	1	19	19	19	9	7	8	8	10	14	11	11	5	6	8	9	8	7	9	7	8	8	10	14	11	11	5	6	8	9	8	7	9	7	8	8	10	14	11	11	5	6	8	9
Q0K5S1	Q0K5S1	2	2	2	tr|Q0K5S1|Q0K5S1_CUPNH SDR family oxidoreductase OS=Cupriavidus necator (strain ATCC 17699 / DSM 428 / KCTC 22496 / NCIMB 10442 / H16 / Stanier 337) OX=381666 GN=H16_A3592 PE=4 SV=1	1	2	2	2	1	1	1	1	1	0	2	2	1	1	1	1	2	2	1	1	1	1	1	0	2	2	1	1	1	1	2	2	1	1	1	1	1	0	2	2	1	1	1	1
Q0K5S2	Q0K5S2	3	3	3	tr|Q0K5S2|Q0K5S2_CUPNH GntR family transcriptional regulator OS=Cupriavidus necator (strain ATCC 17699 / DSM 428 / KCTC 22496 / NCIMB 10442 / H16 / Stanier 337) OX=381666 GN=H16_A3591 PE=4 SV=1	1	3	3	3	0	0	0	0	0	1	2	1	0	0	0	0	0	0	0	0	0	0	0	1	2	1	0	0	0	0	0	0	0	0	0	0	0	1	2	1	0	0	0	0
Q0K5S4	Q0K5S4	13	13	13	tr|Q0K5S4|Q0K5S4_CUPNH Acetylornithine deacetylase/succinyl-diaminopimelate desuccinylase deacylase OS=Cupriavidus necator (strain ATCC 17699 / DSM 428 / KCTC 22496 / NCIMB 10442 / H16 / Stanier 337) OX=381666 GN=H16_A3589 PE=3 SV=1	1	13	13	13	5	4	5	4	8	5	8	5	6	4	7	4	6	6	5	4	5	4	8	5	8	5	6	4	7	4	6	6	5	4	5	4	8	5	8	5	6	4	7	4
Q0K5S5	Q0K5S5	23	23	23	tr|Q0K5S5|Q0K5S5_CUPNH M20/M25/M40 family metallo-hydrolase OS=Cupriavidus necator (strain ATCC 17699 / DSM 428 / KCTC 22496 / NCIMB 10442 / H16 / Stanier 337) OX=381666 GN=H16_A3588 PE=4 SV=1	1	23	23	23	13	7	13	9	19	10	16	12	14	7	11	3	13	9	13	7	13	9	19	10	16	12	14	7	11	3	13	9	13	7	13	9	19	10	16	12	14	7	11	3
Q0K5S8	Q0K5S8	10	10	10	tr|Q0K5S8|Q0K5S8_CUPNH Arsenate reductase OS=Cupriavidus necator (strain ATCC 17699 / DSM 428 / KCTC 22496 / NCIMB 10442 / H16 / Stanier 337) OX=381666 GN=arsC2 PE=3 SV=1	1	10	10	10	8	7	7	7	7	8	8	8	8	5	8	6	9	8	8	7	7	7	7	8	8	8	8	5	8	6	9	8	8	7	7	7	7	8	8	8	8	5	8	6
Q0K5T1	Q0K5T1	6	6	6	tr|Q0K5T1|Q0K5T1_CUPNH Hydroxyacylglutathione hydrolase OS=Cupriavidus necator (strain ATCC 17699 / DSM 428 / KCTC 22496 / NCIMB 10442 / H16 / Stanier 337) OX=381666 GN=gloB3 PE=4 SV=1	1	6	6	6	4	4	4	3	1	2	2	3	2	1	2	2	3	4	4	4	4	3	1	2	2	3	2	1	2	2	3	4	4	4	4	3	1	2	2	3	2	1	2	2
Q0K5T3	Q0K5T3	4	4	4	tr|Q0K5T3|Q0K5T3_CUPNH Ribosomal RNA small subunit methyltransferase I OS=Cupriavidus necator (strain ATCC 17699 / DSM 428 / KCTC 22496 / NCIMB 10442 / H16 / Stanier 337) OX=381666 GN=rsmI PE=3 SV=1	1	4	4	4	1	1	0	1	1	1	3	4	1	1	1	1	1	1	1	1	0	1	1	1	3	4	1	1	1	1	1	1	1	1	0	1	1	1	3	4	1	1	1	1
Q0K5T6	Q0K5T6	10	10	10	tr|Q0K5T6|Q0K5T6_CUPNH BON domain-containing protein OS=Cupriavidus necator (strain ATCC 17699 / DSM 428 / KCTC 22496 / NCIMB 10442 / H16 / Stanier 337) OX=381666 GN=H16_A3577 PE=4 SV=1	1	10	10	10	3	4	3	3	7	6	6	8	3	5	5	6	6	7	3	4	3	3	7	6	6	8	3	5	5	6	6	7	3	4	3	3	7	6	6	8	3	5	5	6
Q0K5T7	Q0K5T7	2	2	2	tr|Q0K5T7|Q0K5T7_CUPNH C-type cytochrome OS=Cupriavidus necator (strain ATCC 17699 / DSM 428 / KCTC 22496 / NCIMB 10442 / H16 / Stanier 337) OX=381666 GN=H16_A3576 PE=4 SV=1	1	2	2	2	0	1	1	1	1	2	1	1	1	0	0	0	2	1	0	1	1	1	1	2	1	1	1	0	0	0	2	1	0	1	1	1	1	2	1	1	1	0	0	0
Q0K5T8	Q0K5T8	21	21	21	tr|Q0K5T8|Q0K5T8_CUPNH Flavocytochrome C OS=Cupriavidus necator (strain ATCC 17699 / DSM 428 / KCTC 22496 / NCIMB 10442 / H16 / Stanier 337) OX=381666 GN=hcaD PE=4 SV=1	1	21	21	21	8	10	6	14	12	16	15	19	16	7	13	9	15	17	8	10	6	14	12	16	15	19	16	7	13	9	15	17	8	10	6	14	12	16	15	19	16	7	13	9
Q0K5U3	Q0K5U3	8	8	8	tr|Q0K5U3|Q0K5U3_CUPNH C-type cytochrome OS=Cupriavidus necator (strain ATCC 17699 / DSM 428 / KCTC 22496 / NCIMB 10442 / H16 / Stanier 337) OX=381666 GN=H16_A3570 PE=4 SV=1	1	8	8	8	7	7	7	7	8	7	7	7	7	7	7	7	7	7	7	7	7	7	8	7	7	7	7	7	7	7	7	7	7	7	7	7	8	7	7	7	7	7	7	7
Q0K5U4	Q0K5U4	7	7	7	tr|Q0K5U4|Q0K5U4_CUPNH Sulfur oxidation protein (SoxY) OS=Cupriavidus necator (strain ATCC 17699 / DSM 428 / KCTC 22496 / NCIMB 10442 / H16 / Stanier 337) OX=381666 GN=soxY PE=4 SV=1	1	7	7	7	4	4	4	4	4	4	4	6	5	4	5	5	4	5	4	4	4	4	4	4	4	6	5	4	5	5	4	5	4	4	4	4	4	4	4	6	5	4	5	5
Q0K5U5	Q0K5U5	15	15	15	tr|Q0K5U5|Q0K5U5_CUPNH Sulfur oxidation protein (SoxZ) OS=Cupriavidus necator (strain ATCC 17699 / DSM 428 / KCTC 22496 / NCIMB 10442 / H16 / Stanier 337) OX=381666 GN=soxZ PE=4 SV=1	1	15	15	15	9	9	10	11	12	11	9	12	8	8	8	7	7	9	9	9	10	11	12	11	9	12	8	8	8	7	7	9	9	9	10	11	12	11	9	12	8	8	8	7
Q0K5U6	Q0K5U6	5	5	5	tr|Q0K5U6|Q0K5U6_CUPNH Conserved hypothetical secreted protein OS=Cupriavidus necator (strain ATCC 17699 / DSM 428 / KCTC 22496 / NCIMB 10442 / H16 / Stanier 337) OX=381666 GN=H16_A3567 PE=4 SV=1	1	5	5	5	0	0	1	0	1	0	4	3	2	0	0	1	2	0	0	0	1	0	1	0	4	3	2	0	0	1	2	0	0	0	1	0	1	0	4	3	2	0	0	1
Q0K5U7	Q0K5U7	22	22	22	tr|Q0K5U7|Q0K5U7_CUPNH SoxAX cytochrome complex subunit A OS=Cupriavidus necator (strain ATCC 17699 / DSM 428 / KCTC 22496 / NCIMB 10442 / H16 / Stanier 337) OX=381666 GN=soxA PE=3 SV=1	1	22	22	22	9	4	10	5	15	10	17	13	8	6	3	4	1	4	9	4	10	5	15	10	17	13	8	6	3	4	1	4	9	4	10	5	15	10	17	13	8	6	3	4
Q0K5U8	Q0K5U8	9	9	9	tr|Q0K5U8|Q0K5U8_CUPNH Sulfur oxidation c-type cytochrome SoxX OS=Cupriavidus necator (strain ATCC 17699 / DSM 428 / KCTC 22496 / NCIMB 10442 / H16 / Stanier 337) OX=381666 GN=soxX PE=4 SV=1	1	9	9	9	7	3	6	6	7	6	7	6	4	5	1	1	0	0	7	3	6	6	7	6	7	6	4	5	1	1	0	0	7	3	6	6	7	6	7	6	4	5	1	1
Q0K5U9	Q0K5U9	3	3	3	tr|Q0K5U9|Q0K5U9_CUPNH Thiol-disulfide isomerase and thioredoxins OS=Cupriavidus necator (strain ATCC 17699 / DSM 428 / KCTC 22496 / NCIMB 10442 / H16 / Stanier 337) OX=381666 GN=H16_A3564 PE=4 SV=1	1	3	3	3	0	0	0	1	0	0	1	0	1	0	1	0	2	1	0	0	0	1	0	0	1	0	1	0	1	0	2	1	0	0	0	1	0	0	1	0	1	0	1	0
Q0K5V0	Q0K5V0	14	14	14	tr|Q0K5V0|Q0K5V0_CUPNH 5-Nucleotidase/2,3-cyclic phosphodiesterase or related esterase OS=Cupriavidus necator (strain ATCC 17699 / DSM 428 / KCTC 22496 / NCIMB 10442 / H16 / Stanier 337) OX=381666 GN=soxB PE=3 SV=1	1	14	14	14	6	6	4	3	9	3	10	9	3	5	3	2	5	3	6	6	4	3	9	3	10	9	3	5	3	2	5	3	6	6	4	3	9	3	10	9	3	5	3	2
Q0K5V2	Q0K5V2	1	1	1	tr|Q0K5V2|Q0K5V2_CUPNH Uncharacterized protein OS=Cupriavidus necator (strain ATCC 17699 / DSM 428 / KCTC 22496 / NCIMB 10442 / H16 / Stanier 337) OX=381666 GN=H16_A3560 PE=4 SV=1	1	1	1	1	1	0	0	0	1	1	1	1	0	1	1	0	0	0	1	0	0	0	1	1	1	1	0	1	1	0	0	0	1	0	0	0	1	1	1	1	0	1	1	0
Q0K5V4	Q0K5V4	3	3	3	tr|Q0K5V4|Q0K5V4_CUPNH DNA-3-methyladenine glycosylase I OS=Cupriavidus necator (strain ATCC 17699 / DSM 428 / KCTC 22496 / NCIMB 10442 / H16 / Stanier 337) OX=381666 GN=tag PE=4 SV=1	1	3	3	3	0	0	0	0	1	1	0	2	0	0	0	0	0	0	0	0	0	0	1	1	0	2	0	0	0	0	0	0	0	0	0	0	1	1	0	2	0	0	0	0
Q0K5V5	Q0K5V5	1	1	1	tr|Q0K5V5|Q0K5V5_CUPNH DUF2314 domain-containing protein OS=Cupriavidus necator (strain ATCC 17699 / DSM 428 / KCTC 22496 / NCIMB 10442 / H16 / Stanier 337) OX=381666 GN=H16_A3557 PE=4 SV=1	1	1	1	1	0	0	0	0	0	0	0	1	0	0	0	0	0	0	0	0	0	0	0	0	0	1	0	0	0	0	0	0	0	0	0	0	0	0	0	1	0	0	0	0
Q0K5W1	Q0K5W1	8	8	8	tr|Q0K5W1|Q0K5W1_CUPNH Methylmalonyl CoA epimerase OS=Cupriavidus necator (strain ATCC 17699 / DSM 428 / KCTC 22496 / NCIMB 10442 / H16 / Stanier 337) OX=381666 GN=H16_A3551 PE=4 SV=1	1	8	8	8	3	5	3	4	5	1	0	2	1	0	4	2	5	4	3	5	3	4	5	1	0	2	1	0	4	2	5	4	3	5	3	4	5	1	0	2	1	0	4	2
Q0K5W2	Q0K5W2	5	5	5	tr|Q0K5W2|Q0K5W2_CUPNH GFA family protein OS=Cupriavidus necator (strain ATCC 17699 / DSM 428 / KCTC 22496 / NCIMB 10442 / H16 / Stanier 337) OX=381666 GN=H16_A3550 PE=3 SV=1	1	5	5	5	0	3	1	3	0	2	0	3	0	1	0	2	0	5	0	3	1	3	0	2	0	3	0	1	0	2	0	5	0	3	1	3	0	2	0	3	0	1	0	2
Q0K5W4	Q0K5W4	2	2	2	tr|Q0K5W4|Q0K5W4_CUPNH HD domain-containing protein OS=Cupriavidus necator (strain ATCC 17699 / DSM 428 / KCTC 22496 / NCIMB 10442 / H16 / Stanier 337) OX=381666 GN=H16_A3548 PE=4 SV=1	1	2	2	2	2	1	1	1	2	2	2	2	1	1	1	2	1	1	2	1	1	1	2	2	2	2	1	1	1	2	1	1	2	1	1	1	2	2	2	2	1	1	1	2
Q0K5W5;Q0JZR2	Q0K5W5	3;1	3;1	2;0	tr|Q0K5W5|Q0K5W5_CUPNH Indolepyruvate ferredoxin oxidoreductase family protein OS=Cupriavidus necator (strain ATCC 17699 / DSM 428 / KCTC 22496 / NCIMB 10442 / H16 / Stanier 337) OX=381666 GN=porG PE=4 SV=1	2	3	3	2	0	1	0	0	0	0	0	0	1	3	1	0	0	0	0	1	0	0	0	0	0	0	1	3	1	0	0	0	0	1	0	0	0	0	0	0	1	2	1	0
Q0K5X7	Q0K5X7	1	1	1	tr|Q0K5X7|Q0K5X7_CUPNH Type II secretion system core protein G OS=Cupriavidus necator (strain ATCC 17699 / DSM 428 / KCTC 22496 / NCIMB 10442 / H16 / Stanier 337) OX=381666 GN=gspG PE=3 SV=1	1	1	1	1	0	0	0	0	0	1	0	0	0	0	0	0	0	0	0	0	0	0	0	1	0	0	0	0	0	0	0	0	0	0	0	0	0	1	0	0	0	0	0	0
Q0K5Y2	Q0K5Y2	5	5	5	tr|Q0K5Y2|Q0K5Y2_CUPNH Lrp/AsnC family transcriptional regulator OS=Cupriavidus necator (strain ATCC 17699 / DSM 428 / KCTC 22496 / NCIMB 10442 / H16 / Stanier 337) OX=381666 GN=H16_A3530 PE=4 SV=1	1	5	5	5	1	0	0	0	3	2	2	5	1	1	0	1	1	0	1	0	0	0	3	2	2	5	1	1	0	1	1	0	1	0	0	0	3	2	2	5	1	1	0	1
Q0K5Y3	Q0K5Y3	3	3	3	tr|Q0K5Y3|Q0K5Y3_CUPNH Acetyltransferase OS=Cupriavidus necator (strain ATCC 17699 / DSM 428 / KCTC 22496 / NCIMB 10442 / H16 / Stanier 337) OX=381666 GN=H16_A3529 PE=4 SV=1	1	3	3	3	1	1	0	1	1	2	1	1	1	1	2	1	1	3	1	1	0	1	1	2	1	1	1	1	2	1	1	3	1	1	0	1	1	2	1	1	1	1	2	1
Q0K5Y8	Q0K5Y8	2	2	2	tr|Q0K5Y8|Q0K5Y8_CUPNH Phenylacetate-CoA oxygenase/reductase subunit PaaK OS=Cupriavidus necator (strain ATCC 17699 / DSM 428 / KCTC 22496 / NCIMB 10442 / H16 / Stanier 337) OX=381666 GN=paaE1 PE=4 SV=1	1	2	2	2	0	0	0	0	0	0	1	0	1	1	1	2	1	0	0	0	0	0	0	0	1	0	1	1	1	2	1	0	0	0	0	0	0	0	1	0	1	1	1	2
Q0K5Z1	Q0K5Z1	2	2	2	tr|Q0K5Z1|Q0K5Z1_CUPNH 1,2-phenylacetyl-CoA epoxidase subunit B OS=Cupriavidus necator (strain ATCC 17699 / DSM 428 / KCTC 22496 / NCIMB 10442 / H16 / Stanier 337) OX=381666 GN=paaB1 PE=4 SV=1	1	2	2	2	0	0	0	1	1	2	0	0	0	0	0	0	0	0	0	0	0	1	1	2	0	0	0	0	0	0	0	0	0	0	0	1	1	2	0	0	0	0	0	0
Q0K5Z2	Q0K5Z2	3	3	3	tr|Q0K5Z2|Q0K5Z2_CUPNH 1,2-phenylacetyl-CoA epoxidase subunit A OS=Cupriavidus necator (strain ATCC 17699 / DSM 428 / KCTC 22496 / NCIMB 10442 / H16 / Stanier 337) OX=381666 GN=paaA1 PE=4 SV=1	1	3	3	3	1	2	1	1	1	1	0	0	1	0	0	1	0	0	1	2	1	1	1	1	0	0	1	0	0	1	0	0	1	2	1	1	1	1	0	0	1	0	0	1
Q0K5Z3	Q0K5Z3	13	13	13	tr|Q0K5Z3|Q0K5Z3_CUPNH Universal stress protein OS=Cupriavidus necator (strain ATCC 17699 / DSM 428 / KCTC 22496 / NCIMB 10442 / H16 / Stanier 337) OX=381666 GN=H16_A3519 PE=3 SV=1	1	13	13	13	9	9	8	9	10	11	11	13	11	10	10	8	11	11	9	9	8	9	10	11	11	13	11	10	10	8	11	11	9	9	8	9	10	11	11	13	11	10	10	8
Q0K5Z4	Q0K5Z4	2	2	2	tr|Q0K5Z4|Q0K5Z4_CUPNH DUF1488 domain-containing protein OS=Cupriavidus necator (strain ATCC 17699 / DSM 428 / KCTC 22496 / NCIMB 10442 / H16 / Stanier 337) OX=381666 GN=H16_A3518 PE=4 SV=1	1	2	2	2	0	0	0	0	0	1	1	2	0	1	0	0	1	1	0	0	0	0	0	1	1	2	0	1	0	0	1	1	0	0	0	0	0	1	1	2	0	1	0	0
Q0K5Z8;Q0KA99	Q0K5Z8	8;3	8;3	8;3	tr|Q0K5Z8|Q0K5Z8_CUPNH AMP-binding protein OS=Cupriavidus necator (strain ATCC 17699 / DSM 428 / KCTC 22496 / NCIMB 10442 / H16 / Stanier 337) OX=381666 GN=H16_A3514 PE=3 SV=1	2	8	8	8	1	0	0	2	1	1	3	1	0	0	1	1	2	2	1	0	0	2	1	1	3	1	0	0	1	1	2	2	1	0	0	2	1	1	3	1	0	0	1	1
Q0K601	Q0K601	15	15	15	tr|Q0K601|Q0K601_CUPNH Transcription termination/antitermination protein NusG OS=Cupriavidus necator (strain ATCC 17699 / DSM 428 / KCTC 22496 / NCIMB 10442 / H16 / Stanier 337) OX=381666 GN=nusG PE=3 SV=1	1	15	15	15	9	7	9	8	12	11	11	13	9	10	6	4	2	5	9	7	9	8	12	11	11	13	9	10	6	4	2	5	9	7	9	8	12	11	11	13	9	10	6	4
Q0K611	Q0K611	72	72	62	tr|Q0K611|Q0K611_CUPNH Elongation factor G OS=Cupriavidus necator (strain ATCC 17699 / DSM 428 / KCTC 22496 / NCIMB 10442 / H16 / Stanier 337) OX=381666 GN=fusA PE=3 SV=1	1	72	72	62	48	46	49	47	65	63	62	61	53	59	50	35	52	45	48	46	49	47	65	63	62	61	53	59	50	35	52	45	41	39	41	40	57	54	53	52	46	51	42	29
Q0K615	Q0K615	13	13	13	tr|Q0K615|Q0K615_CUPNH Dienelactone hydrolase family protein OS=Cupriavidus necator (strain ATCC 17699 / DSM 428 / KCTC 22496 / NCIMB 10442 / H16 / Stanier 337) OX=381666 GN=H16_A3488 PE=4 SV=1	1	13	13	13	5	6	6	9	9	10	8	9	7	5	5	6	8	9	5	6	6	9	9	10	8	9	7	5	5	6	8	9	5	6	6	9	9	10	8	9	7	5	5	6
Q0K650	Q0K650	20	20	20	tr|Q0K650|Q0K650_CUPNH Delta-aminolevulinic acid dehydratase OS=Cupriavidus necator (strain ATCC 17699 / DSM 428 / KCTC 22496 / NCIMB 10442 / H16 / Stanier 337) OX=381666 GN=hemB PE=3 SV=1	1	20	20	20	9	11	10	12	16	14	15	17	15	10	13	11	16	16	9	11	10	12	16	14	15	17	15	10	13	11	16	16	9	11	10	12	16	14	15	17	15	10	13	11
Q0K652	Q0K652	7	7	7	tr|Q0K652|Q0K652_CUPNH C-type cytochrome OS=Cupriavidus necator (strain ATCC 17699 / DSM 428 / KCTC 22496 / NCIMB 10442 / H16 / Stanier 337) OX=381666 GN=H16_A3451 PE=4 SV=1	1	7	7	7	0	0	1	1	2	4	4	2	2	4	2	1	4	1	0	0	1	1	2	4	4	2	2	4	2	1	4	1	0	0	1	1	2	4	4	2	2	4	2	1
Q0K658	Q0K658	15	15	15	tr|Q0K658|Q0K658_CUPNH Protein-methionine-sulfoxide reductase catalytic subunit MsrP OS=Cupriavidus necator (strain ATCC 17699 / DSM 428 / KCTC 22496 / NCIMB 10442 / H16 / Stanier 337) OX=381666 GN=msrP PE=3 SV=1	1	15	15	15	5	2	4	4	13	6	12	6	8	5	7	2	7	4	5	2	4	4	13	6	12	6	8	5	7	2	7	4	5	2	4	4	13	6	12	6	8	5	7	2
Q0K660	Q0K660	21	21	21	tr|Q0K660|Q0K660_CUPNH Diaminopimelate decarboxylase OS=Cupriavidus necator (strain ATCC 17699 / DSM 428 / KCTC 22496 / NCIMB 10442 / H16 / Stanier 337) OX=381666 GN=lysA2 PE=3 SV=1	1	21	21	21	7	8	9	9	9	7	10	14	5	4	7	7	11	12	7	8	9	9	9	7	10	14	5	4	7	7	11	12	7	8	9	9	9	7	10	14	5	4	7	7
Q0K667	Q0K667	4	4	4	tr|Q0K667|Q0K667_CUPNH Type IV pilus biogenesis and competence protein PilQ OS=Cupriavidus necator (strain ATCC 17699 / DSM 428 / KCTC 22496 / NCIMB 10442 / H16 / Stanier 337) OX=381666 GN=pilQ2 PE=3 SV=1	1	4	4	4	0	0	0	0	2	1	1	1	0	0	0	0	1	1	0	0	0	0	2	1	1	1	0	0	0	0	1	1	0	0	0	0	2	1	1	1	0	0	0	0
Q0K668;A0AAE5ZIU3	Q0K668;A0AAE5ZIU3	3;2	3;2	3;2	tr|Q0K668|Q0K668_CUPNH Shikimate kinase OS=Cupriavidus necator (strain ATCC 17699 / DSM 428 / KCTC 22496 / NCIMB 10442 / H16 / Stanier 337) OX=381666 GN=aroL PE=3 SV=1;tr|A0AAE5ZIU3|A0AAE5ZIU3_CUPNH Shikimate kinase OS=Cupriavidus necator (strain ATCC 1769	2	3	3	3	2	2	2	2	2	2	2	3	2	1	2	2	1	2	2	2	2	2	2	2	2	3	2	1	2	2	1	2	2	2	2	2	2	2	2	3	2	1	2	2
Q0K670	Q0K670	20	20	20	tr|Q0K670|Q0K670_CUPNH Deoxyguanosinetriphosphate triphosphohydrolase-like protein OS=Cupriavidus necator (strain ATCC 17699 / DSM 428 / KCTC 22496 / NCIMB 10442 / H16 / Stanier 337) OX=381666 GN=dgt PE=3 SV=1	1	20	20	20	3	6	6	5	9	13	13	15	14	10	13	9	1	4	3	6	6	5	9	13	13	15	14	10	13	9	1	4	3	6	6	5	9	13	13	15	14	10	13	9
Q0K672	Q0K672	59	59	59	tr|Q0K672|Q0K672_CUPNH Glutamate synthase [NADPH], Glutamate synthase amidotransferase domain OS=Cupriavidus necator (strain ATCC 17699 / DSM 428 / KCTC 22496 / NCIMB 10442 / H16 / Stanier 337) OX=381666 GN=gltB1 PE=3 SV=1	1	59	59	59	8	12	7	9	27	25	41	49	8	14	12	10	7	10	8	12	7	9	27	25	41	49	8	14	12	10	7	10	8	12	7	9	27	25	41	49	8	14	12	10
Q0K673	Q0K673	28	28	28	tr|Q0K673|Q0K673_CUPNH Glutamate synthase [NADPH] small chain OS=Cupriavidus necator (strain ATCC 17699 / DSM 428 / KCTC 22496 / NCIMB 10442 / H16 / Stanier 337) OX=381666 GN=gltD PE=4 SV=1	1	28	28	28	10	8	12	13	14	15	18	25	8	14	7	8	9	10	10	8	12	13	14	15	18	25	8	14	7	8	9	10	10	8	12	13	14	15	18	25	8	14	7	8
Q0K678	Q0K678	2	2	2	tr|Q0K678|Q0K678_CUPNH ABC-type transporter, periplasmic component involved in toluene tolerance OS=Cupriavidus necator (strain ATCC 17699 / DSM 428 / KCTC 22496 / NCIMB 10442 / H16 / Stanier 337) OX=381666 GN=ttg2C PE=4 SV=1	1	2	2	2	0	0	0	0	0	0	2	1	1	1	0	0	0	0	0	0	0	0	0	0	2	1	1	1	0	0	0	0	0	0	0	0	0	0	2	1	1	1	0	0
Q0K680	Q0K680	23	23	23	tr|Q0K680|Q0K680_CUPNH ABC transporter substrate-binding protein OS=Cupriavidus necator (strain ATCC 17699 / DSM 428 / KCTC 22496 / NCIMB 10442 / H16 / Stanier 337) OX=381666 GN=ttg2D PE=4 SV=1	1	23	23	23	10	14	9	13	19	16	17	16	13	15	13	14	16	16	10	14	9	13	19	16	17	16	13	15	13	14	16	16	10	14	9	13	19	16	17	16	13	15	13	14
Q0K684	Q0K684	3	3	3	tr|Q0K684|Q0K684_CUPNH BolA family transcriptional regulator OS=Cupriavidus necator (strain ATCC 17699 / DSM 428 / KCTC 22496 / NCIMB 10442 / H16 / Stanier 337) OX=381666 GN=bolA PE=3 SV=1	1	3	3	3	0	0	1	1	0	0	0	1	2	1	0	0	1	3	0	0	1	1	0	0	0	1	2	1	0	0	1	3	0	0	1	1	0	0	0	1	2	1	0	0
Q0K687	Q0K687	31	31	31	tr|Q0K687|Q0K687_CUPNH Histidinol dehydrogenase OS=Cupriavidus necator (strain ATCC 17699 / DSM 428 / KCTC 22496 / NCIMB 10442 / H16 / Stanier 337) OX=381666 GN=hisD PE=3 SV=1	1	31	31	31	13	14	15	13	17	19	16	21	17	14	13	12	20	17	13	14	15	13	17	19	16	21	17	14	13	12	20	17	13	14	15	13	17	19	16	21	17	14	13	12
Q0K688	Q0K688	14	14	14	tr|Q0K688|Q0K688_CUPNH Histidinol-phosphate aminotransferase OS=Cupriavidus necator (strain ATCC 17699 / DSM 428 / KCTC 22496 / NCIMB 10442 / H16 / Stanier 337) OX=381666 GN=hisC PE=3 SV=1	1	14	14	14	6	7	8	9	11	10	12	14	8	7	9	8	9	10	6	7	8	9	11	10	12	14	8	7	9	8	9	10	6	7	8	9	11	10	12	14	8	7	9	8
Q0K697	Q0K697	1	1	1	tr|Q0K697|Q0K697_CUPNH Diadenosine tetraphosphate (Ap4A) hydrolase or other HIT family hydrolase OS=Cupriavidus necator (strain ATCC 17699 / DSM 428 / KCTC 22496 / NCIMB 10442 / H16 / Stanier 337) OX=381666 GN=H16_A3406 PE=4 SV=1	1	1	1	1	0	0	0	1	0	1	0	0	0	0	0	0	0	0	0	0	0	1	0	1	0	0	0	0	0	0	0	0	0	0	0	1	0	1	0	0	0	0	0	0
Q0K6A3	Q0K6A3	2	2	2	tr|Q0K6A3|Q0K6A3_CUPNH Nif3-like dinuclear metal center hexameric protein OS=Cupriavidus necator (strain ATCC 17699 / DSM 428 / KCTC 22496 / NCIMB 10442 / H16 / Stanier 337) OX=381666 GN=H16_A3400 PE=3 SV=1	1	2	2	2	2	2	1	2	0	1	0	0	0	1	0	0	1	2	2	2	1	2	0	1	0	0	0	1	0	0	1	2	2	2	1	2	0	1	0	0	0	1	0	0
Q0K6A5	Q0K6A5	11	11	11	tr|Q0K6A5|Q0K6A5_CUPNH Ubiquinol-cytochrome c reductase iron-sulfur subunit OS=Cupriavidus necator (strain ATCC 17699 / DSM 428 / KCTC 22496 / NCIMB 10442 / H16 / Stanier 337) OX=381666 GN=qcrA PE=3 SV=1	1	11	11	11	7	8	8	9	8	8	10	11	10	8	8	7	7	7	7	8	8	9	8	8	10	11	10	8	8	7	7	7	7	8	8	9	8	8	10	11	10	8	8	7
Q0K6A7	Q0K6A7	7	7	7	tr|Q0K6A7|Q0K6A7_CUPNH Cytochrome c1 OS=Cupriavidus necator (strain ATCC 17699 / DSM 428 / KCTC 22496 / NCIMB 10442 / H16 / Stanier 337) OX=381666 GN=qcrC PE=4 SV=1	1	7	7	7	3	1	3	1	3	2	3	5	4	4	3	1	0	0	3	1	3	1	3	2	3	5	4	4	3	1	0	0	3	1	3	1	3	2	3	5	4	4	3	1
Q0K6A8	Q0K6A8	14	14	14	tr|Q0K6A8|Q0K6A8_CUPNH Glutathione S-transferase OS=Cupriavidus necator (strain ATCC 17699 / DSM 428 / KCTC 22496 / NCIMB 10442 / H16 / Stanier 337) OX=381666 GN=sspA PE=3 SV=1	1	14	14	14	5	8	5	7	9	9	10	12	7	7	8	5	7	8	5	8	5	7	9	9	10	12	7	7	8	5	7	8	5	8	5	7	9	9	10	12	7	7	8	5
Q0K6A9	Q0K6A9	6	6	6	tr|Q0K6A9|Q0K6A9_CUPNH ClpXP protease specificity-enhancing factor OS=Cupriavidus necator (strain ATCC 17699 / DSM 428 / KCTC 22496 / NCIMB 10442 / H16 / Stanier 337) OX=381666 GN=sspB PE=4 SV=1	1	6	6	6	4	4	3	4	4	4	5	6	4	4	3	2	2	1	4	4	3	4	4	4	5	6	4	4	3	2	2	1	4	4	3	4	4	4	5	6	4	4	3	2
Q0K6C0	Q0K6C0	3	3	3	tr|Q0K6C0|Q0K6C0_CUPNH Antitoxin OS=Cupriavidus necator (strain ATCC 17699 / DSM 428 / KCTC 22496 / NCIMB 10442 / H16 / Stanier 337) OX=381666 GN=stbD PE=3 SV=1	1	3	3	3	1	0	0	1	2	1	3	2	0	0	0	1	0	0	1	0	0	1	2	1	3	2	0	0	0	1	0	0	1	0	0	1	2	1	3	2	0	0	0	1
Q0K6E2	Q0K6E2	9	9	9	tr|Q0K6E2|Q0K6E2_CUPNH Energy-dependent translational throttle protein EttA OS=Cupriavidus necator (strain ATCC 17699 / DSM 428 / KCTC 22496 / NCIMB 10442 / H16 / Stanier 337) OX=381666 GN=ettA PE=3 SV=1	1	9	9	9	1	1	0	0	3	2	4	5	0	2	1	1	0	0	1	1	0	0	3	2	4	5	0	2	1	1	0	0	1	1	0	0	3	2	4	5	0	2	1	1
Q0K6E4	Q0K6E4	7	7	7	tr|Q0K6E4|Q0K6E4_CUPNH Carbohydrate-binding family V/XII OS=Cupriavidus necator (strain ATCC 17699 / DSM 428 / KCTC 22496 / NCIMB 10442 / H16 / Stanier 337) OX=381666 GN=H16_A3358 PE=4 SV=1	1	7	7	7	2	0	1	3	2	2	3	3	1	3	1	1	0	0	2	0	1	3	2	2	3	3	1	3	1	1	0	0	2	0	1	3	2	2	3	3	1	3	1	1
Q0K6F2	Q0K6F2	10	10	10	tr|Q0K6F2|Q0K6F2_CUPNH Probable extra-cytoplasmic solute receptor OS=Cupriavidus necator (strain ATCC 17699 / DSM 428 / KCTC 22496 / NCIMB 10442 / H16 / Stanier 337) OX=381666 GN=H16_A3350 PE=3 SV=1	1	10	10	10	1	3	1	3	5	5	7	8	5	4	3	4	4	6	1	3	1	3	5	5	7	8	5	4	3	4	4	6	1	3	1	3	5	5	7	8	5	4	3	4
Q0K6F3	Q0K6F3	1	1	1	tr|Q0K6F3|Q0K6F3_CUPNH Uncharacterized protein OS=Cupriavidus necator (strain ATCC 17699 / DSM 428 / KCTC 22496 / NCIMB 10442 / H16 / Stanier 337) OX=381666 GN=H16_A3349 PE=4 SV=1	1	1	1	1	0	0	0	0	1	0	0	0	1	0	0	0	0	0	0	0	0	0	1	0	0	0	1	0	0	0	0	0	0	0	0	0	1	0	0	0	1	0	0	0
Q0K6F4	Q0K6F4	3	3	3	tr|Q0K6F4|Q0K6F4_CUPNH 4-hydroxy-tetrahydrodipicolinate reductase OS=Cupriavidus necator (strain ATCC 17699 / DSM 428 / KCTC 22496 / NCIMB 10442 / H16 / Stanier 337) OX=381666 GN=dapB PE=3 SV=1	1	3	3	3	0	0	0	0	0	2	2	1	1	0	2	1	1	1	0	0	0	0	0	2	2	1	1	0	2	1	1	1	0	0	0	0	0	2	2	1	1	0	2	1
Q0K6F7	Q0K6F7	19	19	19	tr|Q0K6F7|Q0K6F7_CUPNH aldehyde dehydrogenase (NAD(+)) OS=Cupriavidus necator (strain ATCC 17699 / DSM 428 / KCTC 22496 / NCIMB 10442 / H16 / Stanier 337) OX=381666 GN=H16_A3345 PE=3 SV=1	1	19	19	19	6	7	8	8	11	11	13	16	3	7	9	7	9	5	6	7	8	8	11	11	13	16	3	7	9	7	9	5	6	7	8	8	11	11	13	16	3	7	9	7
Q0K6F8	Q0K6F8	1	1	1	tr|Q0K6F8|Q0K6F8_CUPNH Flavin prenyltransferase UbiX OS=Cupriavidus necator (strain ATCC 17699 / DSM 428 / KCTC 22496 / NCIMB 10442 / H16 / Stanier 337) OX=381666 GN=ubiX1 PE=3 SV=1	1	1	1	1	0	0	0	0	0	0	0	0	0	0	1	0	1	1	0	0	0	0	0	0	0	0	0	0	1	0	1	1	0	0	0	0	0	0	0	0	0	0	1	0
Q0K6G1	Q0K6G1	5	5	5	tr|Q0K6G1|Q0K6G1_CUPNH LIPOPROTEIN OS=Cupriavidus necator (strain ATCC 17699 / DSM 428 / KCTC 22496 / NCIMB 10442 / H16 / Stanier 337) OX=381666 GN=H16_A3341 PE=4 SV=1	1	5	5	5	5	5	5	4	5	5	5	4	4	5	2	4	1	1	5	5	5	4	5	5	5	4	4	5	2	4	1	1	5	5	5	4	5	5	5	4	4	5	2	4
Q0K6G9	Q0K6G9	7	7	6	tr|Q0K6G9|Q0K6G9_CUPNH Ribosome-binding ATPase YchF OS=Cupriavidus necator (strain ATCC 17699 / DSM 428 / KCTC 22496 / NCIMB 10442 / H16 / Stanier 337) OX=381666 GN=ychF PE=3 SV=1	1	7	7	6	4	1	1	1	5	2	3	5	0	4	1	0	0	0	4	1	1	1	5	2	3	5	0	4	1	0	0	0	4	1	1	1	4	1	2	4	0	3	0	0
Q0K6H1	Q0K6H1	14	14	14	tr|Q0K6H1|Q0K6H1_CUPNH Thiol:disulfide interchange protein OS=Cupriavidus necator (strain ATCC 17699 / DSM 428 / KCTC 22496 / NCIMB 10442 / H16 / Stanier 337) OX=381666 GN=H16_A3331 PE=3 SV=1	1	14	14	14	7	5	7	5	11	10	10	11	7	5	3	1	0	0	7	5	7	5	11	10	10	11	7	5	3	1	0	0	7	5	7	5	11	10	10	11	7	5	3	1
Q0K6H2	Q0K6H2	15	15	15	tr|Q0K6H2|Q0K6H2_CUPNH Alcohol dehydrogenase OS=Cupriavidus necator (strain ATCC 17699 / DSM 428 / KCTC 22496 / NCIMB 10442 / H16 / Stanier 337) OX=381666 GN=H16_A3330 PE=4 SV=1	1	15	15	15	6	6	7	7	9	10	9	14	6	5	6	3	11	9	6	6	7	7	9	10	9	14	6	5	6	3	11	9	6	6	7	7	9	10	9	14	6	5	6	3
Q0K6I2	Q0K6I2	2	2	2	tr|Q0K6I2|Q0K6I2_CUPNH Anthranilate synthase component II OS=Cupriavidus necator (strain ATCC 17699 / DSM 428 / KCTC 22496 / NCIMB 10442 / H16 / Stanier 337) OX=381666 GN=trpG PE=4 SV=1	1	2	2	2	0	0	0	0	1	0	1	0	0	0	0	0	1	0	0	0	0	0	1	0	1	0	0	0	0	0	1	0	0	0	0	0	1	0	1	0	0	0	0	0
Q0K6I3	Q0K6I3	8	8	8	tr|Q0K6I3|Q0K6I3_CUPNH Anthranilate synthase component 1 OS=Cupriavidus necator (strain ATCC 17699 / DSM 428 / KCTC 22496 / NCIMB 10442 / H16 / Stanier 337) OX=381666 GN=trpE PE=3 SV=1	1	8	8	8	3	3	1	1	4	4	2	3	1	1	2	1	5	4	3	3	1	1	4	4	2	3	1	1	2	1	5	4	3	3	1	1	4	4	2	3	1	1	2	1
Q0K6I5	Q0K6I5	4	4	4	tr|Q0K6I5|Q0K6I5_CUPNH Ribulose-phosphate 3-epimerase OS=Cupriavidus necator (strain ATCC 17699 / DSM 428 / KCTC 22496 / NCIMB 10442 / H16 / Stanier 337) OX=381666 GN=rpe PE=3 SV=1	1	4	4	4	2	2	2	2	2	2	3	2	4	2	4	1	2	4	2	2	2	2	2	2	3	2	4	2	4	1	2	4	2	2	2	2	2	2	3	2	4	2	4	1
Q0K6I9	Q0K6I9	6	6	6	tr|Q0K6I9|Q0K6I9_CUPNH Phenylacetate-coenzyme A ligase OS=Cupriavidus necator (strain ATCC 17699 / DSM 428 / KCTC 22496 / NCIMB 10442 / H16 / Stanier 337) OX=381666 GN=paaL1 PE=3 SV=1	1	6	6	6	0	2	1	0	2	2	3	2	1	2	1	1	0	2	0	2	1	0	2	2	3	2	1	2	1	1	0	2	0	2	1	0	2	2	3	2	1	2	1	1
Q0K6J0	Q0K6J0	1	1	1	tr|Q0K6J0|Q0K6J0_CUPNH Hydroxyphenylacetyl-CoA thioesterase PaaI OS=Cupriavidus necator (strain ATCC 17699 / DSM 428 / KCTC 22496 / NCIMB 10442 / H16 / Stanier 337) OX=381666 GN=paaI1 PE=4 SV=1	1	1	1	1	1	0	0	1	1	1	1	1	1	0	0	0	0	1	1	0	0	1	1	1	1	1	1	0	0	0	0	1	1	0	0	1	1	1	1	1	1	0	0	0
Q0K6J1	Q0K6J1	5	5	5	tr|Q0K6J1|Q0K6J1_CUPNH 2-(1,2-epoxy-1,2-dihydrophenyl)acetyl-CoA isomerase OS=Cupriavidus necator (strain ATCC 17699 / DSM 428 / KCTC 22496 / NCIMB 10442 / H16 / Stanier 337) OX=381666 GN=H16_A3311 PE=3 SV=1	1	5	5	5	1	2	2	2	0	1	1	1	1	0	1	2	5	4	1	2	2	2	0	1	1	1	1	0	1	2	5	4	1	2	2	2	0	1	1	1	1	0	1	2
Q0K6J2	Q0K6J2	3	3	3	tr|Q0K6J2|Q0K6J2_CUPNH ABC-type transporter, periplasmic component: PAAT family OS=Cupriavidus necator (strain ATCC 17699 / DSM 428 / KCTC 22496 / NCIMB 10442 / H16 / Stanier 337) OX=381666 GN=H16_A3310 PE=4 SV=1	1	3	3	3	0	0	0	0	2	2	1	2	3	2	0	0	1	1	0	0	0	0	2	2	1	2	3	2	0	0	1	1	0	0	0	0	2	2	1	2	3	2	0	0
Q0K6J5	Q0K6J5	6	6	6	tr|Q0K6J5|Q0K6J5_CUPNH Enoyl-CoA hydratase OS=Cupriavidus necator (strain ATCC 17699 / DSM 428 / KCTC 22496 / NCIMB 10442 / H16 / Stanier 337) OX=381666 GN=H16_A3307 PE=3 SV=1	1	6	6	6	0	1	0	0	0	0	0	0	3	0	4	3	4	2	0	1	0	0	0	0	0	0	3	0	4	3	4	2	0	1	0	0	0	0	0	0	3	0	4	3
Q0K6J8	Q0K6J8	5	5	5	tr|Q0K6J8|Q0K6J8_CUPNH Amidohydrolase OS=Cupriavidus necator (strain ATCC 17699 / DSM 428 / KCTC 22496 / NCIMB 10442 / H16 / Stanier 337) OX=381666 GN=hipO PE=4 SV=1	1	5	5	5	0	3	1	3	1	2	1	3	0	1	1	1	1	2	0	3	1	3	1	2	1	3	0	1	1	1	1	2	0	3	1	3	1	2	1	3	0	1	1	1
Q0K6K5	Q0K6K5	14	14	14	tr|Q0K6K5|Q0K6K5_CUPNH Molybdopterin oxidoreductase OS=Cupriavidus necator (strain ATCC 17699 / DSM 428 / KCTC 22496 / NCIMB 10442 / H16 / Stanier 337) OX=381666 GN=H16_A3292 PE=3 SV=1	1	14	14	14	6	9	4	7	3	3	1	4	2	0	4	1	12	8	6	9	4	7	3	3	1	4	2	0	4	1	12	8	6	9	4	7	3	3	1	4	2	0	4	1
Q0K6K9	Q0K6K9	10	10	10	tr|Q0K6K9|Q0K6K9_CUPNH Long-chain-fatty-acid--CoA ligase OS=Cupriavidus necator (strain ATCC 17699 / DSM 428 / KCTC 22496 / NCIMB 10442 / H16 / Stanier 337) OX=381666 GN=fadD3 PE=4 SV=1	1	10	10	10	2	1	3	2	6	2	7	6	1	3	1	1	0	1	2	1	3	2	6	2	7	6	1	3	1	1	0	1	2	1	3	2	6	2	7	6	1	3	1	1
Q0K6L2	Q0K6L2	2	2	2	tr|Q0K6L2|Q0K6L2_CUPNH Probable extra-cytoplasmic solute receptor OS=Cupriavidus necator (strain ATCC 17699 / DSM 428 / KCTC 22496 / NCIMB 10442 / H16 / Stanier 337) OX=381666 GN=H16_A3285 PE=3 SV=1	1	2	2	2	0	0	0	0	1	1	1	0	0	1	0	0	0	1	0	0	0	0	1	1	1	0	0	1	0	0	0	1	0	0	0	0	1	1	1	0	0	1	0	0
Q0K6L9	Q0K6L9	12	12	12	tr|Q0K6L9|Q0K6L9_CUPNH UDP-N-acetylmuramoyl-L-alanyl-D-glutamate--2,6-diaminopimelate ligase OS=Cupriavidus necator (strain ATCC 17699 / DSM 428 / KCTC 22496 / NCIMB 10442 / H16 / Stanier 337) OX=381666 GN=murE PE=3 SV=1	1	12	12	12	2	4	1	5	5	8	7	9	2	4	4	5	9	10	2	4	1	5	5	8	7	9	2	4	4	5	9	10	2	4	1	5	5	8	7	9	2	4	4	5
Q0K6M0	Q0K6M0	18	18	18	tr|Q0K6M0|Q0K6M0_CUPNH UDP-N-acetylmuramoyl-tripeptide--D-alanyl-D-alanine ligase OS=Cupriavidus necator (strain ATCC 17699 / DSM 428 / KCTC 22496 / NCIMB 10442 / H16 / Stanier 337) OX=381666 GN=murF PE=3 SV=1	1	18	18	18	5	5	5	5	8	9	12	12	4	5	7	7	10	11	5	5	5	5	8	9	12	12	4	5	7	7	10	11	5	5	5	5	8	9	12	12	4	5	7	7
Q0K6M2	Q0K6M2	18	18	18	tr|Q0K6M2|Q0K6M2_CUPNH UDP-N-acetylmuramoylalanine--D-glutamate ligase OS=Cupriavidus necator (strain ATCC 17699 / DSM 428 / KCTC 22496 / NCIMB 10442 / H16 / Stanier 337) OX=381666 GN=murD PE=3 SV=1	1	18	18	18	6	6	4	4	8	10	11	13	8	7	8	8	10	13	6	6	4	4	8	10	11	13	8	7	8	8	10	13	6	6	4	4	8	10	11	13	8	7	8	8
Q0K6M8	Q0K6M8	25	25	25	tr|Q0K6M8|Q0K6M8_CUPNH Cell division protein FtsA OS=Cupriavidus necator (strain ATCC 17699 / DSM 428 / KCTC 22496 / NCIMB 10442 / H16 / Stanier 337) OX=381666 GN=ftsA PE=3 SV=1	1	25	25	25	13	15	8	15	14	16	19	24	11	13	13	13	14	13	13	15	8	15	14	16	19	24	11	13	13	13	14	13	13	15	8	15	14	16	19	24	11	13	13	13
Q0K6N0	Q0K6N0	11	11	11	tr|Q0K6N0|Q0K6N0_CUPNH Glutathione-dependent peroxiredoxin OS=Cupriavidus necator (strain ATCC 17699 / DSM 428 / KCTC 22496 / NCIMB 10442 / H16 / Stanier 337) OX=381666 GN=H16_A3267 PE=3 SV=1	1	11	11	11	6	6	4	7	8	6	10	8	6	5	7	7	8	6	6	6	4	7	8	6	10	8	6	5	7	7	8	6	6	6	4	7	8	6	10	8	6	5	7	7
Q0K6N4	Q0K6N4	22	22	22	tr|Q0K6N4|Q0K6N4_CUPNH Arginine biosynthesis bifunctional protein ArgJ OS=Cupriavidus necator (strain ATCC 17699 / DSM 428 / KCTC 22496 / NCIMB 10442 / H16 / Stanier 337) OX=381666 GN=argJ PE=3 SV=1	1	22	22	22	15	18	13	16	13	17	15	16	11	9	15	14	17	20	15	18	13	16	13	17	15	16	11	9	15	14	17	20	15	18	13	16	13	17	15	16	11	9	15	14
Q0K6N5	Q0K6N5	8	8	8	tr|Q0K6N5|Q0K6N5_CUPNH ATP-binding protein OS=Cupriavidus necator (strain ATCC 17699 / DSM 428 / KCTC 22496 / NCIMB 10442 / H16 / Stanier 337) OX=381666 GN=H16_A3262 PE=4 SV=1	1	8	8	8	4	1	5	2	6	5	5	4	2	2	4	3	3	4	4	1	5	2	6	5	5	4	2	2	4	3	3	4	4	1	5	2	6	5	5	4	2	2	4	3
Q0K6N6	Q0K6N6	2	2	2	tr|Q0K6N6|Q0K6N6_CUPNH 8-oxo-dGTP diphosphatase OS=Cupriavidus necator (strain ATCC 17699 / DSM 428 / KCTC 22496 / NCIMB 10442 / H16 / Stanier 337) OX=381666 GN=H16_A3261 PE=3 SV=1	1	2	2	2	0	0	0	0	0	1	0	1	0	0	0	1	0	1	0	0	0	0	0	1	0	1	0	0	0	1	0	1	0	0	0	0	0	1	0	1	0	0	0	1
Q0K6N9	Q0K6N9	5	5	5	tr|Q0K6N9|Q0K6N9_CUPNH Dephospho-CoA kinase OS=Cupriavidus necator (strain ATCC 17699 / DSM 428 / KCTC 22496 / NCIMB 10442 / H16 / Stanier 337) OX=381666 GN=coaE PE=3 SV=1	1	5	5	5	1	0	1	4	4	2	4	3	2	2	2	1	5	4	1	0	1	4	4	2	4	3	2	2	2	1	5	4	1	0	1	4	4	2	4	3	2	2	2	1
Q0K6P2	Q0K6P2	2	2	2	tr|Q0K6P2|Q0K6P2_CUPNH Type IV pilus assembly protein PilB OS=Cupriavidus necator (strain ATCC 17699 / DSM 428 / KCTC 22496 / NCIMB 10442 / H16 / Stanier 337) OX=381666 GN=pilB PE=3 SV=1	1	2	2	2	0	0	0	0	0	1	0	1	0	0	0	0	0	0	0	0	0	0	0	1	0	1	0	0	0	0	0	0	0	0	0	0	0	1	0	1	0	0	0	0
Q0K6Q4	Q0K6Q4	8	8	8	tr|Q0K6Q4|Q0K6Q4_CUPNH Hypoxanthine-guanine phosphoribosyltransferase OS=Cupriavidus necator (strain ATCC 17699 / DSM 428 / KCTC 22496 / NCIMB 10442 / H16 / Stanier 337) OX=381666 GN=hprT PE=4 SV=1	1	8	8	8	5	5	5	5	7	6	5	7	5	5	4	6	5	5	5	5	5	5	7	6	5	7	5	5	4	6	5	5	5	5	5	5	7	6	5	7	5	5	4	6
Q0K6Q5;Q0K5X3	Q0K6Q5	16;1	16;1	16;1	tr|Q0K6Q5|Q0K6Q5_CUPNH Signal recognition particle protein OS=Cupriavidus necator (strain ATCC 17699 / DSM 428 / KCTC 22496 / NCIMB 10442 / H16 / Stanier 337) OX=381666 GN=ffh PE=3 SV=1	2	16	16	16	2	1	0	1	8	5	11	8	3	7	5	1	0	1	2	1	0	1	8	5	11	8	3	7	5	1	0	1	2	1	0	1	8	5	11	8	3	7	5	1
Q0K6R0	Q0K6R0	1	1	1	tr|Q0K6R0|Q0K6R0_CUPNH 1,6-anhydro-N-acetylmuramyl-L-alanine amidase AmpD OS=Cupriavidus necator (strain ATCC 17699 / DSM 428 / KCTC 22496 / NCIMB 10442 / H16 / Stanier 337) OX=381666 GN=ampD PE=3 SV=1	1	1	1	1	0	1	0	0	0	0	0	0	0	0	0	0	1	1	0	1	0	0	0	0	0	0	0	0	0	0	1	1	0	1	0	0	0	0	0	0	0	0	0	0
Q0K6R3	Q0K6R3	2	2	2	tr|Q0K6R3|Q0K6R3_CUPNH DGQHR domain-containing protein OS=Cupriavidus necator (strain ATCC 17699 / DSM 428 / KCTC 22496 / NCIMB 10442 / H16 / Stanier 337) OX=381666 GN=H16_A3233 PE=4 SV=1	1	2	2	2	0	0	0	0	0	1	0	2	1	0	0	0	0	0	0	0	0	0	0	1	0	2	1	0	0	0	0	0	0	0	0	0	0	1	0	2	1	0	0	0
Q0K6V5	Q0K6V5	1	1	1	tr|Q0K6V5|Q0K6V5_CUPNH Probable extra-cytoplasmic solute receptor OS=Cupriavidus necator (strain ATCC 17699 / DSM 428 / KCTC 22496 / NCIMB 10442 / H16 / Stanier 337) OX=381666 GN=H16_A3191 PE=3 SV=1	1	1	1	1	0	0	0	0	0	0	0	1	0	0	0	0	0	0	0	0	0	0	0	0	0	1	0	0	0	0	0	0	0	0	0	0	0	0	0	1	0	0	0	0
Q0K6V8	Q0K6V8	5	5	5	tr|Q0K6V8|Q0K6V8_CUPNH Hypothetical membrane spanning protein OS=Cupriavidus necator (strain ATCC 17699 / DSM 428 / KCTC 22496 / NCIMB 10442 / H16 / Stanier 337) OX=381666 GN=H16_A3188 PE=4 SV=1	1	5	5	5	2	2	3	3	4	4	3	5	4	5	4	5	1	3	2	2	3	3	4	4	3	5	4	5	4	5	1	3	2	2	3	3	4	4	3	5	4	5	4	5
Q0K6W5	Q0K6W5	12	12	12	tr|Q0K6W5|Q0K6W5_CUPNH DUF2147 domain-containing protein OS=Cupriavidus necator (strain ATCC 17699 / DSM 428 / KCTC 22496 / NCIMB 10442 / H16 / Stanier 337) OX=381666 GN=H16_A3181 PE=4 SV=1	1	12	12	12	9	10	9	8	9	10	11	12	8	8	7	8	8	9	9	10	9	8	9	10	11	12	8	8	7	8	8	9	9	10	9	8	9	10	11	12	8	8	7	8
Q0K6W8	Q0K6W8	2	2	2	tr|Q0K6W8|Q0K6W8_CUPNH Histone OS=Cupriavidus necator (strain ATCC 17699 / DSM 428 / KCTC 22496 / NCIMB 10442 / H16 / Stanier 337) OX=381666 GN=H16_A3178 PE=3 SV=1	1	2	2	2	2	1	2	1	2	1	2	1	2	1	1	0	0	1	2	1	2	1	2	1	2	1	2	1	1	0	0	1	2	1	2	1	2	1	2	1	2	1	1	0
Q0K6X0	Q0K6X0	25	25	25	tr|Q0K6X0|Q0K6X0_CUPNH Carbohydrate kinase family protein OS=Cupriavidus necator (strain ATCC 17699 / DSM 428 / KCTC 22496 / NCIMB 10442 / H16 / Stanier 337) OX=381666 GN=H16_A3176 PE=4 SV=1	1	25	25	25	8	13	11	13	14	15	14	18	11	9	11	10	19	18	8	13	11	13	14	15	14	18	11	9	11	10	19	18	8	13	11	13	14	15	14	18	11	9	11	10
Q0K6X1	Q0K6X1	20	20	20	tr|Q0K6X1|Q0K6X1_CUPNH Thiol peroxidase OS=Cupriavidus necator (strain ATCC 17699 / DSM 428 / KCTC 22496 / NCIMB 10442 / H16 / Stanier 337) OX=381666 GN=tpx PE=3 SV=1	1	20	20	20	14	13	14	13	18	15	19	17	14	16	14	13	16	15	14	13	14	13	18	15	19	17	14	16	14	13	16	15	14	13	14	13	18	15	19	17	14	16	14	13
Q0K6X2	Q0K6X2	2	2	1	tr|Q0K6X2|Q0K6X2_CUPNH DUF3426 domain-containing protein OS=Cupriavidus necator (strain ATCC 17699 / DSM 428 / KCTC 22496 / NCIMB 10442 / H16 / Stanier 337) OX=381666 GN=H16_A3174 PE=4 SV=1	1	2	2	1	0	0	0	0	2	2	1	1	0	2	0	0	0	0	0	0	0	0	2	2	1	1	0	2	0	0	0	0	0	0	0	0	1	1	0	0	0	1	0	0
Q0K6X4	Q0K6X4	26	26	26	tr|Q0K6X4|Q0K6X4_CUPNH Biotin carboxylase OS=Cupriavidus necator (strain ATCC 17699 / DSM 428 / KCTC 22496 / NCIMB 10442 / H16 / Stanier 337) OX=381666 GN=accC2 PE=4 SV=1	1	26	26	26	12	10	8	9	14	15	17	17	13	15	9	9	1	1	12	10	8	9	14	15	17	17	13	15	9	9	1	1	12	10	8	9	14	15	17	17	13	15	9	9
Q0K6X8	Q0K6X8	3	3	3	tr|Q0K6X8|Q0K6X8_CUPNH UDP-N-acetylmuramate--alanine ligase OS=Cupriavidus necator (strain ATCC 17699 / DSM 428 / KCTC 22496 / NCIMB 10442 / H16 / Stanier 337) OX=381666 GN=H16_A3168 PE=4 SV=1	1	3	3	3	0	0	0	0	0	0	0	2	0	1	0	0	0	0	0	0	0	0	0	0	0	2	0	1	0	0	0	0	0	0	0	0	0	0	0	2	0	1	0	0
Q0K6X9	Q0K6X9	11	11	11	tr|Q0K6X9|Q0K6X9_CUPNH UDP-N-acetylmuramate--L-alanyl-gamma-D-glutamyl-meso-2,6-diaminoheptandioate ligase OS=Cupriavidus necator (strain ATCC 17699 / DSM 428 / KCTC 22496 / NCIMB 10442 / H16 / Stanier 337) OX=381666 GN=murC1 PE=3 SV=1	1	11	11	11	5	3	4	5	4	4	8	6	5	1	4	2	8	8	5	3	4	5	4	4	8	6	5	1	4	2	8	8	5	3	4	5	4	4	8	6	5	1	4	2
Q0K6Y3	Q0K6Y3	2	2	2	tr|Q0K6Y3|Q0K6Y3_CUPNH RNB domain-containing ribonuclease OS=Cupriavidus necator (strain ATCC 17699 / DSM 428 / KCTC 22496 / NCIMB 10442 / H16 / Stanier 337) OX=381666 GN=H16_A3163 PE=4 SV=1	1	2	2	2	0	0	0	0	0	0	1	2	0	0	1	1	1	1	0	0	0	0	0	0	1	2	0	0	1	1	1	1	0	0	0	0	0	0	1	2	0	0	1	1
Q0K6Z0	Q0K6Z0	6	6	6	tr|Q0K6Z0|Q0K6Z0_CUPNH CinA family protein OS=Cupriavidus necator (strain ATCC 17699 / DSM 428 / KCTC 22496 / NCIMB 10442 / H16 / Stanier 337) OX=381666 GN=H16_A3156 PE=4 SV=1	1	6	6	6	3	4	2	2	3	5	5	5	4	1	2	3	4	5	3	4	2	2	3	5	5	5	4	1	2	3	4	5	3	4	2	2	3	5	5	5	4	1	2	3
Q0K6Z3	Q0K6Z3	52	52	52	tr|Q0K6Z3|Q0K6Z3_CUPNH Malic enzyme (NAD-binding) OS=Cupriavidus necator (strain ATCC 17699 / DSM 428 / KCTC 22496 / NCIMB 10442 / H16 / Stanier 337) OX=381666 GN=maeA PE=3 SV=1	1	52	52	52	28	33	26	38	43	41	46	45	30	26	32	29	17	28	28	33	26	38	43	41	46	45	30	26	32	29	17	28	28	33	26	38	43	41	46	45	30	26	32	29
Q0K6Z7	Q0K6Z7	4	4	4	tr|Q0K6Z7|Q0K6Z7_CUPNH Ribosomal RNA small subunit methyltransferase E OS=Cupriavidus necator (strain ATCC 17699 / DSM 428 / KCTC 22496 / NCIMB 10442 / H16 / Stanier 337) OX=381666 GN=H16_A3149 PE=3 SV=1	1	4	4	4	0	0	1	2	1	0	2	2	0	2	0	0	0	0	0	0	1	2	1	0	2	2	0	2	0	0	0	0	0	0	1	2	1	0	2	2	0	2	0	0
Q0K6Z8	Q0K6Z8	3	3	3	tr|Q0K6Z8|Q0K6Z8_CUPNH VOC family protein OS=Cupriavidus necator (strain ATCC 17699 / DSM 428 / KCTC 22496 / NCIMB 10442 / H16 / Stanier 337) OX=381666 GN=H16_A3148 PE=4 SV=1	1	3	3	3	1	3	1	2	0	0	0	0	0	0	1	0	2	1	1	3	1	2	0	0	0	0	0	0	1	0	2	1	1	3	1	2	0	0	0	0	0	0	1	0
Q0K700	Q0K700	17	17	17	tr|Q0K700|Q0K700_CUPNH Glyceraldehyde-3-phosphate dehydrogenase OS=Cupriavidus necator (strain ATCC 17699 / DSM 428 / KCTC 22496 / NCIMB 10442 / H16 / Stanier 337) OX=381666 GN=gapA PE=3 SV=1	1	17	17	17	0	0	0	1	8	13	8	13	0	1	7	3	7	4	0	0	0	1	8	13	8	13	0	1	7	3	7	4	0	0	0	1	8	13	8	13	0	1	7	3
Q0K701	Q0K701	2	2	2	tr|Q0K701|Q0K701_CUPNH Conserved protein/domain typically associated with flavoprotein oxygenases, DIM6/NTAB family OS=Cupriavidus necator (strain ATCC 17699 / DSM 428 / KCTC 22496 / NCIMB 10442 / H16 / Stanier 337) OX=381666 GN=H16_A3145 PE=3 SV=1	1	2	2	2	0	0	1	0	0	0	1	2	0	0	0	0	0	1	0	0	1	0	0	0	1	2	0	0	0	0	0	1	0	0	1	0	0	0	1	2	0	0	0	0
Q0K702	Q0K702	2	2	2	tr|Q0K702|Q0K702_CUPNH LysR family transcriptional regulator OS=Cupriavidus necator (strain ATCC 17699 / DSM 428 / KCTC 22496 / NCIMB 10442 / H16 / Stanier 337) OX=381666 GN=phcA PE=3 SV=1	1	2	2	2	0	0	0	1	1	1	2	1	0	1	0	0	0	0	0	0	0	1	1	1	2	1	0	1	0	0	0	0	0	0	0	1	1	1	2	1	0	1	0	0
Q0K703;Q0K502	Q0K703	11;1	11;1	11;1	tr|Q0K703|Q0K703_CUPNH Ferric uptake regulation protein OS=Cupriavidus necator (strain ATCC 17699 / DSM 428 / KCTC 22496 / NCIMB 10442 / H16 / Stanier 337) OX=381666 GN=fur PE=3 SV=1	2	11	11	11	5	5	3	4	7	6	8	8	7	5	7	2	3	2	5	5	3	4	7	6	8	8	7	5	7	2	3	2	5	5	3	4	7	6	8	8	7	5	7	2
Q0K704	Q0K704	2	2	2	tr|Q0K704|Q0K704_CUPNH Outer membrane protein assembly factor BamE OS=Cupriavidus necator (strain ATCC 17699 / DSM 428 / KCTC 22496 / NCIMB 10442 / H16 / Stanier 337) OX=381666 GN=bamE PE=3 SV=1	1	2	2	2	0	1	0	1	0	0	0	1	0	0	0	0	0	0	0	1	0	1	0	0	0	1	0	0	0	0	0	0	0	1	0	1	0	0	0	1	0	0	0	0
Q0K712	Q0K712	6	6	6	tr|Q0K712|Q0K712_CUPNH 2-hydroxychromene-2-carboxylate isomerase OS=Cupriavidus necator (strain ATCC 17699 / DSM 428 / KCTC 22496 / NCIMB 10442 / H16 / Stanier 337) OX=381666 GN=H16_A3134 PE=3 SV=1	1	6	6	6	0	0	0	2	2	2	2	4	0	1	2	0	2	2	0	0	0	2	2	2	2	4	0	1	2	0	2	2	0	0	0	2	2	2	2	4	0	1	2	0
Q0K713	Q0K713	7	7	7	tr|Q0K713|Q0K713_CUPNH Class I SAM-dependent RNA methyltransferase OS=Cupriavidus necator (strain ATCC 17699 / DSM 428 / KCTC 22496 / NCIMB 10442 / H16 / Stanier 337) OX=381666 GN=H16_A3133 PE=4 SV=1	1	7	7	7	1	0	2	2	4	3	1	3	1	2	1	2	0	0	1	0	2	2	4	3	1	3	1	2	1	2	0	0	1	0	2	2	4	3	1	3	1	2	1	2
Q0K714	Q0K714	3	3	3	tr|Q0K714|Q0K714_CUPNH Response regulator containing an atypical phosphorylation pocket OS=Cupriavidus necator (strain ATCC 17699 / DSM 428 / KCTC 22496 / NCIMB 10442 / H16 / Stanier 337) OX=381666 GN=H16_A3132 PE=4 SV=1	1	3	3	3	0	1	0	1	1	0	1	2	0	0	2	1	2	3	0	1	0	1	1	0	1	2	0	0	2	1	2	3	0	1	0	1	1	0	1	2	0	0	2	1
Q0K718;Q0KDC4;Q0KC67	Q0K718;Q0KDC4;Q0KC67	22;17;16	22;17;16	22;17;16	tr|Q0K718|Q0K718_CUPNH proton-translocating NAD(P)(+) transhydrogenase OS=Cupriavidus necator (strain ATCC 17699 / DSM 428 / KCTC 22496 / NCIMB 10442 / H16 / Stanier 337) OX=381666 GN=pntAa3 PE=4 SV=1;tr|Q0KDC4|Q0KDC4_CUPNH proton-translocating NAD(P)(+) t	3	22	22	22	13	11	11	14	16	16	18	19	13	9	15	13	13	17	13	11	11	14	16	16	18	19	13	9	15	13	13	17	13	11	11	14	16	16	18	19	13	9	15	13
Q0K721	Q0K721	11	11	11	tr|Q0K721|Q0K721_CUPNH Glutathione S-transferase OS=Cupriavidus necator (strain ATCC 17699 / DSM 428 / KCTC 22496 / NCIMB 10442 / H16 / Stanier 337) OX=381666 GN=H16_A3125 PE=4 SV=1	1	11	11	11	5	5	4	5	7	7	5	5	2	3	4	2	5	5	5	5	4	5	7	7	5	5	2	3	4	2	5	5	5	5	4	5	7	7	5	5	2	3	4	2
Q0K722	Q0K722	26	26	26	tr|Q0K722|Q0K722_CUPNH Adenylosuccinate lyase OS=Cupriavidus necator (strain ATCC 17699 / DSM 428 / KCTC 22496 / NCIMB 10442 / H16 / Stanier 337) OX=381666 GN=purB PE=3 SV=1	1	26	26	26	12	11	15	16	20	16	21	21	12	14	8	7	13	13	12	11	15	16	20	16	21	21	12	14	8	7	13	13	12	11	15	16	20	16	21	21	12	14	8	7
Q0K724	Q0K724	22	22	22	tr|Q0K724|Q0K724_CUPNH Polyisoprenoid-binding protein OS=Cupriavidus necator (strain ATCC 17699 / DSM 428 / KCTC 22496 / NCIMB 10442 / H16 / Stanier 337) OX=381666 GN=H16_A3122 PE=4 SV=1	1	22	22	22	16	14	16	14	16	18	20	20	17	14	15	13	17	18	16	14	16	14	16	18	20	20	17	14	15	13	17	18	16	14	16	14	16	18	20	20	17	14	15	13
Q0K726	Q0K726	5	5	5	tr|Q0K726|Q0K726_CUPNH SAM-dependent methyltransferase OS=Cupriavidus necator (strain ATCC 17699 / DSM 428 / KCTC 22496 / NCIMB 10442 / H16 / Stanier 337) OX=381666 GN=phcB PE=4 SV=1	1	5	5	5	0	1	0	1	0	0	2	3	1	0	1	1	3	1	0	1	0	1	0	0	2	3	1	0	1	1	3	1	0	1	0	1	0	0	2	3	1	0	1	1
Q0K729	Q0K729	21	21	21	tr|Q0K729|Q0K729_CUPNH Response regulator OS=Cupriavidus necator (strain ATCC 17699 / DSM 428 / KCTC 22496 / NCIMB 10442 / H16 / Stanier 337) OX=381666 GN=H16_A3117 PE=4 SV=1	1	21	21	21	7	7	4	9	12	13	14	17	10	6	13	8	15	10	7	7	4	9	12	13	14	17	10	6	13	8	15	10	7	7	4	9	12	13	14	17	10	6	13	8
Q0K732	Q0K732	3	3	3	tr|Q0K732|Q0K732_CUPNH Sec translocon accessory complex subunit YajC OS=Cupriavidus necator (strain ATCC 17699 / DSM 428 / KCTC 22496 / NCIMB 10442 / H16 / Stanier 337) OX=381666 GN=yajC PE=3 SV=1	1	3	3	3	0	0	0	0	0	1	1	3	0	3	0	0	0	0	0	0	0	0	0	1	1	3	0	3	0	0	0	0	0	0	0	0	0	1	1	3	0	3	0	0
Q0K735	Q0K735	1	1	1	tr|Q0K735|Q0K735_CUPNH ATP-dependent DNA helicase RecG OS=Cupriavidus necator (strain ATCC 17699 / DSM 428 / KCTC 22496 / NCIMB 10442 / H16 / Stanier 337) OX=381666 GN=cG PE=3 SV=1	1	1	1	1	0	0	0	0	0	0	0	0	0	1	0	0	0	0	0	0	0	0	0	0	0	0	0	1	0	0	0	0	0	0	0	0	0	0	0	0	0	1	0	0
Q0K738	Q0K738	3	3	3	tr|Q0K738|Q0K738_CUPNH DNA starvation/stationary phase protection protein OS=Cupriavidus necator (strain ATCC 17699 / DSM 428 / KCTC 22496 / NCIMB 10442 / H16 / Stanier 337) OX=381666 GN=H16_A3108 PE=3 SV=1	1	3	3	3	0	0	0	0	1	1	1	1	0	3	0	0	0	1	0	0	0	0	1	1	1	1	0	3	0	0	0	1	0	0	0	0	1	1	1	1	0	3	0	0
Q0K740	Q0K740	14	14	14	tr|Q0K740|Q0K740_CUPNH Pyrroline-5-carboxylate reductase OS=Cupriavidus necator (strain ATCC 17699 / DSM 428 / KCTC 22496 / NCIMB 10442 / H16 / Stanier 337) OX=381666 GN=proC PE=3 SV=1	1	14	14	14	5	6	4	5	5	5	11	11	6	5	6	5	8	9	5	6	4	5	5	5	11	11	6	5	6	5	8	9	5	6	4	5	5	5	11	11	6	5	6	5
Q0K741	Q0K741	3	3	3	tr|Q0K741|Q0K741_CUPNH Pyridoxal phosphate homeostasis protein OS=Cupriavidus necator (strain ATCC 17699 / DSM 428 / KCTC 22496 / NCIMB 10442 / H16 / Stanier 337) OX=381666 GN=H16_A3105 PE=3 SV=1	1	3	3	3	0	0	0	0	0	0	1	0	0	0	0	0	1	1	0	0	0	0	0	0	1	0	0	0	0	0	1	1	0	0	0	0	0	0	1	0	0	0	0	0
Q0K742	Q0K742	5	5	5	tr|Q0K742|Q0K742_CUPNH Type IV pilus twitching motility protein PilT OS=Cupriavidus necator (strain ATCC 17699 / DSM 428 / KCTC 22496 / NCIMB 10442 / H16 / Stanier 337) OX=381666 GN=pilT PE=3 SV=1	1	5	5	5	0	0	0	0	0	2	0	2	1	0	1	2	0	0	0	0	0	0	0	2	0	2	1	0	1	2	0	0	0	0	0	0	0	2	0	2	1	0	1	2
Q0K743	Q0K743	1	1	1	tr|Q0K743|Q0K743_CUPNH PilT/PilU family type 4a pilus ATPase OS=Cupriavidus necator (strain ATCC 17699 / DSM 428 / KCTC 22496 / NCIMB 10442 / H16 / Stanier 337) OX=381666 GN=pilU PE=3 SV=1	1	1	1	1	0	0	0	0	1	0	0	0	0	1	0	0	0	0	0	0	0	0	1	0	0	0	0	1	0	0	0	0	0	0	0	0	1	0	0	0	0	1	0	0
Q0K744	Q0K744	15	15	15	tr|Q0K744|Q0K744_CUPNH Glutathione peroxidase OS=Cupriavidus necator (strain ATCC 17699 / DSM 428 / KCTC 22496 / NCIMB 10442 / H16 / Stanier 337) OX=381666 GN=H16_A3102 PE=3 SV=1	1	15	15	15	9	11	6	8	13	13	12	14	8	11	9	5	10	8	9	11	6	8	13	13	12	14	8	11	9	5	10	8	9	11	6	8	13	13	12	14	8	11	9	5
Q0K749	Q0K749	15	15	15	tr|Q0K749|Q0K749_CUPNH Glycolate oxidase iron-sulfur subunit OS=Cupriavidus necator (strain ATCC 17699 / DSM 428 / KCTC 22496 / NCIMB 10442 / H16 / Stanier 337) OX=381666 GN=glcF PE=4 SV=1	1	15	15	15	2	4	3	3	8	6	10	9	5	4	1	2	0	0	2	4	3	3	8	6	10	9	5	4	1	2	0	0	2	4	3	3	8	6	10	9	5	4	1	2
Q0K750	Q0K750	10	10	10	tr|Q0K750|Q0K750_CUPNH 2-Hydroxy-acid oxidase, FAD-binding subunit OS=Cupriavidus necator (strain ATCC 17699 / DSM 428 / KCTC 22496 / NCIMB 10442 / H16 / Stanier 337) OX=381666 GN=glcE PE=4 SV=1	1	10	10	10	3	2	2	5	5	6	4	6	2	2	2	2	5	2	3	2	2	5	5	6	4	6	2	2	2	2	5	2	3	2	2	5	5	6	4	6	2	2	2	2
Q0K752	Q0K752	13	13	13	tr|Q0K752|Q0K752_CUPNH FAD-binding protein OS=Cupriavidus necator (strain ATCC 17699 / DSM 428 / KCTC 22496 / NCIMB 10442 / H16 / Stanier 337) OX=381666 GN=glcD1 PE=4 SV=1	1	13	13	13	3	5	3	4	4	4	6	7	7	3	5	2	3	4	3	5	3	4	4	4	6	7	7	3	5	2	3	4	3	5	3	4	4	4	6	7	7	3	5	2
Q0K754	Q0K754	1	1	1	tr|Q0K754|Q0K754_CUPNH LysR family transcriptional regulator OS=Cupriavidus necator (strain ATCC 17699 / DSM 428 / KCTC 22496 / NCIMB 10442 / H16 / Stanier 337) OX=381666 GN=H16_A3092 PE=3 SV=1	1	1	1	1	0	0	0	0	0	0	0	1	0	0	0	0	0	0	0	0	0	0	0	0	0	1	0	0	0	0	0	0	0	0	0	0	0	0	0	1	0	0	0	0
Q0K755	Q0K755	16	16	16	tr|Q0K755|Q0K755_CUPNH D-lactate dehydrogenase (cytochrome) OS=Cupriavidus necator (strain ATCC 17699 / DSM 428 / KCTC 22496 / NCIMB 10442 / H16 / Stanier 337) OX=381666 GN=dld PE=3 SV=1	1	16	16	16	8	11	11	11	8	8	8	9	9	9	9	7	13	11	8	11	11	11	8	8	8	9	9	9	9	7	13	11	8	11	11	11	8	8	8	9	9	9	9	7
Q0K756	Q0K756	7	7	7	tr|Q0K756|Q0K756_CUPNH Cobalamin adenosyltransferase OS=Cupriavidus necator (strain ATCC 17699 / DSM 428 / KCTC 22496 / NCIMB 10442 / H16 / Stanier 337) OX=381666 GN=H16_A3090 PE=3 SV=1	1	7	7	7	3	2	4	3	4	5	5	5	3	4	3	2	0	0	3	2	4	3	4	5	5	5	3	4	3	2	0	0	3	2	4	3	4	5	5	5	3	4	3	2
Q0K764	Q0K764	1	1	1	tr|Q0K764|Q0K764_CUPNH 2-amino-4-hydroxy-6-hydroxymethyldihydropteridine pyrophosphokinase OS=Cupriavidus necator (strain ATCC 17699 / DSM 428 / KCTC 22496 / NCIMB 10442 / H16 / Stanier 337) OX=381666 GN=folK PE=3 SV=1	1	1	1	1	0	0	0	0	0	0	1	1	1	1	0	0	0	0	0	0	0	0	0	0	1	1	1	1	0	0	0	0	0	0	0	0	0	0	1	1	1	1	0	0
Q0K765	Q0K765	6	6	6	tr|Q0K765|Q0K765_CUPNH Poly(A) polymerase I OS=Cupriavidus necator (strain ATCC 17699 / DSM 428 / KCTC 22496 / NCIMB 10442 / H16 / Stanier 337) OX=381666 GN=pcnB PE=3 SV=1	1	6	6	6	0	0	1	1	3	1	2	0	3	3	2	0	0	0	0	0	1	1	3	1	2	0	3	3	2	0	0	0	0	0	1	1	3	1	2	0	3	3	2	0
Q0K772	Q0K772	2	2	2	tr|Q0K772|Q0K772_CUPNH Amidase OS=Cupriavidus necator (strain ATCC 17699 / DSM 428 / KCTC 22496 / NCIMB 10442 / H16 / Stanier 337) OX=381666 GN=H16_A3074 PE=4 SV=1	1	2	2	2	1	1	2	2	1	1	1	2	1	0	2	0	1	1	1	1	2	2	1	1	1	2	1	0	2	0	1	1	1	1	2	2	1	1	1	2	1	0	2	0
Q0K773	Q0K773	3	3	3	tr|Q0K773|Q0K773_CUPNH Hydantoin racemase OS=Cupriavidus necator (strain ATCC 17699 / DSM 428 / KCTC 22496 / NCIMB 10442 / H16 / Stanier 337) OX=381666 GN=H16_A3073 PE=3 SV=1	1	3	3	3	0	0	0	1	0	0	1	1	0	0	0	0	3	2	0	0	0	1	0	0	1	1	0	0	0	0	3	2	0	0	0	1	0	0	1	1	0	0	0	0
Q0K774	Q0K774	2	2	2	tr|Q0K774|Q0K774_CUPNH GntR family transcriptional regulator OS=Cupriavidus necator (strain ATCC 17699 / DSM 428 / KCTC 22496 / NCIMB 10442 / H16 / Stanier 337) OX=381666 GN=H16_A3072 PE=4 SV=1	1	2	2	2	1	1	1	1	1	1	1	2	1	0	0	1	1	1	1	1	1	1	1	1	1	2	1	0	0	1	1	1	1	1	1	1	1	1	1	2	1	0	0	1
Q0K781	Q0K781	9	9	9	tr|Q0K781|Q0K781_CUPNH Small ribosomal subunit protein bS20 OS=Cupriavidus necator (strain ATCC 17699 / DSM 428 / KCTC 22496 / NCIMB 10442 / H16 / Stanier 337) OX=381666 GN=rpsT PE=3 SV=1	1	9	9	9	7	6	7	6	8	8	9	8	9	8	5	6	1	2	7	6	7	6	8	8	9	8	9	8	5	6	1	2	7	6	7	6	8	8	9	8	9	8	5	6
Q0K782	Q0K782	3	3	3	tr|Q0K782|Q0K782_CUPNH DUF3579 domain-containing protein OS=Cupriavidus necator (strain ATCC 17699 / DSM 428 / KCTC 22496 / NCIMB 10442 / H16 / Stanier 337) OX=381666 GN=H16_A3064 PE=4 SV=1	1	3	3	3	0	0	0	0	1	0	0	1	1	0	1	1	2	2	0	0	0	0	1	0	0	1	1	0	1	1	2	2	0	0	0	0	1	0	0	1	1	0	1	1
Q0K783	Q0K783	18	18	18	tr|Q0K783|Q0K783_CUPNH Ornithine carbamoyltransferase OS=Cupriavidus necator (strain ATCC 17699 / DSM 428 / KCTC 22496 / NCIMB 10442 / H16 / Stanier 337) OX=381666 GN=argF PE=3 SV=1	1	18	18	18	11	13	14	14	13	14	16	15	14	12	13	13	13	14	11	13	14	14	13	14	16	15	14	12	13	13	13	14	11	13	14	14	13	14	16	15	14	12	13	13
Q0K785	Q0K785	1	1	1	tr|Q0K785|Q0K785_CUPNH UDP-N-acetylenolpyruvoylglucosamine reductase OS=Cupriavidus necator (strain ATCC 17699 / DSM 428 / KCTC 22496 / NCIMB 10442 / H16 / Stanier 337) OX=381666 GN=murB PE=3 SV=1	1	1	1	1	0	0	0	0	0	1	1	1	0	1	1	0	0	1	0	0	0	0	0	1	1	1	0	1	1	0	0	1	0	0	0	0	0	1	1	1	0	1	1	0
Q0K788	Q0K788	2	2	2	tr|Q0K788|Q0K788_CUPNH Uncharacterized protein OS=Cupriavidus necator (strain ATCC 17699 / DSM 428 / KCTC 22496 / NCIMB 10442 / H16 / Stanier 337) OX=381666 GN=H16_A3058 PE=4 SV=1	1	2	2	2	1	2	2	2	2	2	2	2	2	2	1	1	1	1	1	2	2	2	2	2	2	2	2	2	1	1	1	1	1	2	2	2	2	2	2	2	2	2	1	1
Q0K790	Q0K790	19	19	19	tr|Q0K790|Q0K790_CUPNH Isocitrate dehydrogenase [NADP] OS=Cupriavidus necator (strain ATCC 17699 / DSM 428 / KCTC 22496 / NCIMB 10442 / H16 / Stanier 337) OX=381666 GN=icd1 PE=3 SV=1	1	19	19	19	13	13	13	11	15	14	15	15	9	10	9	9	15	14	13	13	13	11	15	14	15	15	9	10	9	9	15	14	13	13	13	11	15	14	15	15	9	10	9	9
Q0K792	Q0K792	3	3	3	tr|Q0K792|Q0K792_CUPNH Cold shock protein, DNA-binding OS=Cupriavidus necator (strain ATCC 17699 / DSM 428 / KCTC 22496 / NCIMB 10442 / H16 / Stanier 337) OX=381666 GN=H16_A3054 PE=4 SV=1	1	3	3	3	1	1	1	1	1	2	0	1	0	0	1	1	2	2	1	1	1	1	1	2	0	1	0	0	1	1	2	2	1	1	1	1	1	2	0	1	0	0	1	1
Q0K794	Q0K794	23	23	23	tr|Q0K794|Q0K794_CUPNH ATP-dependent Clp protease ATP-binding subunit ClpA OS=Cupriavidus necator (strain ATCC 17699 / DSM 428 / KCTC 22496 / NCIMB 10442 / H16 / Stanier 337) OX=381666 GN=clpA PE=3 SV=1	1	23	23	23	8	4	6	2	14	10	20	14	7	12	5	6	0	0	8	4	6	2	14	10	20	14	7	12	5	6	0	0	8	4	6	2	14	10	20	14	7	12	5	6
Q0K796	Q0K796	3	3	3	tr|Q0K796|Q0K796_CUPNH Putative glyoxalase (Bleomycin resistance protein), dioxygenase superfamily OS=Cupriavidus necator (strain ATCC 17699 / DSM 428 / KCTC 22496 / NCIMB 10442 / H16 / Stanier 337) OX=381666 GN=H16_A3050 PE=4 SV=1	1	3	3	3	0	1	0	1	1	1	0	1	1	0	0	1	0	2	0	1	0	1	1	1	0	1	1	0	0	1	0	2	0	1	0	1	1	1	0	1	1	0	0	1
Q0K797	Q0K797	3	3	3	tr|Q0K797|Q0K797_CUPNH dUTP diphosphatase OS=Cupriavidus necator (strain ATCC 17699 / DSM 428 / KCTC 22496 / NCIMB 10442 / H16 / Stanier 337) OX=381666 GN=dut PE=3 SV=1	1	3	3	3	1	1	2	2	2	2	2	2	1	2	1	2	2	2	1	1	2	2	2	2	2	2	1	2	1	2	2	2	1	1	2	2	2	2	2	2	1	2	1	2
Q0K7A3	Q0K7A3	1	1	1	tr|Q0K7A3|Q0K7A3_CUPNH Response regulator transcription factor OS=Cupriavidus necator (strain ATCC 17699 / DSM 428 / KCTC 22496 / NCIMB 10442 / H16 / Stanier 337) OX=381666 GN=H16_A3043 PE=4 SV=1	1	1	1	1	0	0	0	0	0	0	1	1	0	0	0	0	0	0	0	0	0	0	0	0	1	1	0	0	0	0	0	0	0	0	0	0	0	0	1	1	0	0	0	0
Q0K7A5	Q0K7A5	8	8	8	tr|Q0K7A5|Q0K7A5_CUPNH RsmB/NOP family class I SAM-dependent RNA methyltransferase OS=Cupriavidus necator (strain ATCC 17699 / DSM 428 / KCTC 22496 / NCIMB 10442 / H16 / Stanier 337) OX=381666 GN=sun1 PE=3 SV=1	1	8	8	8	0	1	2	0	4	3	4	4	4	6	2	1	0	0	0	1	2	0	4	3	4	4	4	6	2	1	0	0	0	1	2	0	4	3	4	4	4	6	2	1
Q0K7A8	Q0K7A8	12	12	12	tr|Q0K7A8|Q0K7A8_CUPNH Quinolinate synthase OS=Cupriavidus necator (strain ATCC 17699 / DSM 428 / KCTC 22496 / NCIMB 10442 / H16 / Stanier 337) OX=381666 GN=nadA PE=3 SV=1	1	12	12	12	3	4	5	6	9	7	9	6	4	3	3	2	6	6	3	4	5	6	9	7	9	6	4	3	3	2	6	6	3	4	5	6	9	7	9	6	4	3	3	2
Q0K7A9	Q0K7A9	7	7	7	tr|Q0K7A9|Q0K7A9_CUPNH nicotinate-nucleotide diphosphorylase (carboxylating) OS=Cupriavidus necator (strain ATCC 17699 / DSM 428 / KCTC 22496 / NCIMB 10442 / H16 / Stanier 337) OX=381666 GN=nadC PE=3 SV=1	1	7	7	7	0	1	0	0	0	2	3	5	0	0	1	1	1	2	0	1	0	0	0	2	3	5	0	0	1	1	1	2	0	1	0	0	0	2	3	5	0	0	1	1
Q0K7B0	Q0K7B0	14	14	14	tr|Q0K7B0|Q0K7B0_CUPNH L-aspartate oxidase OS=Cupriavidus necator (strain ATCC 17699 / DSM 428 / KCTC 22496 / NCIMB 10442 / H16 / Stanier 337) OX=381666 GN=nadB PE=3 SV=1	1	14	14	14	3	2	3	4	6	6	9	8	2	4	5	3	4	4	3	2	3	4	6	6	9	8	2	4	5	3	4	4	3	2	3	4	6	6	9	8	2	4	5	3
Q0K7B6	Q0K7B6	7	7	7	tr|Q0K7B6|Q0K7B6_CUPNH ABC-type transporter, periplasmic component: HAAT family OS=Cupriavidus necator (strain ATCC 17699 / DSM 428 / KCTC 22496 / NCIMB 10442 / H16 / Stanier 337) OX=381666 GN=livK2 PE=3 SV=1	1	7	7	7	0	0	0	0	1	1	1	4	3	6	0	0	0	0	0	0	0	0	1	1	1	4	3	6	0	0	0	0	0	0	0	0	1	1	1	4	3	6	0	0
Q0K7C1	Q0K7C1	24	24	24	tr|Q0K7C1|Q0K7C1_CUPNH Acetylornithine aminotransferase OS=Cupriavidus necator (strain ATCC 17699 / DSM 428 / KCTC 22496 / NCIMB 10442 / H16 / Stanier 337) OX=381666 GN=argD PE=3 SV=1	1	24	24	24	12	16	13	13	14	15	17	20	14	12	12	7	17	18	12	16	13	13	14	15	17	20	14	12	12	7	17	18	12	16	13	13	14	15	17	20	14	12	12	7
Q0K7C2	Q0K7C2	13	13	13	tr|Q0K7C2|Q0K7C2_CUPNH 2-Polyprenylphenol hydroxylase OS=Cupriavidus necator (strain ATCC 17699 / DSM 428 / KCTC 22496 / NCIMB 10442 / H16 / Stanier 337) OX=381666 GN=H16_A3024 PE=4 SV=1	1	13	13	13	4	2	4	4	9	7	9	11	2	4	1	0	5	3	4	2	4	4	9	7	9	11	2	4	1	0	5	3	4	2	4	4	9	7	9	11	2	4	1	0
Q0K7C3;REV__Q0JZE2	Q0K7C3	9;1	9;1	9;1	tr|Q0K7C3|Q0K7C3_CUPNH NAD-dependent epimerase/dehydratase family protein OS=Cupriavidus necator (strain ATCC 17699 / DSM 428 / KCTC 22496 / NCIMB 10442 / H16 / Stanier 337) OX=381666 GN=H16_A3023 PE=4 SV=1	2	9	9	9	2	3	3	3	3	3	2	5	4	2	3	1	0	1	2	3	3	3	3	3	2	5	4	2	3	1	0	1	2	3	3	3	3	3	2	5	4	2	3	1
Q0K7C4	Q0K7C4	10	10	10	tr|Q0K7C4|Q0K7C4_CUPNH ABC transporter permease OS=Cupriavidus necator (strain ATCC 17699 / DSM 428 / KCTC 22496 / NCIMB 10442 / H16 / Stanier 337) OX=381666 GN=H16_A3022 PE=3 SV=1	1	10	10	10	3	3	4	5	8	9	7	7	5	7	4	3	6	4	3	3	4	5	8	9	7	7	5	7	4	3	6	4	3	3	4	5	8	9	7	7	5	7	4	3
Q0K7C8	Q0K7C8	9	9	9	tr|Q0K7C8|Q0K7C8_CUPNH Histidine ammonia-lyase OS=Cupriavidus necator (strain ATCC 17699 / DSM 428 / KCTC 22496 / NCIMB 10442 / H16 / Stanier 337) OX=381666 GN=hutH PE=3 SV=1	1	9	9	9	2	1	3	2	2	1	1	2	5	3	4	4	8	7	2	1	3	2	2	1	1	2	5	3	4	4	8	7	2	1	3	2	2	1	1	2	5	3	4	4
Q0K7C9	Q0K7C9	24	24	24	tr|Q0K7C9|Q0K7C9_CUPNH Urocanate hydratase OS=Cupriavidus necator (strain ATCC 17699 / DSM 428 / KCTC 22496 / NCIMB 10442 / H16 / Stanier 337) OX=381666 GN=hutU1 PE=3 SV=1	1	24	24	24	13	10	9	11	16	18	14	17	11	5	10	11	16	13	13	10	9	11	16	18	14	17	11	5	10	11	16	13	13	10	9	11	16	18	14	17	11	5	10	11
Q0K7D2	Q0K7D2	2	2	2	tr|Q0K7D2|Q0K7D2_CUPNH Formimidoylglutamate deiminase OS=Cupriavidus necator (strain ATCC 17699 / DSM 428 / KCTC 22496 / NCIMB 10442 / H16 / Stanier 337) OX=381666 GN=hutF PE=4 SV=1	1	2	2	2	0	0	1	1	1	1	2	1	1	1	1	1	1	1	0	0	1	1	1	1	2	1	1	1	1	1	1	1	0	0	1	1	1	1	2	1	1	1	1	1
Q0K7D3	Q0K7D3	10	10	10	tr|Q0K7D3|Q0K7D3_CUPNH N-Formylglutamate amidohydrolase OS=Cupriavidus necator (strain ATCC 17699 / DSM 428 / KCTC 22496 / NCIMB 10442 / H16 / Stanier 337) OX=381666 GN=hutG1 PE=4 SV=1	1	10	10	10	3	4	3	6	7	8	8	10	7	6	5	8	7	10	3	4	3	6	7	8	8	10	7	6	5	8	7	10	3	4	3	6	7	8	8	10	7	6	5	8
Q0K7D7	Q0K7D7	21	21	21	tr|Q0K7D7|Q0K7D7_CUPNH Aminotransferase OS=Cupriavidus necator (strain ATCC 17699 / DSM 428 / KCTC 22496 / NCIMB 10442 / H16 / Stanier 337) OX=381666 GN=asdA PE=3 SV=1	1	21	21	21	8	9	7	12	18	17	17	15	8	4	13	4	1	4	8	9	7	12	18	17	17	15	8	4	13	4	1	4	8	9	7	12	18	17	17	15	8	4	13	4
Q0K7D9	Q0K7D9	1	1	1	tr|Q0K7D9|Q0K7D9_CUPNH Peptidase OS=Cupriavidus necator (strain ATCC 17699 / DSM 428 / KCTC 22496 / NCIMB 10442 / H16 / Stanier 337) OX=381666 GN=H16_A3007 PE=3 SV=1	1	1	1	1	0	0	0	0	0	1	0	1	0	0	0	0	0	0	0	0	0	0	0	1	0	1	0	0	0	0	0	0	0	0	0	0	0	1	0	1	0	0	0	0
Q0K7E1	Q0K7E1	14	14	14	tr|Q0K7E1|Q0K7E1_CUPNH 3-Hydroxyisobutyrate dehydrogenase OS=Cupriavidus necator (strain ATCC 17699 / DSM 428 / KCTC 22496 / NCIMB 10442 / H16 / Stanier 337) OX=381666 GN=H16_A3004 PE=3 SV=1	1	14	14	14	2	1	2	3	8	5	10	10	5	3	5	6	6	9	2	1	2	3	8	5	10	10	5	3	5	6	6	9	2	1	2	3	8	5	10	10	5	3	5	6
Q0K7E2	Q0K7E2	20	20	20	tr|Q0K7E2|Q0K7E2_CUPNH ABC transporter substrate-binding protein OS=Cupriavidus necator (strain ATCC 17699 / DSM 428 / KCTC 22496 / NCIMB 10442 / H16 / Stanier 337) OX=381666 GN=H16_A3003 PE=3 SV=1	1	20	20	20	8	11	7	12	13	12	15	17	10	11	7	6	9	11	8	11	7	12	13	12	15	17	10	11	7	6	9	11	8	11	7	12	13	12	15	17	10	11	7	6
Q0K7E3	Q0K7E3	8	8	8	tr|Q0K7E3|Q0K7E3_CUPNH Class I SAM-dependent methyltransferase OS=Cupriavidus necator (strain ATCC 17699 / DSM 428 / KCTC 22496 / NCIMB 10442 / H16 / Stanier 337) OX=381666 GN=hemK1 PE=4 SV=1	1	8	8	8	3	3	2	3	4	5	5	4	4	2	1	3	0	0	3	3	2	3	4	5	5	4	4	2	1	3	0	0	3	3	2	3	4	5	5	4	4	2	1	3
Q0K7E8	Q0K7E8	5	5	5	tr|Q0K7E8|Q0K7E8_CUPNH Adenosine 5-phosphosulfate reductase OS=Cupriavidus necator (strain ATCC 17699 / DSM 428 / KCTC 22496 / NCIMB 10442 / H16 / Stanier 337) OX=381666 GN=cysH PE=3 SV=1	1	5	5	5	1	1	0	2	3	2	3	3	0	0	0	1	1	0	1	1	0	2	3	2	3	3	0	0	0	1	1	0	1	1	0	2	3	2	3	3	0	0	0	1
Q0K7E9	Q0K7E9	3	3	3	tr|Q0K7E9|Q0K7E9_CUPNH Sulfate adenylyltransferase subunit 2 OS=Cupriavidus necator (strain ATCC 17699 / DSM 428 / KCTC 22496 / NCIMB 10442 / H16 / Stanier 337) OX=381666 GN=cysD PE=3 SV=1	1	3	3	3	0	0	0	0	0	1	0	2	0	0	1	1	1	0	0	0	0	0	0	1	0	2	0	0	1	1	1	0	0	0	0	0	0	1	0	2	0	0	1	1
Q0K7F0	Q0K7F0	2	2	2	tr|Q0K7F0|Q0K7F0_CUPNH sulfate adenylyltransferase OS=Cupriavidus necator (strain ATCC 17699 / DSM 428 / KCTC 22496 / NCIMB 10442 / H16 / Stanier 337) OX=381666 GN=cysN1 PE=4 SV=1	1	2	2	2	0	0	0	0	0	1	0	1	0	0	0	0	0	0	0	0	0	0	0	1	0	1	0	0	0	0	0	0	0	0	0	0	0	1	0	1	0	0	0	0
Q0K7F2	Q0K7F2	2	2	2	tr|Q0K7F2|Q0K7F2_CUPNH Cobalamin biosynthesis CbiX protein OS=Cupriavidus necator (strain ATCC 17699 / DSM 428 / KCTC 22496 / NCIMB 10442 / H16 / Stanier 337) OX=381666 GN=cbiX PE=4 SV=1	1	2	2	2	0	0	0	0	0	0	0	0	0	0	2	0	1	2	0	0	0	0	0	0	0	0	0	0	2	0	1	2	0	0	0	0	0	0	0	0	0	0	2	0
Q0K7F8	Q0K7F8	23	23	23	tr|Q0K7F8|Q0K7F8_CUPNH Dihydroxy-acid dehydratase OS=Cupriavidus necator (strain ATCC 17699 / DSM 428 / KCTC 22496 / NCIMB 10442 / H16 / Stanier 337) OX=381666 GN=ilvD PE=3 SV=1	1	23	23	23	9	7	9	12	5	9	11	11	12	9	13	10	18	16	9	7	9	12	5	9	11	11	12	9	13	10	18	16	9	7	9	12	5	9	11	11	12	9	13	10
Q0K7G5	Q0K7G5	23	23	23	tr|Q0K7G5|Q0K7G5_CUPNH Probable extra-cytoplasmic solute receptor OS=Cupriavidus necator (strain ATCC 17699 / DSM 428 / KCTC 22496 / NCIMB 10442 / H16 / Stanier 337) OX=381666 GN=H16_A2980 PE=3 SV=1	1	23	23	23	13	15	15	14	15	20	18	20	18	12	18	18	16	20	13	15	15	14	15	20	18	20	18	12	18	18	16	20	13	15	15	14	15	20	18	20	18	12	18	18
Q0K7G6	Q0K7G6	7	7	7	tr|Q0K7G6|Q0K7G6_CUPNH Enoyl-CoA hydratase/isomerase OS=Cupriavidus necator (strain ATCC 17699 / DSM 428 / KCTC 22496 / NCIMB 10442 / H16 / Stanier 337) OX=381666 GN=H16_A2979 PE=3 SV=1	1	7	7	7	0	2	1	4	4	5	2	5	3	3	3	1	5	4	0	2	1	4	4	5	2	5	3	3	3	1	5	4	0	2	1	4	4	5	2	5	3	3	3	1
Q0K7H1	Q0K7H1	3	3	3	tr|Q0K7H1|Q0K7H1_CUPNH Cell division protein ZapA OS=Cupriavidus necator (strain ATCC 17699 / DSM 428 / KCTC 22496 / NCIMB 10442 / H16 / Stanier 337) OX=381666 GN=H16_A2974 PE=4 SV=1	1	3	3	3	0	1	2	2	2	3	2	3	2	3	2	2	1	1	0	1	2	2	2	3	2	3	2	3	2	2	1	1	0	1	2	2	2	3	2	3	2	3	2	2
Q0K7H2	Q0K7H2	7	7	7	tr|Q0K7H2|Q0K7H2_CUPNH ATPase OS=Cupriavidus necator (strain ATCC 17699 / DSM 428 / KCTC 22496 / NCIMB 10442 / H16 / Stanier 337) OX=381666 GN=H16_A2973 PE=4 SV=1	1	7	7	7	7	5	6	6	2	1	3	4	0	1	2	0	2	1	7	5	6	6	2	1	3	4	0	1	2	0	2	1	7	5	6	6	2	1	3	4	0	1	2	0
Q0K7I0	Q0K7I0	4	4	4	tr|Q0K7I0|Q0K7I0_CUPNH Cobalamin-binding protein OS=Cupriavidus necator (strain ATCC 17699 / DSM 428 / KCTC 22496 / NCIMB 10442 / H16 / Stanier 337) OX=381666 GN=btuF PE=4 SV=1	1	4	4	4	0	1	0	0	3	1	0	1	2	2	1	1	1	1	0	1	0	0	3	1	0	1	2	2	1	1	1	1	0	1	0	0	3	1	0	1	2	2	1	1
Q0K7J9	Q0K7J9	3	3	3	tr|Q0K7J9|Q0K7J9_CUPNH Acetyl-CoA carboxylase (Biotin carboxylase and carboxyl transferase domains) OS=Cupriavidus necator (strain ATCC 17699 / DSM 428 / KCTC 22496 / NCIMB 10442 / H16 / Stanier 337) OX=381666 GN=H16_A2946 PE=4 SV=1	1	3	3	3	1	1	1	1	1	1	2	1	0	2	1	1	0	0	1	1	1	1	1	1	2	1	0	2	1	1	0	0	1	1	1	1	1	1	2	1	0	2	1	1
Q0K7K1	Q0K7K1	13	13	13	tr|Q0K7K1|Q0K7K1_CUPNH OmpA family protein OS=Cupriavidus necator (strain ATCC 17699 / DSM 428 / KCTC 22496 / NCIMB 10442 / H16 / Stanier 337) OX=381666 GN=H16_A2944 PE=4 SV=1	1	13	13	13	5	9	2	8	7	11	6	7	8	11	7	8	6	6	5	9	2	8	7	11	6	7	8	11	7	8	6	6	5	9	2	8	7	11	6	7	8	11	7	8
Q0K7K2;Q0K2M3	Q0K7K2;Q0K2M3	11;9	11;9	11;9	tr|Q0K7K2|Q0K7K2_CUPNH Iron-sulfur cluster carrier protein OS=Cupriavidus necator (strain ATCC 17699 / DSM 428 / KCTC 22496 / NCIMB 10442 / H16 / Stanier 337) OX=381666 GN=mrp PE=3 SV=1;tr|Q0K2M3|Q0K2M3_CUPNH Iron-sulfur cluster carrier protein OS=Cupriavi	2	11	11	11	4	7	4	6	7	5	7	9	4	4	5	5	5	7	4	7	4	6	7	5	7	9	4	4	5	5	5	7	4	7	4	6	7	5	7	9	4	4	5	5
Q0K7K5	Q0K7K5	6	6	6	tr|Q0K7K5|Q0K7K5_CUPNH 4Fe-4S dicluster domain-containing protein OS=Cupriavidus necator (strain ATCC 17699 / DSM 428 / KCTC 22496 / NCIMB 10442 / H16 / Stanier 337) OX=381666 GN=H16_A2940 PE=4 SV=1	1	6	6	6	1	1	0	1	0	3	2	3	0	0	1	0	0	1	1	1	0	1	0	3	2	3	0	0	1	0	0	1	1	1	0	1	0	3	2	3	0	0	1	0
Q0K7K9	Q0K7K9	3	3	3	tr|Q0K7K9|Q0K7K9_CUPNH 4Fe-4S dicluster domain-containing protein OS=Cupriavidus necator (strain ATCC 17699 / DSM 428 / KCTC 22496 / NCIMB 10442 / H16 / Stanier 337) OX=381666 GN=fdhB1 PE=4 SV=1	1	3	3	3	1	0	2	1	0	0	2	1	1	0	1	0	0	0	1	0	2	1	0	0	2	1	1	0	1	0	0	0	1	0	2	1	0	0	2	1	1	0	1	0
Q0K7L5	Q0K7L5	15	15	15	tr|Q0K7L5|Q0K7L5_CUPNH Arginine/lysine/ornithine decarboxylase OS=Cupriavidus necator (strain ATCC 17699 / DSM 428 / KCTC 22496 / NCIMB 10442 / H16 / Stanier 337) OX=381666 GN=ldcC PE=3 SV=1	1	15	15	15	0	3	1	1	3	3	7	10	1	1	6	2	1	1	0	3	1	1	3	3	7	10	1	1	6	2	1	1	0	3	1	1	3	3	7	10	1	1	6	2
Q0K7M5	Q0K7M5	14	14	14	tr|Q0K7M5|Q0K7M5_CUPNH Porphobilinogen deaminase OS=Cupriavidus necator (strain ATCC 17699 / DSM 428 / KCTC 22496 / NCIMB 10442 / H16 / Stanier 337) OX=381666 GN=hemC PE=3 SV=1	1	14	14	14	3	5	4	6	6	8	6	10	9	8	11	6	11	11	3	5	4	6	6	8	6	10	9	8	11	6	11	11	3	5	4	6	6	8	6	10	9	8	11	6
Q0K7M6	Q0K7M6	1	1	1	tr|Q0K7M6|Q0K7M6_CUPNH Fused uroporphyrinogen-III synthase HemD/membrane protein HemX OS=Cupriavidus necator (strain ATCC 17699 / DSM 428 / KCTC 22496 / NCIMB 10442 / H16 / Stanier 337) OX=381666 GN=hemXD PE=4 SV=1	1	1	1	1	0	0	0	0	0	0	0	0	1	1	0	0	0	0	0	0	0	0	0	0	0	0	1	1	0	0	0	0	0	0	0	0	0	0	0	0	1	1	0	0
Q0K7M8	Q0K7M8	3	3	3	tr|Q0K7M8|Q0K7M8_CUPNH Pseudouridine synthase OS=Cupriavidus necator (strain ATCC 17699 / DSM 428 / KCTC 22496 / NCIMB 10442 / H16 / Stanier 337) OX=381666 GN=rsuA2 PE=3 SV=1	1	3	3	3	0	0	0	0	2	1	1	2	0	0	1	0	0	0	0	0	0	0	2	1	1	2	0	0	1	0	0	0	0	0	0	0	2	1	1	2	0	0	1	0
Q0K7N1	Q0K7N1	13	13	13	tr|Q0K7N1|Q0K7N1_CUPNH Bifunctional pyr operon transcriptional regulator/uracil phosphoribosyltransferase PyrR OS=Cupriavidus necator (strain ATCC 17699 / DSM 428 / KCTC 22496 / NCIMB 10442 / H16 / Stanier 337) OX=381666 GN=pyrR PE=4 SV=1	1	13	13	13	6	7	8	6	8	8	6	7	7	4	9	6	6	8	6	7	8	6	8	8	6	7	7	4	9	6	6	8	6	7	8	6	8	8	6	7	7	4	9	6
Q0K7N5	Q0K7N5	2	2	2	tr|Q0K7N5|Q0K7N5_CUPNH bis(5-nucleosyl)-tetraphosphatase (symmetrical) OS=Cupriavidus necator (strain ATCC 17699 / DSM 428 / KCTC 22496 / NCIMB 10442 / H16 / Stanier 337) OX=381666 GN=H16_A2910 PE=3 SV=1	1	2	2	2	1	2	0	1	0	0	0	0	1	0	1	0	1	1	1	2	0	1	0	0	0	0	1	0	1	0	1	1	1	2	0	1	0	0	0	0	1	0	1	0
Q0K7N7;Q0KAL8	Q0K7N7;Q0KAL8	2;1	2;1	2;1	tr|Q0K7N7|Q0K7N7_CUPNH dTDP-4-dehydrorhamnose reductase OS=Cupriavidus necator (strain ATCC 17699 / DSM 428 / KCTC 22496 / NCIMB 10442 / H16 / Stanier 337) OX=381666 GN=rfbD PE=3 SV=1;tr|Q0KAL8|Q0KAL8_CUPNH dTDP-4-dehydrorhamnose reductase OS=Cupriavidus n	2	2	2	2	0	0	1	1	2	1	1	2	0	1	0	0	0	0	0	0	1	1	2	1	1	2	0	1	0	0	0	0	0	0	1	1	2	1	1	2	0	1	0	0
Q0K7N8;Q0KAK4	Q0K7N8	3;1	3;1	3;1	tr|Q0K7N8|Q0K7N8_CUPNH Glucose-1-phosphate thymidylyltransferase OS=Cupriavidus necator (strain ATCC 17699 / DSM 428 / KCTC 22496 / NCIMB 10442 / H16 / Stanier 337) OX=381666 GN=H16_A2907 PE=3 SV=1	2	3	3	3	1	0	0	0	0	2	2	2	1	0	0	0	0	1	1	0	0	0	0	2	2	2	1	0	0	0	0	1	1	0	0	0	0	2	2	2	1	0	0	0
Q0K7N9	Q0K7N9	2	2	2	tr|Q0K7N9|Q0K7N9_CUPNH dTDP-4-dehydrorhamnose 3,5-epimerase OS=Cupriavidus necator (strain ATCC 17699 / DSM 428 / KCTC 22496 / NCIMB 10442 / H16 / Stanier 337) OX=381666 GN=rfbC PE=3 SV=1	1	2	2	2	0	0	0	0	0	0	0	0	0	0	0	0	2	1	0	0	0	0	0	0	0	0	0	0	0	0	2	1	0	0	0	0	0	0	0	0	0	0	0	0
Q0K7P4	Q0K7P4	3	3	3	tr|Q0K7P4|Q0K7P4_CUPNH Glycosyltransferase OS=Cupriavidus necator (strain ATCC 17699 / DSM 428 / KCTC 22496 / NCIMB 10442 / H16 / Stanier 337) OX=381666 GN=H16_A2901 PE=4 SV=1	1	3	3	3	0	0	0	1	2	1	2	2	1	2	1	1	0	1	0	0	0	1	2	1	2	2	1	2	1	1	0	1	0	0	0	1	2	1	2	2	1	2	1	1
Q0K7P5	Q0K7P5	11	11	11	tr|Q0K7P5|Q0K7P5_CUPNH GDP-mannose 4,6-dehydratase OS=Cupriavidus necator (strain ATCC 17699 / DSM 428 / KCTC 22496 / NCIMB 10442 / H16 / Stanier 337) OX=381666 GN=gmd PE=3 SV=1	1	11	11	11	0	0	0	0	0	1	0	1	11	6	2	4	8	9	0	0	0	0	0	1	0	1	11	6	2	4	8	9	0	0	0	0	0	1	0	1	11	6	2	4
Q0K7P9	Q0K7P9	22	22	22	tr|Q0K7P9|Q0K7P9_CUPNH CDP-glucose 4,6-dehydratase OS=Cupriavidus necator (strain ATCC 17699 / DSM 428 / KCTC 22496 / NCIMB 10442 / H16 / Stanier 337) OX=381666 GN=rfbG PE=4 SV=1	1	22	22	22	8	9	8	13	13	16	15	15	11	6	13	9	17	19	8	9	8	13	13	16	15	15	11	6	13	9	17	19	8	9	8	13	13	16	15	15	11	6	13	9
Q0K7Q0	Q0K7Q0	2	2	2	tr|Q0K7Q0|Q0K7Q0_CUPNH NAD(P)-dependent oxidoreductase OS=Cupriavidus necator (strain ATCC 17699 / DSM 428 / KCTC 22496 / NCIMB 10442 / H16 / Stanier 337) OX=381666 GN=H16_A2895 PE=4 SV=1	1	2	2	2	0	0	0	0	0	0	0	1	0	0	0	0	0	1	0	0	0	0	0	0	0	1	0	0	0	0	0	1	0	0	0	0	0	0	0	1	0	0	0	0
Q0K7Q2	Q0K7Q2	9	9	9	tr|Q0K7Q2|Q0K7Q2_CUPNH Glucose-1-phosphate cytidylyltransferase OS=Cupriavidus necator (strain ATCC 17699 / DSM 428 / KCTC 22496 / NCIMB 10442 / H16 / Stanier 337) OX=381666 GN=rfbF PE=4 SV=1	1	9	9	9	6	6	5	7	6	8	5	8	2	3	4	1	6	5	6	6	5	7	6	8	5	8	2	3	4	1	6	5	6	6	5	7	6	8	5	8	2	3	4	1
Q0K7R0;Q0KAM1	Q0K7R0	25;9	25;9	25;9	tr|Q0K7R0|Q0K7R0_CUPNH Phosphomannomutase OS=Cupriavidus necator (strain ATCC 17699 / DSM 428 / KCTC 22496 / NCIMB 10442 / H16 / Stanier 337) OX=381666 GN=manB2 PE=3 SV=1	2	25	25	25	10	12	17	12	18	13	17	17	13	12	13	9	15	14	10	12	17	12	18	13	17	17	13	12	13	9	15	14	10	12	17	12	18	13	17	17	13	12	13	9
Q0K7R1	Q0K7R1	1	1	1	tr|Q0K7R1|Q0K7R1_CUPNH Lipopolysaccharide heptosyltransferase 1 OS=Cupriavidus necator (strain ATCC 17699 / DSM 428 / KCTC 22496 / NCIMB 10442 / H16 / Stanier 337) OX=381666 GN=rfaF1 PE=3 SV=1	1	1	1	1	0	0	0	1	0	0	0	0	1	1	0	1	1	1	0	0	0	1	0	0	0	0	1	1	0	1	1	1	0	0	0	1	0	0	0	0	1	1	0	1
Q0K7R5	Q0K7R5	2	2	2	tr|Q0K7R5|Q0K7R5_CUPNH DUF4377 domain-containing protein OS=Cupriavidus necator (strain ATCC 17699 / DSM 428 / KCTC 22496 / NCIMB 10442 / H16 / Stanier 337) OX=381666 GN=hslJ PE=4 SV=1	1	2	2	2	1	1	2	1	1	1	1	1	2	1	0	0	0	0	1	1	2	1	1	1	1	1	2	1	0	0	0	0	1	1	2	1	1	1	1	1	2	1	0	0
Q0K7R7	Q0K7R7	6	6	6	tr|Q0K7R7|Q0K7R7_CUPNH Sulfurtransferase OS=Cupriavidus necator (strain ATCC 17699 / DSM 428 / KCTC 22496 / NCIMB 10442 / H16 / Stanier 337) OX=381666 GN=pspE2 PE=4 SV=1	1	6	6	6	4	4	3	4	5	5	5	6	4	3	5	4	5	4	4	4	3	4	5	5	5	6	4	3	5	4	5	4	4	4	3	4	5	5	5	6	4	3	5	4
Q0K7R8	Q0K7R8	5	5	5	tr|Q0K7R8|Q0K7R8_CUPNH Protein-L-isoaspartate O-methyltransferase OS=Cupriavidus necator (strain ATCC 17699 / DSM 428 / KCTC 22496 / NCIMB 10442 / H16 / Stanier 337) OX=381666 GN=pcm PE=3 SV=1	1	5	5	5	1	4	0	2	3	2	4	4	2	1	2	3	3	3	1	4	0	2	3	2	4	4	2	1	2	3	3	3	1	4	0	2	3	2	4	4	2	1	2	3
Q0K7S1	Q0K7S1	1	1	1	tr|Q0K7S1|Q0K7S1_CUPNH TetR/AcrR family transcriptional regulator OS=Cupriavidus necator (strain ATCC 17699 / DSM 428 / KCTC 22496 / NCIMB 10442 / H16 / Stanier 337) OX=381666 GN=acrR PE=4 SV=1	1	1	1	1	1	0	1	0	1	0	1	0	0	0	0	0	0	0	1	0	1	0	1	0	1	0	0	0	0	0	0	0	1	0	1	0	1	0	1	0	0	0	0	0
Q0K7S6	Q0K7S6	4	4	4	tr|Q0K7S6|Q0K7S6_CUPNH Transglutaminase family protein OS=Cupriavidus necator (strain ATCC 17699 / DSM 428 / KCTC 22496 / NCIMB 10442 / H16 / Stanier 337) OX=381666 GN=H16_A2868 PE=4 SV=1	1	4	4	4	0	0	0	0	0	1	0	1	2	0	1	0	2	2	0	0	0	0	0	1	0	1	2	0	1	0	2	2	0	0	0	0	0	1	0	1	2	0	1	0
Q0K7T4	Q0K7T4	5	5	5	tr|Q0K7T4|Q0K7T4_CUPNH Acetoacetate--CoA ligase OS=Cupriavidus necator (strain ATCC 17699 / DSM 428 / KCTC 22496 / NCIMB 10442 / H16 / Stanier 337) OX=381666 GN=H16_A2860 PE=3 SV=1	1	5	5	5	0	0	0	0	0	2	1	2	0	0	0	1	1	4	0	0	0	0	0	2	1	2	0	0	0	1	1	4	0	0	0	0	0	2	1	2	0	0	0	1
Q0K7T5	Q0K7T5	13	13	13	tr|Q0K7T5|Q0K7T5_CUPNH 3-octaprenyl-4-hydroxybenzoate carboxy-lyase OS=Cupriavidus necator (strain ATCC 17699 / DSM 428 / KCTC 22496 / NCIMB 10442 / H16 / Stanier 337) OX=381666 GN=ubiD PE=3 SV=1	1	13	13	13	5	4	3	7	9	11	10	13	8	7	7	5	5	6	5	4	3	7	9	11	10	13	8	7	7	5	5	6	5	4	3	7	9	11	10	13	8	7	7	5
Q0K7T7	Q0K7T7	3	3	3	tr|Q0K7T7|Q0K7T7_CUPNH Aminotransferase OS=Cupriavidus necator (strain ATCC 17699 / DSM 428 / KCTC 22496 / NCIMB 10442 / H16 / Stanier 337) OX=381666 GN=H16_A2857 PE=3 SV=1	1	3	3	3	1	1	1	0	2	3	1	2	1	0	0	0	0	0	1	1	1	0	2	3	1	2	1	0	0	0	0	0	1	1	1	0	2	3	1	2	1	0	0	0
Q0K7U4	Q0K7U4	2	2	2	tr|Q0K7U4|Q0K7U4_CUPNH Uncharacterized protein OS=Cupriavidus necator (strain ATCC 17699 / DSM 428 / KCTC 22496 / NCIMB 10442 / H16 / Stanier 337) OX=381666 GN=H16_A2850 PE=4 SV=1	1	2	2	2	1	1	1	1	1	1	1	1	1	1	2	2	1	1	1	1	1	1	1	1	1	1	1	1	2	2	1	1	1	1	1	1	1	1	1	1	1	1	2	2
Q0K7U5	Q0K7U5	8	8	8	tr|Q0K7U5|Q0K7U5_CUPNH Riboflavin synthase OS=Cupriavidus necator (strain ATCC 17699 / DSM 428 / KCTC 22496 / NCIMB 10442 / H16 / Stanier 337) OX=381666 GN=ribC PE=4 SV=1	1	8	8	8	1	1	1	0	2	5	3	3	3	3	4	3	7	7	1	1	1	0	2	5	3	3	3	3	4	3	7	7	1	1	1	0	2	5	3	3	3	3	4	3
Q0K7U6	Q0K7U6	10	10	10	tr|Q0K7U6|Q0K7U6_CUPNH Riboflavin biosynthesis protein RibD OS=Cupriavidus necator (strain ATCC 17699 / DSM 428 / KCTC 22496 / NCIMB 10442 / H16 / Stanier 337) OX=381666 GN=ribD PE=3 SV=1	1	10	10	10	0	1	0	2	2	4	3	8	1	1	2	1	0	1	0	1	0	2	2	4	3	8	1	1	2	1	0	1	0	1	0	2	2	4	3	8	1	1	2	1
Q0K7W5	Q0K7W5	19	19	19	tr|Q0K7W5|Q0K7W5_CUPNH Tol-Pal system protein TolB OS=Cupriavidus necator (strain ATCC 17699 / DSM 428 / KCTC 22496 / NCIMB 10442 / H16 / Stanier 337) OX=381666 GN=tolB PE=3 SV=1	1	19	19	19	9	7	4	6	13	13	13	15	10	11	5	7	0	0	9	7	4	6	13	13	13	15	10	11	5	7	0	0	9	7	4	6	13	13	13	15	10	11	5	7
Q0K7W6	Q0K7W6	10	10	10	tr|Q0K7W6|Q0K7W6_CUPNH Peptidoglycan-associated lipoprotein OS=Cupriavidus necator (strain ATCC 17699 / DSM 428 / KCTC 22496 / NCIMB 10442 / H16 / Stanier 337) OX=381666 GN=opcL PE=3 SV=1	1	10	10	10	2	5	5	5	4	7	4	5	3	9	2	2	0	1	2	5	5	5	4	7	4	5	3	9	2	2	0	1	2	5	5	5	4	7	4	5	3	9	2	2
Q0K7W7;Q7WXI8	Q0K7W7	20;3	20;3	20;3	tr|Q0K7W7|Q0K7W7_CUPNH Cell division coordinator CpoB OS=Cupriavidus necator (strain ATCC 17699 / DSM 428 / KCTC 22496 / NCIMB 10442 / H16 / Stanier 337) OX=381666 GN=cpoB PE=3 SV=1	2	20	20	20	12	11	13	11	11	12	12	19	12	10	10	7	5	2	12	11	13	11	11	12	12	19	12	10	10	7	5	2	12	11	13	11	11	12	12	19	12	10	10	7
Q0K7X1	Q0K7X1	2	2	2	tr|Q0K7X1|Q0K7X1_CUPNH DUF3318 domain-containing protein OS=Cupriavidus necator (strain ATCC 17699 / DSM 428 / KCTC 22496 / NCIMB 10442 / H16 / Stanier 337) OX=381666 GN=H16_A2822 PE=4 SV=1	1	2	2	2	0	0	0	0	0	0	2	2	0	1	0	0	0	0	0	0	0	0	0	0	2	2	0	1	0	0	0	0	0	0	0	0	0	0	2	2	0	1	0	0
Q0K7X3;A0AAE6DHP6	Q0K7X3;A0AAE6DHP6	10;8	10;8	10;8	tr|Q0K7X3|Q0K7X3_CUPNH Uncharacterized conserved protein OS=Cupriavidus necator (strain ATCC 17699 / DSM 428 / KCTC 22496 / NCIMB 10442 / H16 / Stanier 337) OX=381666 GN=H16_A2820 PE=3 SV=1;tr|A0AAE6DHP6|A0AAE6DHP6_CUPNH DUF883 family protein OS=Cupriavidu	2	10	10	10	7	7	7	6	10	8	7	7	7	8	6	5	4	5	7	7	7	6	10	8	7	7	7	8	6	5	4	5	7	7	7	6	10	8	7	7	7	8	6	5
Q0K7X4	Q0K7X4	5	5	5	tr|Q0K7X4|Q0K7X4_CUPNH Peroxiredoxin OS=Cupriavidus necator (strain ATCC 17699 / DSM 428 / KCTC 22496 / NCIMB 10442 / H16 / Stanier 337) OX=381666 GN=H16_A2819 PE=3 SV=1	1	5	5	5	0	1	0	0	1	1	1	3	2	0	1	2	1	3	0	1	0	0	1	1	1	3	2	0	1	2	1	3	0	1	0	0	1	1	1	3	2	0	1	2
Q0K7X5	Q0K7X5	17	17	17	tr|Q0K7X5|Q0K7X5_CUPNH glutaryl-CoA dehydrogenase (ETF) OS=Cupriavidus necator (strain ATCC 17699 / DSM 428 / KCTC 22496 / NCIMB 10442 / H16 / Stanier 337) OX=381666 GN=gcdH PE=3 SV=1	1	17	17	17	8	10	8	9	9	12	10	12	6	5	9	7	11	8	8	10	8	9	9	12	10	12	6	5	9	7	11	8	8	10	8	9	9	12	10	12	6	5	9	7
Q0K7Y3	Q0K7Y3	9	9	9	tr|Q0K7Y3|Q0K7Y3_CUPNH Peptidase M29 OS=Cupriavidus necator (strain ATCC 17699 / DSM 428 / KCTC 22496 / NCIMB 10442 / H16 / Stanier 337) OX=381666 GN=H16_A2810 PE=4 SV=1	1	9	9	9	4	5	3	5	4	4	3	5	4	2	7	2	7	7	4	5	3	5	4	4	3	5	4	2	7	2	7	7	4	5	3	5	4	4	3	5	4	2	7	2
Q0K7Y5	Q0K7Y5	3	3	3	tr|Q0K7Y5|Q0K7Y5_CUPNH Acyl-CoA dehydrogenase family protein OS=Cupriavidus necator (strain ATCC 17699 / DSM 428 / KCTC 22496 / NCIMB 10442 / H16 / Stanier 337) OX=381666 GN=H16_A2808 PE=3 SV=1	1	3	3	3	0	0	0	0	1	0	1	2	0	0	0	1	2	2	0	0	0	0	1	0	1	2	0	0	0	1	2	2	0	0	0	0	1	0	1	2	0	0	0	1
Q0K7Y7	Q0K7Y7	6	6	6	tr|Q0K7Y7|Q0K7Y7_CUPNH Peptide methionine sulfoxide reductase MsrA OS=Cupriavidus necator (strain ATCC 17699 / DSM 428 / KCTC 22496 / NCIMB 10442 / H16 / Stanier 337) OX=381666 GN=msrA PE=3 SV=1	1	6	6	6	4	5	2	5	5	5	4	4	2	4	5	3	6	5	4	5	2	5	5	5	4	4	2	4	5	3	6	5	4	5	2	5	5	5	4	4	2	4	5	3
Q0K7Y9	Q0K7Y9	13	13	13	tr|Q0K7Y9|Q0K7Y9_CUPNH Class I SAM-dependent methyltransferase OS=Cupriavidus necator (strain ATCC 17699 / DSM 428 / KCTC 22496 / NCIMB 10442 / H16 / Stanier 337) OX=381666 GN=H16_A2803 PE=3 SV=1	1	13	13	13	4	5	2	5	8	5	5	8	2	1	3	2	5	6	4	5	2	5	8	5	5	8	2	1	3	2	5	6	4	5	2	5	8	5	5	8	2	1	3	2
Q0K7Z2	Q0K7Z2	6	6	6	tr|Q0K7Z2|Q0K7Z2_CUPNH AsmA family protein OS=Cupriavidus necator (strain ATCC 17699 / DSM 428 / KCTC 22496 / NCIMB 10442 / H16 / Stanier 337) OX=381666 GN=asmA PE=4 SV=1	1	6	6	6	0	0	0	0	2	0	2	1	2	1	0	0	0	0	0	0	0	0	2	0	2	1	2	1	0	0	0	0	0	0	0	0	2	0	2	1	2	1	0	0
Q0K7Z4	Q0K7Z4	4	4	4	tr|Q0K7Z4|Q0K7Z4_CUPNH ATP-binding protein OS=Cupriavidus necator (strain ATCC 17699 / DSM 428 / KCTC 22496 / NCIMB 10442 / H16 / Stanier 337) OX=381666 GN=H16_A2798 PE=4 SV=1	1	4	4	4	1	1	0	1	2	4	4	4	1	2	3	2	2	3	1	1	0	1	2	4	4	4	1	2	3	2	2	3	1	1	0	1	2	4	4	4	1	2	3	2
Q0K7Z7	Q0K7Z7	12	12	12	tr|Q0K7Z7|Q0K7Z7_CUPNH Thioredoxin OS=Cupriavidus necator (strain ATCC 17699 / DSM 428 / KCTC 22496 / NCIMB 10442 / H16 / Stanier 337) OX=381666 GN=trxA PE=3 SV=1	1	12	12	12	6	6	5	5	4	4	5	6	3	2	4	5	3	5	6	6	5	5	4	4	5	6	3	2	4	5	3	5	6	6	5	5	4	4	5	6	3	2	4	5
Q0K801	Q0K801	6	6	6	tr|Q0K801|Q0K801_CUPNH Uncharacterized protein OS=Cupriavidus necator (strain ATCC 17699 / DSM 428 / KCTC 22496 / NCIMB 10442 / H16 / Stanier 337) OX=381666 GN=H16_A2791 PE=4 SV=1	1	6	6	6	4	5	4	4	4	5	5	5	5	5	4	3	5	4	4	5	4	4	4	5	5	5	5	5	4	3	5	4	4	5	4	4	4	5	5	5	5	5	4	3
Q0K802	Q0K802	7	7	7	tr|Q0K802|Q0K802_CUPNH Peptidyl-prolyl cis-trans isomerase OS=Cupriavidus necator (strain ATCC 17699 / DSM 428 / KCTC 22496 / NCIMB 10442 / H16 / Stanier 337) OX=381666 GN=H16_A2790 PE=3 SV=1	1	7	7	7	5	5	6	6	6	6	5	6	5	5	6	6	6	6	5	5	6	6	6	6	5	6	5	5	6	6	6	6	5	5	6	6	6	6	5	6	5	5	6	6
Q0K807	Q0K807	2	2	2	tr|Q0K807|Q0K807_CUPNH RNA-binding S4 domain-containing protein OS=Cupriavidus necator (strain ATCC 17699 / DSM 428 / KCTC 22496 / NCIMB 10442 / H16 / Stanier 337) OX=381666 GN=H16_A2785 PE=4 SV=1	1	2	2	2	1	0	1	1	2	2	1	1	1	2	0	1	0	0	1	0	1	1	2	2	1	1	1	2	0	1	0	0	1	0	1	1	2	2	1	1	1	2	0	1
Q0K809	Q0K809	17	17	17	tr|Q0K809|Q0K809_CUPNH CoA transferase OS=Cupriavidus necator (strain ATCC 17699 / DSM 428 / KCTC 22496 / NCIMB 10442 / H16 / Stanier 337) OX=381666 GN=H16_A2783 PE=4 SV=1	1	17	17	17	4	5	4	6	8	9	11	9	5	5	6	6	8	9	4	5	4	6	8	9	11	9	5	5	6	6	8	9	4	5	4	6	8	9	11	9	5	5	6	6
Q0K812	Q0K812	18	18	18	tr|Q0K812|Q0K812_CUPNH Glutathione hydrolase proenzyme OS=Cupriavidus necator (strain ATCC 17699 / DSM 428 / KCTC 22496 / NCIMB 10442 / H16 / Stanier 337) OX=381666 GN=ggt2b PE=3 SV=1	1	18	18	18	4	4	3	4	8	10	10	12	6	3	5	3	10	6	4	4	3	4	8	10	10	12	6	3	5	3	10	6	4	4	3	4	8	10	10	12	6	3	5	3
Q0K813	Q0K813	6	6	5	tr|Q0K813|Q0K813_CUPNH Probable extra-cytoplasmic solute receptor OS=Cupriavidus necator (strain ATCC 17699 / DSM 428 / KCTC 22496 / NCIMB 10442 / H16 / Stanier 337) OX=381666 GN=H16_A2779 PE=3 SV=1	1	6	6	5	0	1	1	2	4	6	4	4	1	1	2	1	2	2	0	1	1	2	4	6	4	4	1	1	2	1	2	2	0	0	1	1	3	5	4	4	0	0	1	1
Q0K816	Q0K816	10	10	10	tr|Q0K816|Q0K816_CUPNH Uncharacterized conserved protein OS=Cupriavidus necator (strain ATCC 17699 / DSM 428 / KCTC 22496 / NCIMB 10442 / H16 / Stanier 337) OX=381666 GN=H16_A2776 PE=4 SV=1	1	10	10	10	3	5	4	6	6	8	3	7	4	5	5	4	4	6	3	5	4	6	6	8	3	7	4	5	5	4	4	6	3	5	4	6	6	8	3	7	4	5	5	4
Q0K820	Q0K820	16	16	16	tr|Q0K820|Q0K820_CUPNH Probable extra-cytoplasmic solute receptor OS=Cupriavidus necator (strain ATCC 17699 / DSM 428 / KCTC 22496 / NCIMB 10442 / H16 / Stanier 337) OX=381666 GN=H16_A2772 PE=3 SV=1	1	16	16	16	7	6	7	7	10	8	9	11	8	6	5	5	8	8	7	6	7	7	10	8	9	11	8	6	5	5	8	8	7	6	7	7	10	8	9	11	8	6	5	5
Q0K822	Q0K822	2	2	2	tr|Q0K822|Q0K822_CUPNH CoA transferase OS=Cupriavidus necator (strain ATCC 17699 / DSM 428 / KCTC 22496 / NCIMB 10442 / H16 / Stanier 337) OX=381666 GN=H16_A2770 PE=4 SV=1	1	2	2	2	2	1	1	2	2	2	1	2	1	1	0	1	1	1	2	1	1	2	2	2	1	2	1	1	0	1	1	1	2	1	1	2	2	2	1	2	1	1	0	1
Q0K828	Q0K828	6	6	6	tr|Q0K828|Q0K828_CUPNH Class II aldolase/adducin family protein OS=Cupriavidus necator (strain ATCC 17699 / DSM 428 / KCTC 22496 / NCIMB 10442 / H16 / Stanier 337) OX=381666 GN=H16_A2764 PE=3 SV=1	1	6	6	6	4	3	4	4	6	4	3	4	2	4	3	4	4	4	4	3	4	4	6	4	3	4	2	4	3	4	4	4	4	3	4	4	6	4	3	4	2	4	3	4
Q0K832	Q0K832	8	8	8	tr|Q0K832|Q0K832_CUPNH Predicted redox protein, regulator of disulfide-bond formation OS=Cupriavidus necator (strain ATCC 17699 / DSM 428 / KCTC 22496 / NCIMB 10442 / H16 / Stanier 337) OX=381666 GN=H16_A2760 PE=3 SV=1	1	8	8	8	3	4	4	5	4	4	5	4	6	3	3	4	5	7	3	4	4	5	4	4	5	4	6	3	3	4	5	7	3	4	4	5	4	4	5	4	6	3	3	4
Q0K840	Q0K840	17	17	17	tr|Q0K840|Q0K840_CUPNH UTP--glucose-1-phosphate uridylyltransferase OS=Cupriavidus necator (strain ATCC 17699 / DSM 428 / KCTC 22496 / NCIMB 10442 / H16 / Stanier 337) OX=381666 GN=galU PE=3 SV=1	1	17	17	17	5	7	7	5	8	9	11	14	5	5	7	6	9	11	5	7	7	5	8	9	11	14	5	5	7	6	9	11	5	7	7	5	8	9	11	14	5	5	7	6
Q0K841	Q0K841	39	39	39	tr|Q0K841|Q0K841_CUPNH Valine--tRNA ligase OS=Cupriavidus necator (strain ATCC 17699 / DSM 428 / KCTC 22496 / NCIMB 10442 / H16 / Stanier 337) OX=381666 GN=valS PE=3 SV=1	1	39	39	39	10	7	9	9	22	14	24	21	6	10	10	8	25	20	10	7	9	9	22	14	24	21	6	10	10	8	25	20	10	7	9	9	22	14	24	21	6	10	10	8
Q0K849	Q0K849	1	1	1	tr|Q0K849|Q0K849_CUPNH Hypothetical membrane associated protein OS=Cupriavidus necator (strain ATCC 17699 / DSM 428 / KCTC 22496 / NCIMB 10442 / H16 / Stanier 337) OX=381666 GN=H16_A2743 PE=4 SV=1	1	1	1	1	0	0	0	0	0	1	0	0	0	0	0	1	1	1	0	0	0	0	0	1	0	0	0	0	0	1	1	1	0	0	0	0	0	1	0	0	0	0	0	1
Q0K850;A0AAE5ZG45;REV__A0AAE5ZE81;REV__Q0K9V4	Q0K850;A0AAE5ZG45	4;2;1;1	4;2;1;1	4;2;1;1	tr|Q0K850|Q0K850_CUPNH AMP nucleosidase OS=Cupriavidus necator (strain ATCC 17699 / DSM 428 / KCTC 22496 / NCIMB 10442 / H16 / Stanier 337) OX=381666 GN=H16_A2742 PE=4 SV=1;tr|A0AAE5ZG45|A0AAE5ZG45_CUPNH Cytokinin riboside 5-monophosphate phosphoribohydro	4	4	4	4	2	3	3	4	4	4	4	4	4	3	3	2	3	4	2	3	3	4	4	4	4	4	4	3	3	2	3	4	2	3	3	4	4	4	4	4	4	3	3	2
Q0K851	Q0K851	14	14	14	tr|Q0K851|Q0K851_CUPNH DNA polymerase I OS=Cupriavidus necator (strain ATCC 17699 / DSM 428 / KCTC 22496 / NCIMB 10442 / H16 / Stanier 337) OX=381666 GN=polA PE=3 SV=1	1	14	14	14	1	0	1	0	3	2	9	11	0	1	2	2	3	2	1	0	1	0	3	2	9	11	0	1	2	2	3	2	1	0	1	0	3	2	9	11	0	1	2	2
Q0K855	Q0K855	11	11	11	tr|Q0K855|Q0K855_CUPNH Sulfurtransferase OS=Cupriavidus necator (strain ATCC 17699 / DSM 428 / KCTC 22496 / NCIMB 10442 / H16 / Stanier 337) OX=381666 GN=sseA PE=4 SV=1	1	11	11	11	7	5	6	6	6	7	7	9	4	4	6	4	6	6	7	5	6	6	6	7	7	9	4	4	6	4	6	6	7	5	6	6	6	7	7	9	4	4	6	4
Q0K858	Q0K858	1	1	1	tr|Q0K858|Q0K858_CUPNH Exodeoxyribonuclease 7 small subunit OS=Cupriavidus necator (strain ATCC 17699 / DSM 428 / KCTC 22496 / NCIMB 10442 / H16 / Stanier 337) OX=381666 GN=xseB PE=3 SV=1	1	1	1	1	1	0	0	0	0	0	1	1	0	0	0	0	0	0	1	0	0	0	0	0	1	1	0	0	0	0	0	0	1	0	0	0	0	0	1	1	0	0	0	0
Q0K859	Q0K859	12	12	12	tr|Q0K859|Q0K859_CUPNH Geranyl transferase OS=Cupriavidus necator (strain ATCC 17699 / DSM 428 / KCTC 22496 / NCIMB 10442 / H16 / Stanier 337) OX=381666 GN=ispA PE=3 SV=1	1	12	12	12	3	4	2	5	4	6	5	5	2	0	3	1	4	7	3	4	2	5	4	6	5	5	2	0	3	1	4	7	3	4	2	5	4	6	5	5	2	0	3	1
Q0K865	Q0K865	12	12	12	tr|Q0K865|Q0K865_CUPNH GatB/YqeY domain-containing protein OS=Cupriavidus necator (strain ATCC 17699 / DSM 428 / KCTC 22496 / NCIMB 10442 / H16 / Stanier 337) OX=381666 GN=H16_A2727 PE=4 SV=1	1	12	12	12	3	1	4	6	7	6	7	9	10	6	3	7	5	4	3	1	4	6	7	6	7	9	10	6	3	7	5	4	3	1	4	6	7	6	7	9	10	6	3	7
Q0K866	Q0K866	2	2	2	tr|Q0K866|Q0K866_CUPNH DNA primase OS=Cupriavidus necator (strain ATCC 17699 / DSM 428 / KCTC 22496 / NCIMB 10442 / H16 / Stanier 337) OX=381666 GN=dnaG PE=3 SV=1	1	2	2	2	1	1	0	1	0	2	0	1	0	0	0	1	0	0	1	1	0	1	0	2	0	1	0	0	0	1	0	0	1	1	0	1	0	2	0	1	0	0	0	1
Q0K872	Q0K872	7	7	7	tr|Q0K872|Q0K872_CUPNH DUF1428 domain-containing protein OS=Cupriavidus necator (strain ATCC 17699 / DSM 428 / KCTC 22496 / NCIMB 10442 / H16 / Stanier 337) OX=381666 GN=H16_A2720 PE=4 SV=1	1	7	7	7	0	0	0	1	3	5	4	5	4	2	1	2	4	6	0	0	0	1	3	5	4	5	4	2	1	2	4	6	0	0	0	1	3	5	4	5	4	2	1	2
Q0K874	Q0K874	6	6	6	tr|Q0K874|Q0K874_CUPNH Acetate CoA-transferase YdiF OS=Cupriavidus necator (strain ATCC 17699 / DSM 428 / KCTC 22496 / NCIMB 10442 / H16 / Stanier 337) OX=381666 GN=pct PE=3 SV=1	1	6	6	6	1	2	1	1	2	1	2	2	1	1	2	2	3	4	1	2	1	1	2	1	2	2	1	1	2	2	3	4	1	2	1	1	2	1	2	2	1	1	2	2
Q0K875	Q0K875	5	5	5	tr|Q0K875|Q0K875_CUPNH ATP-dependent helicase, superfamily II DNA and RNA helicase OS=Cupriavidus necator (strain ATCC 17699 / DSM 428 / KCTC 22496 / NCIMB 10442 / H16 / Stanier 337) OX=381666 GN=rhlE2 PE=3 SV=1	1	5	5	5	1	0	0	0	3	1	2	1	0	1	0	0	0	0	1	0	0	0	3	1	2	1	0	1	0	0	0	0	1	0	0	0	3	1	2	1	0	1	0	0
Q0K883	Q0K883	10	10	10	tr|Q0K883|Q0K883_CUPNH Oligoribonuclease OS=Cupriavidus necator (strain ATCC 17699 / DSM 428 / KCTC 22496 / NCIMB 10442 / H16 / Stanier 337) OX=381666 GN=orn PE=3 SV=1	1	10	10	10	3	5	3	5	8	6	4	9	7	4	4	6	7	7	3	5	3	5	8	6	4	9	7	4	4	6	7	7	3	5	3	5	8	6	4	9	7	4	4	6
Q0K885	Q0K885	12	12	12	tr|Q0K885|Q0K885_CUPNH Molybdopterin adenylyltransferase OS=Cupriavidus necator (strain ATCC 17699 / DSM 428 / KCTC 22496 / NCIMB 10442 / H16 / Stanier 337) OX=381666 GN=mog PE=4 SV=1	1	12	12	12	8	9	9	9	8	11	10	11	10	8	9	9	10	10	8	9	9	9	8	11	10	11	10	8	9	9	10	10	8	9	9	9	8	11	10	11	10	8	9	9
Q0K886	Q0K886	11	11	10	tr|Q0K886|Q0K886_CUPNH Dual-action ribosomal maturation protein DarP OS=Cupriavidus necator (strain ATCC 17699 / DSM 428 / KCTC 22496 / NCIMB 10442 / H16 / Stanier 337) OX=381666 GN=darP PE=3 SV=1	1	11	11	10	3	4	3	5	4	3	7	6	5	6	2	1	0	0	3	4	3	5	4	3	7	6	5	6	2	1	0	0	3	4	3	5	4	3	7	6	5	6	2	1
Q0K887	Q0K887	7	7	7	tr|Q0K887|Q0K887_CUPNH Metalloprotease PmbA OS=Cupriavidus necator (strain ATCC 17699 / DSM 428 / KCTC 22496 / NCIMB 10442 / H16 / Stanier 337) OX=381666 GN=pmbA PE=3 SV=1	1	7	7	7	0	1	0	0	3	2	6	3	1	3	3	2	0	1	0	1	0	0	3	2	6	3	1	3	3	2	0	1	0	1	0	0	3	2	6	3	1	3	3	2
Q0K888	Q0K888	7	7	7	tr|Q0K888|Q0K888_CUPNH Dihydrofolate reductase OS=Cupriavidus necator (strain ATCC 17699 / DSM 428 / KCTC 22496 / NCIMB 10442 / H16 / Stanier 337) OX=381666 GN=folA2 PE=3 SV=1	1	7	7	7	3	2	2	4	6	6	6	5	5	5	3	3	4	6	3	2	2	4	6	6	6	5	5	5	3	3	4	6	3	2	2	4	6	6	6	5	5	5	3	3
Q0K894	Q0K894	7	7	7	tr|Q0K894|Q0K894_CUPNH Uncharacterized protein OS=Cupriavidus necator (strain ATCC 17699 / DSM 428 / KCTC 22496 / NCIMB 10442 / H16 / Stanier 337) OX=381666 GN=H16_A2698 PE=4 SV=1	1	7	7	7	3	2	4	3	3	3	2	5	2	3	3	2	4	2	3	2	4	3	3	3	2	5	2	3	3	2	4	2	3	2	4	3	3	3	2	5	2	3	3	2
Q0K8A0	Q0K8A0	9	9	9	tr|Q0K8A0|Q0K8A0_CUPNH DUF4399 domain-containing protein OS=Cupriavidus necator (strain ATCC 17699 / DSM 428 / KCTC 22496 / NCIMB 10442 / H16 / Stanier 337) OX=381666 GN=H16_A2692 PE=4 SV=1	1	9	9	9	2	3	3	3	7	8	4	8	4	2	3	5	4	4	2	3	3	3	7	8	4	8	4	2	3	5	4	4	2	3	3	3	7	8	4	8	4	2	3	5
Q0K8A1	Q0K8A1	3	3	3	tr|Q0K8A1|Q0K8A1_CUPNH DUF4399 domain-containing protein OS=Cupriavidus necator (strain ATCC 17699 / DSM 428 / KCTC 22496 / NCIMB 10442 / H16 / Stanier 337) OX=381666 GN=H16_A2691 PE=4 SV=1	1	3	3	3	2	2	3	3	2	3	2	3	3	3	1	2	1	3	2	2	3	3	2	3	2	3	3	3	1	2	1	3	2	2	3	3	2	3	2	3	3	3	1	2
Q0K8A7	Q0K8A7	11	11	11	tr|Q0K8A7|Q0K8A7_CUPNH peptidylprolyl isomerase OS=Cupriavidus necator (strain ATCC 17699 / DSM 428 / KCTC 22496 / NCIMB 10442 / H16 / Stanier 337) OX=381666 GN=H16_A2685 PE=3 SV=1	1	11	11	11	1	1	2	0	6	4	8	7	1	6	0	0	1	4	1	1	2	0	6	4	8	7	1	6	0	0	1	4	1	1	2	0	6	4	8	7	1	6	0	0
Q0K8B0	Q0K8B0	3	3	3	tr|Q0K8B0|Q0K8B0_CUPNH Serine/threonine-protein phosphatase OS=Cupriavidus necator (strain ATCC 17699 / DSM 428 / KCTC 22496 / NCIMB 10442 / H16 / Stanier 337) OX=381666 GN=H16_A2682 PE=4 SV=1	1	3	3	3	0	0	1	1	2	3	2	1	0	2	1	1	1	1	0	0	1	1	2	3	2	1	0	2	1	1	1	1	0	0	1	1	2	3	2	1	0	2	1	1
Q0K8C2	Q0K8C2	15	15	15	tr|Q0K8C2|Q0K8C2_CUPNH DNA topoisomerase 4 subunit B OS=Cupriavidus necator (strain ATCC 17699 / DSM 428 / KCTC 22496 / NCIMB 10442 / H16 / Stanier 337) OX=381666 GN=parE PE=3 SV=1	1	15	15	15	3	0	1	3	9	8	7	6	2	4	0	1	0	0	3	0	1	3	9	8	7	6	2	4	0	1	0	0	3	0	1	3	9	8	7	6	2	4	0	1
Q0K8C4	Q0K8C4	17	17	17	tr|Q0K8C4|Q0K8C4_CUPNH DNA topoisomerase 4 subunit A OS=Cupriavidus necator (strain ATCC 17699 / DSM 428 / KCTC 22496 / NCIMB 10442 / H16 / Stanier 337) OX=381666 GN=parC PE=3 SV=1	1	17	17	17	5	1	0	1	13	9	9	3	3	11	1	0	0	0	5	1	0	1	13	9	9	3	3	11	1	0	0	0	5	1	0	1	13	9	9	3	3	11	1	0
Q0K8C8	Q0K8C8	2	2	2	tr|Q0K8C8|Q0K8C8_CUPNH Glutathione S-transferase OS=Cupriavidus necator (strain ATCC 17699 / DSM 428 / KCTC 22496 / NCIMB 10442 / H16 / Stanier 337) OX=381666 GN=H16_A2663 PE=4 SV=1	1	2	2	2	0	0	1	1	2	1	0	0	1	1	1	1	0	0	0	0	1	1	2	1	0	0	1	1	1	1	0	0	0	0	1	1	2	1	0	0	1	1	1	1
Q0K8C9	Q0K8C9	27	27	27	tr|Q0K8C9|Q0K8C9_CUPNH PLP-dependent aminotransferase family protein OS=Cupriavidus necator (strain ATCC 17699 / DSM 428 / KCTC 22496 / NCIMB 10442 / H16 / Stanier 337) OX=381666 GN=H16_A2662 PE=4 SV=1	1	27	27	27	12	11	12	13	16	16	19	18	14	11	17	16	18	16	12	11	12	13	16	16	19	18	14	11	17	16	18	16	12	11	12	13	16	16	19	18	14	11	17	16
Q0K8E2;Q0KF15;Q0KBV7	Q0K8E2	10;1;1	10;1;1	10;1;1	tr|Q0K8E2|Q0K8E2_CUPNH Universal stress protein OS=Cupriavidus necator (strain ATCC 17699 / DSM 428 / KCTC 22496 / NCIMB 10442 / H16 / Stanier 337) OX=381666 GN=H16_A2649 PE=3 SV=1	3	10	10	10	3	5	3	4	7	5	5	10	4	4	6	5	7	6	3	5	3	4	7	5	5	10	4	4	6	5	7	6	3	5	3	4	7	5	5	10	4	4	6	5
Q0K8E7	Q0K8E7	33	33	33	tr|Q0K8E7|Q0K8E7_CUPNH ABC transporter substrate-binding protein OS=Cupriavidus necator (strain ATCC 17699 / DSM 428 / KCTC 22496 / NCIMB 10442 / H16 / Stanier 337) OX=381666 GN=H16_A2642 PE=3 SV=1	1	33	33	33	14	18	15	20	26	25	25	27	21	20	14	15	17	19	14	18	15	20	26	25	25	27	21	20	14	15	17	19	14	18	15	20	26	25	25	27	21	20	14	15
Q0K8E9	Q0K8E9	1	1	1	tr|Q0K8E9|Q0K8E9_CUPNH DUF2863 family protein OS=Cupriavidus necator (strain ATCC 17699 / DSM 428 / KCTC 22496 / NCIMB 10442 / H16 / Stanier 337) OX=381666 GN=H16_A2640 PE=4 SV=1	1	1	1	1	0	0	0	0	1	0	1	0	0	1	0	0	0	0	0	0	0	0	1	0	1	0	0	1	0	0	0	0	0	0	0	0	1	0	1	0	0	1	0	0
Q0K8F1	Q0K8F1	70	70	70	tr|Q0K8F1|Q0K8F1_CUPNH Aconitate hydratase OS=Cupriavidus necator (strain ATCC 17699 / DSM 428 / KCTC 22496 / NCIMB 10442 / H16 / Stanier 337) OX=381666 GN=acnA PE=3 SV=1	1	70	70	70	44	43	43	47	54	57	60	64	39	44	41	33	28	35	44	43	43	47	54	57	60	64	39	44	41	33	28	35	44	43	43	47	54	57	60	64	39	44	41	33
Q0K8F2	Q0K8F2	9	9	9	tr|Q0K8F2|Q0K8F2_CUPNH Hypothetical membrane associated protein OS=Cupriavidus necator (strain ATCC 17699 / DSM 428 / KCTC 22496 / NCIMB 10442 / H16 / Stanier 337) OX=381666 GN=H16_A2637 PE=4 SV=1	1	9	9	9	5	5	5	4	4	5	8	9	7	6	6	5	0	1	5	5	5	4	4	5	8	9	7	6	6	5	0	1	5	5	5	4	4	5	8	9	7	6	6	5
Q0K8F3;Q0KAG4	Q0K8F3;Q0KAG4	11;10	11;10	11;10	tr|Q0K8F3|Q0K8F3_CUPNH Citrate synthase OS=Cupriavidus necator (strain ATCC 17699 / DSM 428 / KCTC 22496 / NCIMB 10442 / H16 / Stanier 337) OX=381666 GN=prpC2 PE=3 SV=1;tr|Q0KAG4|Q0KAG4_CUPNH Citrate synthase OS=Cupriavidus necator (strain ATCC 17699 / DSM	2	11	11	11	2	2	1	1	4	4	7	5	7	7	0	0	0	1	2	2	1	1	4	4	7	5	7	7	0	0	0	1	2	2	1	1	4	4	7	5	7	7	0	0
Q0K8F4	Q0K8F4	7	7	7	tr|Q0K8F4|Q0K8F4_CUPNH Citrate lyase beta subunit OS=Cupriavidus necator (strain ATCC 17699 / DSM 428 / KCTC 22496 / NCIMB 10442 / H16 / Stanier 337) OX=381666 GN=citE1 PE=4 SV=1	1	7	7	7	3	2	2	5	5	4	2	5	5	0	2	5	0	1	3	2	2	5	5	4	2	5	5	0	2	5	0	1	3	2	2	5	5	4	2	5	5	0	2	5
Q0K8F6	Q0K8F6	8	8	8	tr|Q0K8F6|Q0K8F6_CUPNH GntR family transcriptional regulator OS=Cupriavidus necator (strain ATCC 17699 / DSM 428 / KCTC 22496 / NCIMB 10442 / H16 / Stanier 337) OX=381666 GN=H16_A2633 PE=4 SV=1	1	8	8	8	3	1	1	2	3	2	6	6	3	2	2	1	0	0	3	1	1	2	3	2	6	6	3	2	2	1	0	0	3	1	1	2	3	2	6	6	3	2	2	1
Q0K8F8	Q0K8F8	2	2	2	tr|Q0K8F8|Q0K8F8_CUPNH Succinate dehydrogenase hydrophobic membrane anchor subunit OS=Cupriavidus necator (strain ATCC 17699 / DSM 428 / KCTC 22496 / NCIMB 10442 / H16 / Stanier 337) OX=381666 GN=sdhD PE=4 SV=1	1	2	2	2	0	0	0	0	0	1	0	1	0	2	0	0	0	0	0	0	0	0	0	1	0	1	0	2	0	0	0	0	0	0	0	0	0	1	0	1	0	2	0	0
Q0K8F9	Q0K8F9	19	19	19	tr|Q0K8F9|Q0K8F9_CUPNH Succinate dehydrogenase flavoprotein subunit OS=Cupriavidus necator (strain ATCC 17699 / DSM 428 / KCTC 22496 / NCIMB 10442 / H16 / Stanier 337) OX=381666 GN=sdhA PE=3 SV=1	1	19	19	19	5	12	11	10	13	15	12	11	12	11	4	7	1	3	5	12	11	10	13	15	12	11	12	11	4	7	1	3	5	12	11	10	13	15	12	11	12	11	4	7
Q0K8G0	Q0K8G0	5	5	5	tr|Q0K8G0|Q0K8G0_CUPNH Succinate dehydrogenase iron-sulfur subunit OS=Cupriavidus necator (strain ATCC 17699 / DSM 428 / KCTC 22496 / NCIMB 10442 / H16 / Stanier 337) OX=381666 GN=sdhB PE=3 SV=1	1	5	5	5	0	1	0	1	2	4	3	2	2	3	1	0	0	0	0	1	0	1	2	4	3	2	2	3	1	0	0	0	0	1	0	1	2	4	3	2	2	3	1	0
Q0K8G2	Q0K8G2	37	37	37	tr|Q0K8G2|Q0K8G2_CUPNH Citrate synthase OS=Cupriavidus necator (strain ATCC 17699 / DSM 428 / KCTC 22496 / NCIMB 10442 / H16 / Stanier 337) OX=381666 GN=cisY PE=3 SV=1	1	37	37	37	26	25	25	27	30	32	28	33	27	26	27	21	27	28	26	25	25	27	30	32	28	33	27	26	27	21	27	28	26	25	25	27	30	32	28	33	27	26	27	21
Q0K8G3	Q0K8G3	31	31	31	tr|Q0K8G3|Q0K8G3_CUPNH ABC-type transporter, periplasmic component: HAAT family OS=Cupriavidus necator (strain ATCC 17699 / DSM 428 / KCTC 22496 / NCIMB 10442 / H16 / Stanier 337) OX=381666 GN=livK1 PE=3 SV=1	1	31	31	31	25	26	26	27	28	30	30	30	27	26	25	22	26	27	25	26	26	27	28	30	30	30	27	26	25	22	26	27	25	26	26	27	28	30	30	30	27	26	25	22
Q0K8G8;Q0KC95	Q0K8G8	12;1	12;1	12;1	tr|Q0K8G8|Q0K8G8_CUPNH 3-isopropylmalate dehydratase large subunit OS=Cupriavidus necator (strain ATCC 17699 / DSM 428 / KCTC 22496 / NCIMB 10442 / H16 / Stanier 337) OX=381666 GN=leuC3 PE=3 SV=1	2	12	12	12	1	1	1	1	7	5	11	10	1	3	2	2	2	3	1	1	1	1	7	5	11	10	1	3	2	2	2	3	1	1	1	1	7	5	11	10	1	3	2	2
Q0K8G9	Q0K8G9	12	12	12	tr|Q0K8G9|Q0K8G9_CUPNH 3-isopropylmalate dehydratase small subunit OS=Cupriavidus necator (strain ATCC 17699 / DSM 428 / KCTC 22496 / NCIMB 10442 / H16 / Stanier 337) OX=381666 GN=leuD PE=3 SV=1	1	12	12	12	2	1	2	3	4	4	7	8	2	2	1	1	6	5	2	1	2	3	4	4	7	8	2	2	1	1	6	5	2	1	2	3	4	4	7	8	2	2	1	1
Q0K8H0	Q0K8H0	28	28	28	tr|Q0K8H0|Q0K8H0_CUPNH 3-isopropylmalate dehydrogenase OS=Cupriavidus necator (strain ATCC 17699 / DSM 428 / KCTC 22496 / NCIMB 10442 / H16 / Stanier 337) OX=381666 GN=leuB3 PE=3 SV=1	1	28	28	28	5	11	12	13	17	19	16	21	21	14	14	15	17	20	5	11	12	13	17	19	16	21	21	14	14	15	17	20	5	11	12	13	17	19	16	21	21	14	14	15
Q0K8H1	Q0K8H1	21	21	21	tr|Q0K8H1|Q0K8H1_CUPNH Aspartate-semialdehyde dehydrogenase OS=Cupriavidus necator (strain ATCC 17699 / DSM 428 / KCTC 22496 / NCIMB 10442 / H16 / Stanier 337) OX=381666 GN=asd PE=3 SV=1	1	21	21	21	8	8	10	10	11	12	13	17	9	8	4	3	12	10	8	8	10	10	11	12	13	17	9	8	4	3	12	10	8	8	10	10	11	12	13	17	9	8	4	3
Q0K8H2	Q0K8H2	10	10	10	tr|Q0K8H2|Q0K8H2_CUPNH Pilus assembly protein FimV OS=Cupriavidus necator (strain ATCC 17699 / DSM 428 / KCTC 22496 / NCIMB 10442 / H16 / Stanier 337) OX=381666 GN=fimV PE=4 SV=1	1	10	10	10	2	5	2	4	4	3	6	2	3	5	1	1	1	0	2	5	2	4	4	3	6	2	3	5	1	1	1	0	2	5	2	4	4	3	6	2	3	5	1	1
Q0K8H4	Q0K8H4	5	5	5	tr|Q0K8H4|Q0K8H4_CUPNH N-(5-phosphoribosyl)anthranilate isomerase OS=Cupriavidus necator (strain ATCC 17699 / DSM 428 / KCTC 22496 / NCIMB 10442 / H16 / Stanier 337) OX=381666 GN=trpF PE=3 SV=1	1	5	5	5	2	3	2	2	3	4	4	4	3	2	2	3	4	4	2	3	2	2	3	4	4	4	3	2	2	3	4	4	2	3	2	2	3	4	4	4	3	2	2	3
Q0K8H5	Q0K8H5	19	19	19	tr|Q0K8H5|Q0K8H5_CUPNH Tryptophan synthase beta chain OS=Cupriavidus necator (strain ATCC 17699 / DSM 428 / KCTC 22496 / NCIMB 10442 / H16 / Stanier 337) OX=381666 GN=trpB PE=3 SV=1	1	19	19	19	9	11	9	12	10	13	16	18	10	7	11	9	15	14	9	11	9	12	10	13	16	18	10	7	11	9	15	14	9	11	9	12	10	13	16	18	10	7	11	9
Q0K8H7	Q0K8H7	4	4	4	tr|Q0K8H7|Q0K8H7_CUPNH Tryptophan synthase alpha chain OS=Cupriavidus necator (strain ATCC 17699 / DSM 428 / KCTC 22496 / NCIMB 10442 / H16 / Stanier 337) OX=381666 GN=trpA PE=3 SV=1	1	4	4	4	1	3	1	1	3	2	3	3	1	1	1	3	3	2	1	3	1	1	3	2	3	3	1	1	1	3	3	2	1	3	1	1	3	2	3	3	1	1	1	3
Q0K8H8	Q0K8H8	8	8	8	tr|Q0K8H8|Q0K8H8_CUPNH Acetyl-coenzyme A carboxylase carboxyl transferase subunit beta OS=Cupriavidus necator (strain ATCC 17699 / DSM 428 / KCTC 22496 / NCIMB 10442 / H16 / Stanier 337) OX=381666 GN=accD PE=3 SV=1	1	8	8	8	3	2	3	3	5	6	5	6	1	6	1	2	0	0	3	2	3	3	5	6	5	6	1	6	1	2	0	0	3	2	3	3	5	6	5	6	1	6	1	2
Q0K8I2;REV__Q0K8I2	Q0K8I2	29;1	29;1	29;1	tr|Q0K8I2|Q0K8I2_CUPNH Amidophosphoribosyltransferase OS=Cupriavidus necator (strain ATCC 17699 / DSM 428 / KCTC 22496 / NCIMB 10442 / H16 / Stanier 337) OX=381666 GN=purF PE=3 SV=1	2	29	29	29	17	18	17	17	16	13	19	23	15	14	13	14	22	20	17	18	17	17	16	13	19	23	15	14	13	14	22	20	17	18	17	17	16	13	19	23	15	14	13	14
Q0K8I3	Q0K8I3	21	21	21	tr|Q0K8I3|Q0K8I3_CUPNH O-succinylhomoserine sulfhydrylase OS=Cupriavidus necator (strain ATCC 17699 / DSM 428 / KCTC 22496 / NCIMB 10442 / H16 / Stanier 337) OX=381666 GN=metB PE=3 SV=1	1	21	21	21	10	11	9	13	14	15	15	15	14	8	15	13	14	17	10	11	9	13	14	15	15	15	14	8	15	13	14	17	10	11	9	13	14	15	15	15	14	8	15	13
Q0K8I8	Q0K8I8	7	7	7	tr|Q0K8I8|Q0K8I8_CUPNH Small ribosomal subunit protein bS21 OS=Cupriavidus necator (strain ATCC 17699 / DSM 428 / KCTC 22496 / NCIMB 10442 / H16 / Stanier 337) OX=381666 GN=rpsU PE=3 SV=1	1	7	7	7	6	2	3	3	4	4	6	4	4	5	3	3	0	0	6	2	3	3	4	4	6	4	4	5	3	3	0	0	6	2	3	3	4	4	6	4	4	5	3	3
Q0K8J2	Q0K8J2	1	1	1	tr|Q0K8J2|Q0K8J2_CUPNH Probable extra-cytoplasmic solute receptor OS=Cupriavidus necator (strain ATCC 17699 / DSM 428 / KCTC 22496 / NCIMB 10442 / H16 / Stanier 337) OX=381666 GN=H16_A2597 PE=3 SV=1	1	1	1	1	0	0	0	0	1	0	0	1	0	0	0	0	0	0	0	0	0	0	1	0	0	1	0	0	0	0	0	0	0	0	0	0	1	0	0	1	0	0	0	0
Q0K8J5	Q0K8J5	3	3	3	tr|Q0K8J5|Q0K8J5_CUPNH IclR family transcriptional regulator OS=Cupriavidus necator (strain ATCC 17699 / DSM 428 / KCTC 22496 / NCIMB 10442 / H16 / Stanier 337) OX=381666 GN=H16_A2594 PE=4 SV=1	1	3	3	3	0	0	0	0	2	0	1	1	0	0	0	0	0	0	0	0	0	0	2	0	1	1	0	0	0	0	0	0	0	0	0	0	2	0	1	1	0	0	0	0
Q0K8J7	Q0K8J7	9	9	9	tr|Q0K8J7|Q0K8J7_CUPNH Ferredoxin OS=Cupriavidus necator (strain ATCC 17699 / DSM 428 / KCTC 22496 / NCIMB 10442 / H16 / Stanier 337) OX=381666 GN=H16_A2591 PE=4 SV=1	1	9	9	9	5	5	7	5	6	5	8	8	4	5	4	5	5	3	5	5	7	5	6	5	8	8	4	5	4	5	5	3	5	5	7	5	6	5	8	8	4	5	4	5
Q0K8J8	Q0K8J8	6	6	6	tr|Q0K8J8|Q0K8J8_CUPNH Hypothetical membrane associated protein OS=Cupriavidus necator (strain ATCC 17699 / DSM 428 / KCTC 22496 / NCIMB 10442 / H16 / Stanier 337) OX=381666 GN=H16_A2590 PE=4 SV=1	1	6	6	6	3	4	3	5	4	5	5	6	4	4	4	5	4	3	3	4	3	5	4	5	5	6	4	4	4	5	4	3	3	4	3	5	4	5	5	6	4	4	4	5
Q0K8K0	Q0K8K0	12	12	12	tr|Q0K8K0|Q0K8K0_CUPNH Hypothetical membrane spanning protein OS=Cupriavidus necator (strain ATCC 17699 / DSM 428 / KCTC 22496 / NCIMB 10442 / H16 / Stanier 337) OX=381666 GN=H16_A2588 PE=4 SV=1	1	12	12	12	6	4	4	7	9	8	6	7	4	1	6	3	9	7	6	4	4	7	9	8	6	7	4	1	6	3	9	7	6	4	4	7	9	8	6	7	4	1	6	3
Q0K8K2	Q0K8K2	11	11	11	tr|Q0K8K2|Q0K8K2_CUPNH D-glycerate dehydrogenase OS=Cupriavidus necator (strain ATCC 17699 / DSM 428 / KCTC 22496 / NCIMB 10442 / H16 / Stanier 337) OX=381666 GN=H16_A2586 PE=3 SV=1	1	11	11	11	5	3	7	4	7	7	8	10	3	5	4	3	3	5	5	3	7	4	7	7	8	10	3	5	4	3	3	5	5	3	7	4	7	7	8	10	3	5	4	3
Q0K8K5	Q0K8K5	12	12	12	tr|Q0K8K5|Q0K8K5_CUPNH Molybdopterin molybdenumtransferase OS=Cupriavidus necator (strain ATCC 17699 / DSM 428 / KCTC 22496 / NCIMB 10442 / H16 / Stanier 337) OX=381666 GN=moeA2 PE=3 SV=1	1	12	12	12	3	6	4	5	7	5	6	8	6	3	5	5	6	9	3	6	4	5	7	5	6	8	6	3	5	5	6	9	3	6	4	5	7	5	6	8	6	3	5	5
Q0K8K8	Q0K8K8	30	30	30	tr|Q0K8K8|Q0K8K8_CUPNH Ribonuclease E OS=Cupriavidus necator (strain ATCC 17699 / DSM 428 / KCTC 22496 / NCIMB 10442 / H16 / Stanier 337) OX=381666 GN=cafA2 PE=3 SV=1	1	30	30	30	10	11	6	9	12	8	18	17	11	17	9	8	0	2	10	11	6	9	12	8	18	17	11	17	9	8	0	2	10	11	6	9	12	8	18	17	11	17	9	8
Q0K8L3	Q0K8L3	3	3	3	tr|Q0K8L3|Q0K8L3_CUPNH Periplasmic serine protease (ClpP class) OS=Cupriavidus necator (strain ATCC 17699 / DSM 428 / KCTC 22496 / NCIMB 10442 / H16 / Stanier 337) OX=381666 GN=H16_A2575 PE=3 SV=1	1	3	3	3	1	1	1	1	2	1	3	3	1	0	0	0	0	0	1	1	1	1	2	1	3	3	1	0	0	0	0	0	1	1	1	1	2	1	3	3	1	0	0	0
Q0K8L4	Q0K8L4	4	4	4	tr|Q0K8L4|Q0K8L4_CUPNH Predicted methyltransferase OS=Cupriavidus necator (strain ATCC 17699 / DSM 428 / KCTC 22496 / NCIMB 10442 / H16 / Stanier 337) OX=381666 GN=H16_A2574 PE=4 SV=1	1	4	4	4	1	2	1	1	1	1	2	2	1	0	1	2	2	2	1	2	1	1	1	1	2	2	1	0	1	2	2	2	1	2	1	1	1	1	2	2	1	0	1	2
Q0K8L5	Q0K8L5	2	2	2	tr|Q0K8L5|Q0K8L5_CUPNH 7-methyl-GTP pyrophosphatase OS=Cupriavidus necator (strain ATCC 17699 / DSM 428 / KCTC 22496 / NCIMB 10442 / H16 / Stanier 337) OX=381666 GN=H16_A2573 PE=3 SV=1	1	2	2	2	1	2	2	2	0	2	2	2	2	1	2	1	1	2	1	2	2	2	0	2	2	2	2	1	2	1	1	2	1	2	2	2	0	2	2	2	2	1	2	1
Q0K8L6	Q0K8L6	5	5	5	tr|Q0K8L6|Q0K8L6_CUPNH Large ribosomal RNA subunit accumulation protein YceD OS=Cupriavidus necator (strain ATCC 17699 / DSM 428 / KCTC 22496 / NCIMB 10442 / H16 / Stanier 337) OX=381666 GN=H16_A2572 PE=3 SV=1	1	5	5	5	0	0	0	3	1	3	0	3	2	2	1	1	1	2	0	0	0	3	1	3	0	3	2	2	1	1	1	2	0	0	0	3	1	3	0	3	2	2	1	1
Q0K8M0	Q0K8M0	15	15	15	tr|Q0K8M0|Q0K8M0_CUPNH Malonyl CoA-acyl carrier protein transacylase OS=Cupriavidus necator (strain ATCC 17699 / DSM 428 / KCTC 22496 / NCIMB 10442 / H16 / Stanier 337) OX=381666 GN=fabD PE=3 SV=1	1	15	15	15	8	8	7	10	11	12	13	13	9	8	9	7	12	10	8	8	7	10	11	12	13	13	9	8	9	7	12	10	8	8	7	10	11	12	13	13	9	8	9	7
Q0K8M1	Q0K8M1	9	9	9	tr|Q0K8M1|Q0K8M1_CUPNH 3-oxoacyl-[acyl-carrier-protein] reductase OS=Cupriavidus necator (strain ATCC 17699 / DSM 428 / KCTC 22496 / NCIMB 10442 / H16 / Stanier 337) OX=381666 GN=fabG PE=3 SV=1	1	9	9	9	4	4	5	4	6	6	7	9	6	5	4	5	3	5	4	4	5	4	6	6	7	9	6	5	4	5	3	5	4	4	5	4	6	6	7	9	6	5	4	5
Q0K8M3	Q0K8M3	24	24	24	tr|Q0K8M3|Q0K8M3_CUPNH 3-oxoacyl-[acyl-carrier-protein] synthase 2 OS=Cupriavidus necator (strain ATCC 17699 / DSM 428 / KCTC 22496 / NCIMB 10442 / H16 / Stanier 337) OX=381666 GN=fabF PE=3 SV=1	1	24	24	24	20	21	21	22	20	23	21	20	21	19	23	19	24	23	20	21	21	22	20	23	21	20	21	19	23	19	24	23	20	21	21	22	20	23	21	20	21	19	23	19
Q0K8M5	Q0K8M5	14	14	14	tr|Q0K8M5|Q0K8M5_CUPNH RNA polymerase sigma factor OS=Cupriavidus necator (strain ATCC 17699 / DSM 428 / KCTC 22496 / NCIMB 10442 / H16 / Stanier 337) OX=381666 GN=rpoE1 PE=3 SV=1	1	14	14	14	5	7	5	9	6	9	7	12	3	2	4	1	5	2	5	7	5	9	6	9	7	12	3	2	4	1	5	2	5	7	5	9	6	9	7	12	3	2	4	1
[truncated: 627 more rows]
[truncated: 492 more columns]

## Sheet: S2.CleanedDataset
Uniprot	Reporter intensity corrected 1 DEXTRAN_40_1	Reporter intensity corrected 2 DEXTRAN_40_1	Reporter intensity corrected 3 DEXTRAN_40_1	Reporter intensity corrected 4 DEXTRAN_40_1	Reporter intensity corrected 5 DEXTRAN_40_1	Reporter intensity corrected 6 DEXTRAN_40_1	Reporter intensity corrected 7 DEXTRAN_40_1	Reporter intensity corrected 8 DEXTRAN_40_1	Reporter intensity corrected 9 DEXTRAN_40_1	Reporter intensity corrected 10 DEXTRAN_40_1	Reporter intensity corrected 1 DEXTRAN_40_2	Reporter intensity corrected 2 DEXTRAN_40_2	Reporter intensity corrected 3 DEXTRAN_40_2	Reporter intensity corrected 4 DEXTRAN_40_2	Reporter intensity corrected 5 DEXTRAN_40_2	Reporter intensity corrected 6 DEXTRAN_40_2	Reporter intensity corrected 7 DEXTRAN_40_2	Reporter intensity corrected 8 DEXTRAN_40_2	Reporter intensity corrected 9 DEXTRAN_40_2	Reporter intensity corrected 10 DEXTRAN_40_2	Reporter intensity corrected 1 DEXTRAN_86_1	Reporter intensity corrected 2 DEXTRAN_86_1	Reporter intensity corrected 3 DEXTRAN_86_1	Reporter intensity corrected 4 DEXTRAN_86_1	Reporter intensity corrected 5 DEXTRAN_86_1	Reporter intensity corrected 6 DEXTRAN_86_1	Reporter intensity corrected 7 DEXTRAN_86_1	Reporter intensity corrected 8 DEXTRAN_86_1	Reporter intensity corrected 9 DEXTRAN_86_1	Reporter intensity corrected 10 DEXTRAN_86_1	Reporter intensity corrected 1 DEXTRAN_86_2	Reporter intensity corrected 2 DEXTRAN_86_2	Reporter intensity corrected 3 DEXTRAN_86_2	Reporter intensity corrected 4 DEXTRAN_86_2	Reporter intensity corrected 5 DEXTRAN_86_2	Reporter intensity corrected 6 DEXTRAN_86_2	Reporter intensity corrected 7 DEXTRAN_86_2	Reporter intensity corrected 8 DEXTRAN_86_2	Reporter intensity corrected 9 DEXTRAN_86_2	Reporter intensity corrected 10 DEXTRAN_86_2	Reporter intensity corrected 1 FICOLL_400_1	Reporter intensity corrected 2 FICOLL_400_1	Reporter intensity corrected 3 FICOLL_400_1	Reporter intensity corrected 4 FICOLL_400_1	Reporter intensity corrected 5 FICOLL_400_1	Reporter intensity corrected 6 FICOLL_400_1	Reporter intensity corrected 7 FICOLL_400_1	Reporter intensity corrected 8 FICOLL_400_1	Reporter intensity corrected 9 FICOLL_400_1
[truncated: 484 more rows]
[truncated: 93 more columns]

[truncated: 1 more sheets: S3.TPPZScores]
