# Supplementary material for: Molecular crowding effects on protein stability in a bacterial proteome
Source: Sci Rep. 2026 Jan 21;16:5908. doi: 10.1038/s41598-026-35990-9 (PMC12894976; doi:10.1038/s41598-026-35990-9)
Supplement: Supplementary file 2 — Supplementary Material 2 [file 41598_2026_35990_MOESM2_ESM.zip]

Archive with 4,528 entries (4,488 files):
- AllTheTPPData/
- AllTheTPPData/D40vD86/
- AllTheTPPData/D40vD86/.Rhistory
- AllTheTPPData/D40vD86/hdacVehicle1.csv
- AllTheTPPData/D40vD86/hdac_config.csv
- AllTheTPPData/D40vD86/panobinostat1.csv
- AllTheTPPData/D40vD86/Panobinostat_Vignette/
- AllTheTPPData/D40vD86/Panobinostat_Vignette/dataObj/
- AllTheTPPData/D40vD86/Panobinostat_Vignette/dataObj/fittedData.RData
- AllTheTPPData/D40vD86/Panobinostat_Vignette/dataObj/importedData.RData
- AllTheTPPData/D40vD86/Panobinostat_Vignette/dataObj/normalizedData.RData
- AllTheTPPData/D40vD86/Panobinostat_Vignette/dataObj/results_TPP_TR.RData
- AllTheTPPData/D40vD86/Panobinostat_Vignette/dataObj/trResultsMeltCurveFit.RData
- AllTheTPPData/D40vD86/Panobinostat_Vignette/Melting_Curves/
- AllTheTPPData/D40vD86/Panobinostat_Vignette/Melting_Curves/meltCurve_A0AAE5ZAU9.pdf
- AllTheTPPData/D40vD86/Panobinostat_Vignette/Melting_Curves/meltCurve_A0AAE5ZAZ1.pdf
- AllTheTPPData/D40vD86/Panobinostat_Vignette/Melting_Curves/meltCurve_A0AAE5ZCH2.pdf
- AllTheTPPData/D40vD86/Panobinostat_Vignette/Melting_Curves/meltCurve_A0AAE5ZCV1.pdf
- AllTheTPPData/D40vD86/Panobinostat_Vignette/Melting_Curves/meltCurve_A0AAE5ZE15.pdf
- AllTheTPPData/D40vD86/Panobinostat_Vignette/Melting_Curves/meltCurve_A0AAE5ZEY9.pdf
- AllTheTPPData/D40vD86/Panobinostat_Vignette/Melting_Curves/meltCurve_A0AAE5ZF35.pdf
- AllTheTPPData/D40vD86/Panobinostat_Vignette/Melting_Curves/meltCurve_A0AAE5ZFE8.pdf
- AllTheTPPData/D40vD86/Panobinostat_Vignette/Melting_Curves/meltCurve_A0AAE5ZH50.pdf
- AllTheTPPData/D40vD86/Panobinostat_Vignette/Melting_Curves/meltCurve_A0AAE5ZIR1.pdf
- AllTheTPPData/D40vD86/Panobinostat_Vignette/Melting_Curves/meltCurve_A0AAE5ZLC1.pdf
- AllTheTPPData/D40vD86/Panobinostat_Vignette/Melting_Curves/meltCurve_A0AAE6DEN8.pdf
- AllTheTPPData/D40vD86/Panobinostat_Vignette/Melting_Curves/meltCurve_A0AAE6DEV5.pdf
- AllTheTPPData/D40vD86/Panobinostat_Vignette/Melting_Curves/meltCurve_A0AAE6DF06.pdf
- AllTheTPPData/D40vD86/Panobinostat_Vignette/Melting_Curves/meltCurve_A0AAE6DF72.pdf
- AllTheTPPData/D40vD86/Panobinostat_Vignette/Melting_Curves/meltCurve_A0AAE6DFG3.pdf
- AllTheTPPData/D40vD86/Panobinostat_Vignette/Melting_Curves/meltCurve_A0AAE6DFK2.pdf
- AllTheTPPData/D40vD86/Panobinostat_Vignette/Melting_Curves/meltCurve_A0AAE6DHN7.pdf
- AllTheTPPData/D40vD86/Panobinostat_Vignette/Melting_Curves/meltCurve_A0AAE6DHQ6.pdf
- AllTheTPPData/D40vD86/Panobinostat_Vignette/Melting_Curves/meltCurve_A0AAF1D537.pdf
- AllTheTPPData/D40vD86/Panobinostat_Vignette/Melting_Curves/meltCurve_P14611.pdf
- AllTheTPPData/D40vD86/Panobinostat_Vignette/Melting_Curves/meltCurve_P14697.pdf
- AllTheTPPData/D40vD86/Panobinostat_Vignette/Melting_Curves/meltCurve_P23608.pdf
- AllTheTPPData/D40vD86/Panobinostat_Vignette/Melting_Curves/meltCurve_P27746.pdf
- AllTheTPPData/D40vD86/Panobinostat_Vignette/Melting_Curves/meltCurve_P28613.pdf
- AllTheTPPData/D40vD86/Panobinostat_Vignette/Melting_Curves/meltCurve_P31638.pdf
- AllTheTPPData/D40vD86/Panobinostat_Vignette/Melting_Curves/meltCurve_P31891.pdf
- AllTheTPPData/D40vD86/Panobinostat_Vignette/Melting_Curves/meltCurve_P39662.pdf
- AllTheTPPData/D40vD86/Panobinostat_Vignette/Melting_Curves/meltCurve_P42721.pdf
- AllTheTPPData/D40vD86/Panobinostat_Vignette/Melting_Curves/meltCurve_P52992.pdf
- AllTheTPPData/D40vD86/Panobinostat_Vignette/Melting_Curves/meltCurve_P59927.pdf
- AllTheTPPData/D40vD86/Panobinostat_Vignette/Melting_Curves/meltCurve_Q0JY25.pdf
- AllTheTPPData/D40vD86/Panobinostat_Vignette/Melting_Curves/meltCurve_Q0JY61.pdf
- AllTheTPPData/D40vD86/Panobinostat_Vignette/Melting_Curves/meltCurve_Q0JY94.pdf
- AllTheTPPData/D40vD86/Panobinostat_Vignette/Melting_Curves/meltCurve_Q0JYB9.pdf
- AllTheTPPData/D40vD86/Panobinostat_Vignette/Melting_Curves/meltCurve_Q0JYF3.pdf
- AllTheTPPData/D40vD86/Panobinostat_Vignette/Melting_Curves/meltCurve_Q0JYK2.pdf
- AllTheTPPData/D40vD86/Panobinostat_Vignette/Melting_Curves/meltCurve_Q0JYZ2.pdf
- AllTheTPPData/D40vD86/Panobinostat_Vignette/Melting_Curves/meltCurve_Q0JZ03.pdf
- AllTheTPPData/D40vD86/Panobinostat_Vignette/Melting_Curves/meltCurve_Q0JZ07.pdf
- AllTheTPPData/D40vD86/Panobinostat_Vignette/Melting_Curves/meltCurve_Q0JZ09.pdf
- AllTheTPPData/D40vD86/Panobinostat_Vignette/Melting_Curves/meltCurve_Q0JZ13.pdf
- AllTheTPPData/D40vD86/Panobinostat_Vignette/Melting_Curves/meltCurve_Q0JZG6.pdf
- AllTheTPPData/D40vD86/Panobinostat_Vignette/Melting_Curves/meltCurve_Q0JZI5.pdf
- AllTheTPPData/D40vD86/Panobinostat_Vignette/Melting_Curves/meltCurve_Q0JZM3.pdf
- AllTheTPPData/D40vD86/Panobinostat_Vignette/Melting_Curves/meltCurve_Q0JZS3.pdf
- AllTheTPPData/D40vD86/Panobinostat_Vignette/Melting_Curves/meltCurve_Q0JZW1.pdf
- AllTheTPPData/D40vD86/Panobinostat_Vignette/Melting_Curves/meltCurve_Q0K0C1.pdf
- AllTheTPPData/D40vD86/Panobinostat_Vignette/Melting_Curves/meltCurve_Q0K0C9.pdf
- AllTheTPPData/D40vD86/Panobinostat_Vignette/Melting_Curves/meltCurve_Q0K0L7.pdf
- AllTheTPPData/D40vD86/Panobinostat_Vignette/Melting_Curves/meltCurve_Q0K0N2.pdf
- AllTheTPPData/D40vD86/Panobinostat_Vignette/Melting_Curves/meltCurve_Q0K0P2.pdf
- AllTheTPPData/D40vD86/Panobinostat_Vignette/Melting_Curves/meltCurve_Q0K0Q8.pdf
- AllTheTPPData/D40vD86/Panobinostat_Vignette/Melting_Curves/meltCurve_Q0K0Q9.pdf
- AllTheTPPData/D40vD86/Panobinostat_Vignette/Melting_Curves/meltCurve_Q0K0R1.pdf
- AllTheTPPData/D40vD86/Panobinostat_Vignette/Melting_Curves/meltCurve_Q0K0V2.pdf
- AllTheTPPData/D40vD86/Panobinostat_Vignette/Melting_Curves/meltCurve_Q0K0V6.pdf
- AllTheTPPData/D40vD86/Panobinostat_Vignette/Melting_Curves/meltCurve_Q0K0W9.pdf
- AllTheTPPData/D40vD86/Panobinostat_Vignette/Melting_Curves/meltCurve_Q0K0X0.pdf
- AllTheTPPData/D40vD86/Panobinostat_Vignette/Melting_Curves/meltCurve_Q0K0Y8.pdf
- AllTheTPPData/D40vD86/Panobinostat_Vignette/Melting_Curves/meltCurve_Q0K0Z2.pdf
- AllTheTPPData/D40vD86/Panobinostat_Vignette/Melting_Curves/meltCurve_Q0K100.pdf
- AllTheTPPData/D40vD86/Panobinostat_Vignette/Melting_Curves/meltCurve_Q0K187.pdf
- AllTheTPPData/D40vD86/Panobinostat_Vignette/Melting_Curves/meltCurve_Q0K1C9.pdf
- AllTheTPPData/D40vD86/Panobinostat_Vignette/Melting_Curves/meltCurve_Q0K1D0.pdf
- AllTheTPPData/D40vD86/Panobinostat_Vignette/Melting_Curves/meltCurve_Q0K1I7.pdf
- AllTheTPPData/D40vD86/Panobinostat_Vignette/Melting_Curves/meltCurve_Q0K1R5.pdf
- AllTheTPPData/D40vD86/Panobinostat_Vignette/Melting_Curves/meltCurve_Q0K1U9.pdf
- AllTheTPPData/D40vD86/Panobinostat_Vignette/Melting_Curves/meltCurve_Q0K1V7.pdf
- AllTheTPPData/D40vD86/Panobinostat_Vignette/Melting_Curves/meltCurve_Q0K1X1.pdf
- AllTheTPPData/D40vD86/Panobinostat_Vignette/Melting_Curves/meltCurve_Q0K1X2.pdf
- AllTheTPPData/D40vD86/Panobinostat_Vignette/Melting_Curves/meltCurve_Q0K1X3.pdf
- AllTheTPPData/D40vD86/Panobinostat_Vignette/Melting_Curves/meltCurve_Q0K1Y1.pdf
- AllTheTPPData/D40vD86/Panobinostat_Vignette/Melting_Curves/meltCurve_Q0K1Y8.pdf
- AllTheTPPData/D40vD86/Panobinostat_Vignette/Melting_Curves/meltCurve_Q0K1Z3.pdf
- AllTheTPPData/D40vD86/Panobinostat_Vignette/Melting_Curves/meltCurve_Q0K1Z4.pdf
- AllTheTPPData/D40vD86/Panobinostat_Vignette/Melting_Curves/meltCurve_Q0K201.pdf
- AllTheTPPData/D40vD86/Panobinostat_Vignette/Melting_Curves/meltCurve_Q0K262.pdf
- AllTheTPPData/D40vD86/Panobinostat_Vignette/Melting_Curves/meltCurve_Q0K280.pdf
- AllTheTPPData/D40vD86/Panobinostat_Vignette/Melting_Curves/meltCurve_Q0K287.pdf
- AllTheTPPData/D40vD86/Panobinostat_Vignette/Melting_Curves/meltCurve_Q0K288.pdf
- AllTheTPPData/D40vD86/Panobinostat_Vignette/Melting_Curves/meltCurve_Q0K2B4.pdf
- AllTheTPPData/D40vD86/Panobinostat_Vignette/Melting_Curves/meltCurve_Q0K2H5.pdf
- AllTheTPPData/D40vD86/Panobinostat_Vignette/Melting_Curves/meltCurve_Q0K2I3.pdf
- AllTheTPPData/D40vD86/Panobinostat_Vignette/Melting_Curves/meltCurve_Q0K2N8.pdf
- AllTheTPPData/D40vD86/Panobinostat_Vignette/Melting_Curves/meltCurve_Q0K2P2.pdf
- AllTheTPPData/D40vD86/Panobinostat_Vignette/Melting_Curves/meltCurve_Q0K2X5.pdf
- AllTheTPPData/D40vD86/Panobinostat_Vignette/Melting_Curves/meltCurve_Q0K361.pdf
- AllTheTPPData/D40vD86/Panobinostat_Vignette/Melting_Curves/meltCurve_Q0K3C7.pdf
- AllTheTPPData/D40vD86/Panobinostat_Vignette/Melting_Curves/meltCurve_Q0K3P2.pdf
- AllTheTPPData/D40vD86/Panobinostat_Vignette/Melting_Curves/meltCurve_Q0K3P3.pdf
- AllTheTPPData/D40vD86/Panobinostat_Vignette/Melting_Curves/meltCurve_Q0K3Q9.pdf
- AllTheTPPData/D40vD86/Panobinostat_Vignette/Melting_Curves/meltCurve_Q0K3S3.pdf
- AllTheTPPData/D40vD86/Panobinostat_Vignette/Melting_Curves/meltCurve_Q0K4I0.pdf
- AllTheTPPData/D40vD86/Panobinostat_Vignette/Melting_Curves/meltCurve_Q0K4J3.pdf
- AllTheTPPData/D40vD86/Panobinostat_Vignette/Melting_Curves/meltCurve_Q0K4J5.pdf
- AllTheTPPData/D40vD86/Panobinostat_Vignette/Melting_Curves/meltCurve_Q0K4P3.pdf
- AllTheTPPData/D40vD86/Panobinostat_Vignette/Melting_Curves/meltCurve_Q0K4S3.pdf
- AllTheTPPData/D40vD86/Panobinostat_Vignette/Melting_Curves/meltCurve_Q0K4S9.pdf
- AllTheTPPData/D40vD86/Panobinostat_Vignette/Melting_Curves/meltCurve_Q0K4U8.pdf
- AllTheTPPData/D40vD86/Panobinostat_Vignette/Melting_Curves/meltCurve_Q0K4W6.pdf
- AllTheTPPData/D40vD86/Panobinostat_Vignette/Melting_Curves/meltCurve_Q0K4W8.pdf
- AllTheTPPData/D40vD86/Panobinostat_Vignette/Melting_Curves/meltCurve_Q0K4Z4.pdf
- AllTheTPPData/D40vD86/Panobinostat_Vignette/Melting_Curves/meltCurve_Q0K515.pdf
- AllTheTPPData/D40vD86/Panobinostat_Vignette/Melting_Curves/meltCurve_Q0K520.pdf
- AllTheTPPData/D40vD86/Panobinostat_Vignette/Melting_Curves/meltCurve_Q0K548.pdf
- AllTheTPPData/D40vD86/Panobinostat_Vignette/Melting_Curves/meltCurve_Q0K557.pdf
- AllTheTPPData/D40vD86/Panobinostat_Vignette/Melting_Curves/meltCurve_Q0K565.pdf
- AllTheTPPData/D40vD86/Panobinostat_Vignette/Melting_Curves/meltCurve_Q0K5B6.pdf
- AllTheTPPData/D40vD86/Panobinostat_Vignette/Melting_Curves/meltCurve_Q0K5E7.pdf
- AllTheTPPData/D40vD86/Panobinostat_Vignette/Melting_Curves/meltCurve_Q0K5G4.pdf
- AllTheTPPData/D40vD86/Panobinostat_Vignette/Melting_Curves/meltCurve_Q0K5H1.pdf
- AllTheTPPData/D40vD86/Panobinostat_Vignette/Melting_Curves/meltCurve_Q0K5H6.pdf
- AllTheTPPData/D40vD86/Panobinostat_Vignette/Melting_Curves/meltCurve_Q0K5I0.pdf
- AllTheTPPData/D40vD86/Panobinostat_Vignette/Melting_Curves/meltCurve_Q0K5I5.pdf
- AllTheTPPData/D40vD86/Panobinostat_Vignette/Melting_Curves/meltCurve_Q0K5K4.pdf
- AllTheTPPData/D40vD86/Panobinostat_Vignette/Melting_Curves/meltCurve_Q0K5M5.pdf
- AllTheTPPData/D40vD86/Panobinostat_Vignette/Melting_Curves/meltCurve_Q0K5M6.pdf
- AllTheTPPData/D40vD86/Panobinostat_Vignette/Melting_Curves/meltCurve_Q0K5M7.pdf
- AllTheTPPData/D40vD86/Panobinostat_Vignette/Melting_Curves/meltCurve_Q0K5M8.pdf
- AllTheTPPData/D40vD86/Panobinostat_Vignette/Melting_Curves/meltCurve_Q0K5N1.pdf
- AllTheTPPData/D40vD86/Panobinostat_Vignette/Melting_Curves/meltCurve_Q0K5N4.pdf
- AllTheTPPData/D40vD86/Panobinostat_Vignette/Melting_Curves/meltCurve_Q0K5N8.pdf
- AllTheTPPData/D40vD86/Panobinostat_Vignette/Melting_Curves/meltCurve_Q0K5P1.pdf
- AllTheTPPData/D40vD86/Panobinostat_Vignette/Melting_Curves/meltCurve_Q0K5P3.pdf
- AllTheTPPData/D40vD86/Panobinostat_Vignette/Melting_Curves/meltCurve_Q0K5P4.pdf
- AllTheTPPData/D40vD86/Panobinostat_Vignette/Melting_Curves/meltCurve_Q0K5P5.pdf
- AllTheTPPData/D40vD86/Panobinostat_Vignette/Melting_Curves/meltCurve_Q0K5R9.pdf
- AllTheTPPData/D40vD86/Panobinostat_Vignette/Melting_Curves/meltCurve_Q0K5S0.pdf
- AllTheTPPData/D40vD86/Panobinostat_Vignette/Melting_Curves/meltCurve_Q0K5S4.pdf
- AllTheTPPData/D40vD86/Panobinostat_Vignette/Melting_Curves/meltCurve_Q0K5S5.pdf
- AllTheTPPData/D40vD86/Panobinostat_Vignette/Melting_Curves/meltCurve_Q0K5S8.pdf
- AllTheTPPData/D40vD86/Panobinostat_Vignette/Melting_Curves/meltCurve_Q0K5T8.pdf
- AllTheTPPData/D40vD86/Panobinostat_Vignette/Melting_Curves/meltCurve_Q0K5U3.pdf
- AllTheTPPData/D40vD86/Panobinostat_Vignette/Melting_Curves/meltCurve_Q0K5U5.pdf
- AllTheTPPData/D40vD86/Panobinostat_Vignette/Melting_Curves/meltCurve_Q0K5U7.pdf
- AllTheTPPData/D40vD86/Panobinostat_Vignette/Melting_Curves/meltCurve_Q0K5V0.pdf
- AllTheTPPData/D40vD86/Panobinostat_Vignette/Melting_Curves/meltCurve_Q0K5Z3.pdf
- AllTheTPPData/D40vD86/Panobinostat_Vignette/Melting_Curves/meltCurve_Q0K5Z9.pdf
- AllTheTPPData/D40vD86/Panobinostat_Vignette/Melting_Curves/meltCurve_Q0K601.pdf
- AllTheTPPData/D40vD86/Panobinostat_Vignette/Melting_Curves/meltCurve_Q0K602.pdf
- AllTheTPPData/D40vD86/Panobinostat_Vignette/Melting_Curves/meltCurve_Q0K603.pdf
- AllTheTPPData/D40vD86/Panobinostat_Vignette/Melting_Curves/meltCurve_Q0K604.pdf
- AllTheTPPData/D40vD86/Panobinostat_Vignette/Melting_Curves/meltCurve_Q0K605.pdf
- AllTheTPPData/D40vD86/Panobinostat_Vignette/Melting_Curves/meltCurve_Q0K610.pdf
- AllTheTPPData/D40vD86/Panobinostat_Vignette/Melting_Curves/meltCurve_Q0K611.pdf
- AllTheTPPData/D40vD86/Panobinostat_Vignette/Melting_Curves/meltCurve_Q0K615.pdf
- AllTheTPPData/D40vD86/Panobinostat_Vignette/Melting_Curves/meltCurve_Q0K627.pdf
- AllTheTPPData/D40vD86/Panobinostat_Vignette/Melting_Curves/meltCurve_Q0K628.pdf
- AllTheTPPData/D40vD86/Panobinostat_Vignette/Melting_Curves/meltCurve_Q0K630.pdf
- AllTheTPPData/D40vD86/Panobinostat_Vignette/Melting_Curves/meltCurve_Q0K632.pdf
- AllTheTPPData/D40vD86/Panobinostat_Vignette/Melting_Curves/meltCurve_Q0K641.pdf
- AllTheTPPData/D40vD86/Panobinostat_Vignette/Melting_Curves/meltCurve_Q0K644.pdf
- AllTheTPPData/D40vD86/Panobinostat_Vignette/Melting_Curves/meltCurve_Q0K645.pdf
- AllTheTPPData/D40vD86/Panobinostat_Vignette/Melting_Curves/meltCurve_Q0K650.pdf
- AllTheTPPData/D40vD86/Panobinostat_Vignette/Melting_Curves/meltCurve_Q0K660.pdf
- AllTheTPPData/D40vD86/Panobinostat_Vignette/Melting_Curves/meltCurve_Q0K672.pdf
- AllTheTPPData/D40vD86/Panobinostat_Vignette/Melting_Curves/meltCurve_Q0K673.pdf
- AllTheTPPData/D40vD86/Panobinostat_Vignette/Melting_Curves/meltCurve_Q0K680.pdf
- AllTheTPPData/D40vD86/Panobinostat_Vignette/Melting_Curves/meltCurve_Q0K687.pdf
- AllTheTPPData/D40vD86/Panobinostat_Vignette/Melting_Curves/meltCurve_Q0K688.pdf
- AllTheTPPData/D40vD86/Panobinostat_Vignette/Melting_Curves/meltCurve_Q0K691.pdf
- AllTheTPPData/D40vD86/Panobinostat_Vignette/Melting_Curves/meltCurve_Q0K692.pdf
- AllTheTPPData/D40vD86/Panobinostat_Vignette/Melting_Curves/meltCurve_Q0K693.pdf
- AllTheTPPData/D40vD86/Panobinostat_Vignette/Melting_Curves/meltCurve_Q0K695.pdf
- AllTheTPPData/D40vD86/Panobinostat_Vignette/Melting_Curves/meltCurve_Q0K6A5.pdf
- AllTheTPPData/D40vD86/Panobinostat_Vignette/Melting_Curves/meltCurve_Q0K6A8.pdf
- AllTheTPPData/D40vD86/Panobinostat_Vignette/Melting_Curves/meltCurve_Q0K6F2.pdf
- AllTheTPPData/D40vD86/Panobinostat_Vignette/Melting_Curves/meltCurve_Q0K6H2.pdf
- AllTheTPPData/D40vD86/Panobinostat_Vignette/Melting_Curves/meltCurve_Q0K6I1.pdf
- AllTheTPPData/D40vD86/Panobinostat_Vignette/Melting_Curves/meltCurve_Q0K6L6.pdf
- AllTheTPPData/D40vD86/Panobinostat_Vignette/Melting_Curves/meltCurve_Q0K6M0.pdf
- AllTheTPPData/D40vD86/Panobinostat_Vignette/Melting_Curves/meltCurve_Q0K6M2.pdf
- AllTheTPPData/D40vD86/Panobinostat_Vignette/Melting_Curves/meltCurve_Q0K6M5.pdf
- AllTheTPPData/D40vD86/Panobinostat_Vignette/Melting_Curves/meltCurve_Q0K6M6.pdf
- AllTheTPPData/D40vD86/Panobinostat_Vignette/Melting_Curves/meltCurve_Q0K6M8.pdf
- AllTheTPPData/D40vD86/Panobinostat_Vignette/Melting_Curves/meltCurve_Q0K6N0.pdf
- AllTheTPPData/D40vD86/Panobinostat_Vignette/Melting_Curves/meltCurve_Q0K6N3.pdf
- AllTheTPPData/D40vD86/Panobinostat_Vignette/Melting_Curves/meltCurve_Q0K6N4.pdf
- AllTheTPPData/D40vD86/Panobinostat_Vignette/Melting_Curves/meltCurve_Q0K6Q0.pdf
- AllTheTPPData/D40vD86/Panobinostat_Vignette/Melting_Curves/meltCurve_Q0K6Q4.pdf
- AllTheTPPData/D40vD86/Panobinostat_Vignette/Melting_Curves/meltCurve_Q0K6W5.pdf
- AllTheTPPData/D40vD86/Panobinostat_Vignette/Melting_Curves/meltCurve_Q0K6X0.pdf
- AllTheTPPData/D40vD86/Panobinostat_Vignette/Melting_Curves/meltCurve_Q0K6X1.pdf
- AllTheTPPData/D40vD86/Panobinostat_Vignette/Melting_Curves/meltCurve_Q0K6Y9.pdf
- AllTheTPPData/D40vD86/Panobinostat_Vignette/Melting_Curves/meltCurve_Q0K6Z3.pdf
- AllTheTPPData/D40vD86/Panobinostat_Vignette/Melting_Curves/meltCurve_Q0K705.pdf
- AllTheTPPData/D40vD86/Panobinostat_Vignette/Melting_Curves/meltCurve_Q0K710.pdf
- AllTheTPPData/D40vD86/Panobinostat_Vignette/Melting_Curves/meltCurve_Q0K718.pdf
- AllTheTPPData/D40vD86/Panobinostat_Vignette/Melting_Curves/meltCurve_Q0K721.pdf
- AllTheTPPData/D40vD86/Panobinostat_Vignette/Melting_Curves/meltCurve_Q0K722.pdf
- AllTheTPPData/D40vD86/Panobinostat_Vignette/Melting_Curves/meltCurve_Q0K724.pdf
- AllTheTPPData/D40vD86/Panobinostat_Vignette/Melting_Curves/meltCurve_Q0K729.pdf
- AllTheTPPData/D40vD86/Panobinostat_Vignette/Melting_Curves/meltCurve_Q0K740.pdf
- AllTheTPPData/D40vD86/Panobinostat_Vignette/Melting_Curves/meltCurve_Q0K744.pdf
- AllTheTPPData/D40vD86/Panobinostat_Vignette/Melting_Curves/meltCurve_Q0K755.pdf
- AllTheTPPData/D40vD86/Panobinostat_Vignette/Melting_Curves/meltCurve_Q0K757.pdf
- AllTheTPPData/D40vD86/Panobinostat_Vignette/Melting_Curves/meltCurve_Q0K762.pdf
- AllTheTPPData/D40vD86/Panobinostat_Vignette/Melting_Curves/meltCurve_Q0K769.pdf
- AllTheTPPData/D40vD86/Panobinostat_Vignette/Melting_Curves/meltCurve_Q0K783.pdf
- AllTheTPPData/D40vD86/Panobinostat_Vignette/Melting_Curves/meltCurve_Q0K786.pdf
- AllTheTPPData/D40vD86/Panobinostat_Vignette/Melting_Curves/meltCurve_Q0K788.pdf
- AllTheTPPData/D40vD86/Panobinostat_Vignette/Melting_Curves/meltCurve_Q0K790.pdf
- AllTheTPPData/D40vD86/Panobinostat_Vignette/Melting_Curves/meltCurve_Q0K7A8.pdf
- AllTheTPPData/D40vD86/Panobinostat_Vignette/Melting_Curves/meltCurve_Q0K7B1.pdf
- AllTheTPPData/D40vD86/Panobinostat_Vignette/Melting_Curves/meltCurve_Q0K7C1.pdf
- AllTheTPPData/D40vD86/Panobinostat_Vignette/Melting_Curves/meltCurve_Q0K7C4.pdf
- AllTheTPPData/D40vD86/Panobinostat_Vignette/Melting_Curves/meltCurve_Q0K7C9.pdf
- AllTheTPPData/D40vD86/Panobinostat_Vignette/Melting_Curves/meltCurve_Q0K7D3.pdf
- AllTheTPPData/D40vD86/Panobinostat_Vignette/Melting_Curves/meltCurve_Q0K7E2.pdf
- AllTheTPPData/D40vD86/Panobinostat_Vignette/Melting_Curves/meltCurve_Q0K7F8.pdf
- AllTheTPPData/D40vD86/Panobinostat_Vignette/Melting_Curves/meltCurve_Q0K7G5.pdf
- AllTheTPPData/D40vD86/Panobinostat_Vignette/Melting_Curves/meltCurve_Q0K7I6.pdf
- AllTheTPPData/D40vD86/Panobinostat_Vignette/Melting_Curves/meltCurve_Q0K7K0.pdf
- AllTheTPPData/D40vD86/Panobinostat_Vignette/Melting_Curves/meltCurve_Q0K7K2.pdf
- AllTheTPPData/D40vD86/Panobinostat_Vignette/Melting_Curves/meltCurve_Q0K7M0.pdf
- AllTheTPPData/D40vD86/Panobinostat_Vignette/Melting_Curves/meltCurve_Q0K7M5.pdf
- AllTheTPPData/D40vD86/Panobinostat_Vignette/Melting_Curves/meltCurve_Q0K7N1.pdf
- AllTheTPPData/D40vD86/Panobinostat_Vignette/Melting_Curves/meltCurve_Q0K7P9.pdf
- AllTheTPPData/D40vD86/Panobinostat_Vignette/Melting_Curves/meltCurve_Q0K7R0.pdf
- AllTheTPPData/D40vD86/Panobinostat_Vignette/Melting_Curves/meltCurve_Q0K7R7.pdf
- AllTheTPPData/D40vD86/Panobinostat_Vignette/Melting_Curves/meltCurve_Q0K7T5.pdf
- AllTheTPPData/D40vD86/Panobinostat_Vignette/Melting_Curves/meltCurve_Q0K7T8.pdf
- AllTheTPPData/D40vD86/Panobinostat_Vignette/Melting_Curves/meltCurve_Q0K7W0.pdf
- AllTheTPPData/D40vD86/Panobinostat_Vignette/Melting_Curves/meltCurve_Q0K7W7.pdf
- AllTheTPPData/D40vD86/Panobinostat_Vignette/Melting_Curves/meltCurve_Q0K7X3.pdf
- AllTheTPPData/D40vD86/Panobinostat_Vignette/Melting_Curves/meltCurve_Q0K7X5.pdf
- AllTheTPPData/D40vD86/Panobinostat_Vignette/Melting_Curves/meltCurve_Q0K7Y3.pdf
- AllTheTPPData/D40vD86/Panobinostat_Vignette/Melting_Curves/meltCurve_Q0K7Y7.pdf
- AllTheTPPData/D40vD86/Panobinostat_Vignette/Melting_Curves/meltCurve_Q0K7Z0.pdf
- AllTheTPPData/D40vD86/Panobinostat_Vignette/Melting_Curves/meltCurve_Q0K7Z7.pdf
- AllTheTPPData/D40vD86/Panobinostat_Vignette/Melting_Curves/meltCurve_Q0K801.pdf
- AllTheTPPData/D40vD86/Panobinostat_Vignette/Melting_Curves/meltCurve_Q0K802.pdf
- AllTheTPPData/D40vD86/Panobinostat_Vignette/Melting_Curves/meltCurve_Q0K808.pdf
- AllTheTPPData/D40vD86/Panobinostat_Vignette/Melting_Curves/meltCurve_Q0K809.pdf
- AllTheTPPData/D40vD86/Panobinostat_Vignette/Melting_Curves/meltCurve_Q0K812.pdf
- AllTheTPPData/D40vD86/Panobinostat_Vignette/Melting_Curves/meltCurve_Q0K815.pdf
- AllTheTPPData/D40vD86/Panobinostat_Vignette/Melting_Curves/meltCurve_Q0K816.pdf
- AllTheTPPData/D40vD86/Panobinostat_Vignette/Melting_Curves/meltCurve_Q0K820.pdf
- AllTheTPPData/D40vD86/Panobinostat_Vignette/Melting_Curves/meltCurve_Q0K823.pdf
- AllTheTPPData/D40vD86/Panobinostat_Vignette/Melting_Curves/meltCurve_Q0K828.pdf
- AllTheTPPData/D40vD86/Panobinostat_Vignette/Melting_Curves/meltCurve_Q0K841.pdf
- AllTheTPPData/D40vD86/Panobinostat_Vignette/Melting_Curves/meltCurve_Q0K850.pdf
- AllTheTPPData/D40vD86/Panobinostat_Vignette/Melting_Curves/meltCurve_Q0K855.pdf
- AllTheTPPData/D40vD86/Panobinostat_Vignette/Melting_Curves/meltCurve_Q0K865.pdf
- AllTheTPPData/D40vD86/Panobinostat_Vignette/Melting_Curves/meltCurve_Q0K883.pdf
- AllTheTPPData/D40vD86/Panobinostat_Vignette/Melting_Curves/meltCurve_Q0K885.pdf
- AllTheTPPData/D40vD86/Panobinostat_Vignette/Melting_Curves/meltCurve_Q0K8C9.pdf
- AllTheTPPData/D40vD86/Panobinostat_Vignette/Melting_Curves/meltCurve_Q0K8E7.pdf
- AllTheTPPData/D40vD86/Panobinostat_Vignette/Melting_Curves/meltCurve_Q0K8F1.pdf
- AllTheTPPData/D40vD86/Panobinostat_Vignette/Melting_Curves/meltCurve_Q0K8F5.pdf
- AllTheTPPData/D40vD86/Panobinostat_Vignette/Melting_Curves/meltCurve_Q0K8G2.pdf
- AllTheTPPData/D40vD86/Panobinostat_Vignette/Melting_Curves/meltCurve_Q0K8G3.pdf
- AllTheTPPData/D40vD86/Panobinostat_Vignette/Melting_Curves/meltCurve_Q0K8G9.pdf
- AllTheTPPData/D40vD86/Panobinostat_Vignette/Melting_Curves/meltCurve_Q0K8H0.pdf
- AllTheTPPData/D40vD86/Panobinostat_Vignette/Melting_Curves/meltCurve_Q0K8H1.pdf
- AllTheTPPData/D40vD86/Panobinostat_Vignette/Melting_Curves/meltCurve_Q0K8H5.pdf
- AllTheTPPData/D40vD86/Panobinostat_Vignette/Melting_Curves/meltCurve_Q0K8I2.pdf
- AllTheTPPData/D40vD86/Panobinostat_Vignette/Melting_Curves/meltCurve_Q0K8I3.pdf
- AllTheTPPData/D40vD86/Panobinostat_Vignette/Melting_Curves/meltCurve_Q0K8J7.pdf
- AllTheTPPData/D40vD86/Panobinostat_Vignette/Melting_Curves/meltCurve_Q0K8J8.pdf
- AllTheTPPData/D40vD86/Panobinostat_Vignette/Melting_Curves/meltCurve_Q0K8K5.pdf
- AllTheTPPData/D40vD86/Panobinostat_Vignette/Melting_Curves/meltCurve_Q0K8L9.pdf
- AllTheTPPData/D40vD86/Panobinostat_Vignette/Melting_Curves/meltCurve_Q0K8M0.pdf
- AllTheTPPData/D40vD86/Panobinostat_Vignette/Melting_Curves/meltCurve_Q0K8M1.pdf
- AllTheTPPData/D40vD86/Panobinostat_Vignette/Melting_Curves/meltCurve_Q0K8M2.pdf
- AllTheTPPData/D40vD86/Panobinostat_Vignette/Melting_Curves/meltCurve_Q0K8M3.pdf
- AllTheTPPData/D40vD86/Panobinostat_Vignette/Melting_Curves/meltCurve_Q0K8N9.pdf
- AllTheTPPData/D40vD86/Panobinostat_Vignette/Melting_Curves/meltCurve_Q0K8Q6.pdf
- AllTheTPPData/D40vD86/Panobinostat_Vignette/Melting_Curves/meltCurve_Q0K8R3.pdf
- AllTheTPPData/D40vD86/Panobinostat_Vignette/Melting_Curves/meltCurve_Q0K8R9.pdf
- AllTheTPPData/D40vD86/Panobinostat_Vignette/Melting_Curves/meltCurve_Q0K8S3.pdf
- AllTheTPPData/D40vD86/Panobinostat_Vignette/Melting_Curves/meltCurve_Q0K8S6.pdf
- AllTheTPPData/D40vD86/Panobinostat_Vignette/Melting_Curves/meltCurve_Q0K8T7.pdf
- AllTheTPPData/D40vD86/Panobinostat_Vignette/Melting_Curves/meltCurve_Q0K8U2.pdf
- AllTheTPPData/D40vD86/Panobinostat_Vignette/Melting_Curves/meltCurve_Q0K8Y0.pdf
- AllTheTPPData/D40vD86/Panobinostat_Vignette/Melting_Curves/meltCurve_Q0K8Y1.pdf
- AllTheTPPData/D40vD86/Panobinostat_Vignette/Melting_Curves/meltCurve_Q0K8Y7.pdf
- AllTheTPPData/D40vD86/Panobinostat_Vignette/Melting_Curves/meltCurve_Q0K8Y8.pdf
- AllTheTPPData/D40vD86/Panobinostat_Vignette/Melting_Curves/meltCurve_Q0K919.pdf
- AllTheTPPData/D40vD86/Panobinostat_Vignette/Melting_Curves/meltCurve_Q0K929.pdf
- AllTheTPPData/D40vD86/Panobinostat_Vignette/Melting_Curves/meltCurve_Q0K932.pdf
- AllTheTPPData/D40vD86/Panobinostat_Vignette/Melting_Curves/meltCurve_Q0K938.pdf
- AllTheTPPData/D40vD86/Panobinostat_Vignette/Melting_Curves/meltCurve_Q0K942.pdf
- AllTheTPPData/D40vD86/Panobinostat_Vignette/Melting_Curves/meltCurve_Q0K943.pdf
- AllTheTPPData/D40vD86/Panobinostat_Vignette/Melting_Curves/meltCurve_Q0K954.pdf
[truncated: 4,228 more entries]
