# Supplementary material for: Molecular crowding effects on protein stability in a bacterial proteome
Source: Sci Rep. 2026 Jan 21;16:5908. doi: 10.1038/s41598-026-35990-9 (PMC12894976; doi:10.1038/s41598-026-35990-9)
Supplement: Supplementary file 2 — Supplementary Material 2 [file 41598_2026_35990_MOESM2_ESM.zip › AllTheTPPData/D40vD86/hdacVehicle1.csv]

gene_name	rel_fc_126	rel_fc_127L	rel_fc_127H	rel_fc_128L	rel_fc_128H	rel_fc_129L	rel_fc_129H	rel_fc_130L	rel_fc_130H	rel_fc_131L
P23608	1	1.456431793	1.216083372	0.506081817	0.358780526	0.293445326	0.257075751	0.14877897	0.113915072	0.075339866
Q0KBP1	1	2.082396618	1.839589564	1.001289058	1.527585851	1.725327421	2.04145612	0.576518511	0.323966175	0.156440136
P14611	1	3.197530686	2.577744365	1.247885613	1.777385823	3.194639217	3.441859793	0.931067386	0.032391678	0.088399427
P14697	1	2.269343392	2.209166708	1.078850067	0.708533922	0.238076331	0.183991761	0.081638047	0.074894536	0.056285672
Q0KF08	1	1.522219368	1.552915489	1.046622142	1.099794503	0.475134857	0.447373491	0.188716928	0.13800411	0.122033136
Q0KF69	1	2.416487069	1.998877514	1.067528736	1.759428879	2.340966236	2.683234555	1.299928161	0.376845366	0.167654454
Q0KF39	1	2.107459333	1.59950936	0.740212993	0.932170165	0.729976041	1.068253986	0.739020783	0.841172492	0.414865934
Q0KF07	1	1.682573404	1.481932057	0.897945686	1.247800381	1.02619501	0.553301934	0.199549053	0.109720413	0.116558773
Q0KFF7	1	2.757108288	2.011883156	1.1246219	1.425568231	1.483147524	1.816156771	0.923710137	0.661762164	0.351417336
Q0KFB0	1	1.799278729	1.752493583	1.280580916	1.61429871	1.297020696	1.547142532	0.40784301	0.244744794	0.262630365
A0AAE5ZAU9	1	2.298728376	1.739296478	0.969509929	1.360286528	1.180896742	1.188534743	0.421751786	0.205503489	0.148641675
A0AAE5ZAZ1	1	2.64134643	2.035238027	1.110589332	1.459277316	1.61173645	0.942966734	0.14574491	0.09078721	0.114213507
Q0KEE2	1	2.024406224	1.543259623	0.94031122	1.188140868	1.427027027	1.72992629	1.091400491	0.856936937	0.584864865
Q0KDH0	1	1.324487676	1.207101709	0.768514496	0.936707904	0.390084049	0.253933327	0.09610917	0.061698933	0.103352536
Q0KFF8	1	1.632732209	1.330365001	0.984576602	1.241643174	0.6784505	0.423263376	0.294088692	0.145983801	0.151489387
Q0KEG8	1	1.521090074	1.354482793	0.765103392	0.75950067	0.225829043	0.241150524	0.119750826	0.096587991	0.128149996
Q0KDN9	1	1.765418242	1.492054584	0.99726784	1.585538752	1.258654301	2.124291115	1.207274929	0.860172495	0.400165406
Q0KCU2	1	2.916995694	2.204508545	0.909605614	1.198444507	2.3210215	2.356183977	1.985786015	1.381915163	0.524561586
Q0KDK9	1	2.462227621	1.923354339	1.097145243	1.895774808	1.192544226	0.395850733	0.075819983	0.040784678	0.135039101
Q0KDL8	1	2.163247741	1.92667582	1.057954382	1.313584852	1.751111749	1.799475378	0.932434371	0.630776482	0.307846794
Q0KCK8	1	1.968858783	1.713801863	0.648772227	0.215335403	0.201128987	0.203151755	0.085977985	0.05146486	0.033736005
Q0KCY0	1	2.309117131	1.888892031	1.104886601	1.607657938	1.643430801	0.919843335	0.158008597	0.149680448	0.169617103
Q0KCT8	1	2.204746548	1.696684032	0.97552303	1.787232283	1.98222112	1.882411312	0.181079964	0.123972546	0.151649715
Q0KCW5	1	2.258011523	1.870529975	1.12244655	1.356625875	1.475667825	0.676920147	0.200190467	0.164208847	0.134924527
Q0KC14	1	1.797870296	1.40825741	1.011263599	1.567101065	1.510706185	2.057509707	1.28251259	0.924268635	0.355295429
Q0KD81	1	1.70983147	1.221234038	0.416306191	0.136059106	0.138453819	0.142523445	0.077637817	0.079959857	0.158030245
A0AAE5ZCH2	1	2.785366214	2.153204371	1.149881867	1.355138807	1.789943887	2.110750148	1.145599527	0.577923804	0.319410809
Q0KCE5	1	2.323797017	1.998405403	0.928477629	0.706547228	0.770706313	0.590957696	0.21125598	0.101022418	0.079163306
Q0KCA9	1	4.567238851	2.625549901	1.397826274	2.134563961	4.295350643	4.319675666	1.360545157	0.372983697	0.183196757
Q9X6U2	1	2.572680606	1.883610868	0.96411669	1.555477651	2.070714912	1.385401277	0.109527983	0.077182922	0.111826718
A0AAE5ZCV1	1	2.428277484	2.098985891	0.852807172	0.623067313	0.732355967	0.701425632	0.310119048	0.304673721	0.22409612
Q0KE20	1	2.683011124	2.345393671	1.252187061	1.606724988	2.111279116	1.040141124	0.208125428	0.148615761	0.160499694
Q0KCE4	1	1.818881119	1.640885781	0.99990676	1.560932401	1.809230769	1.858414918	0.460941725	0.074195804	0.17551049
Q0KA05	1	2.954963364	2.427077986	1.216875904	1.809446026	3.086573015	3.955103374	2.244224576	1.111354833	0.131866337
Q0KCT4	1	2.489429853	2.105243891	1.003129862	1.440084195	2.076690766	2.535188066	1.385192642	0.728653793	0.134124645
Q0KDH9	1	1.818114021	1.699535963	0.981687106	1.347282068	1.707656613	1.397828969	0.199022207	0.088531654	0.11182466
Q0KBT4	1	1.579128163	1.457964423	0.946296386	1.138274711	0.992178302	0.95402132	0.381924621	0.261502734	0.187140162
Q0KAH8	1	2.490661874	2.032585762	1.121512855	1.533875127	2.292177854	1.291083848	0.060782215	0.0322685	0.090466516
Q0KBZ3	1	2.064766812	1.690129139	0.861386139	1.168067489	0.777825107	0.435716289	0.141668312	0.078324831	0.106178509
Q0K980	1	2.1514693	1.807438082	0.992593772	1.430198296	1.663534284	1.408218524	0.464601418	0.147662658	0.129306363
Q0K8Y7	1	1.626010393	1.539044457	0.845121247	1.057015012	1.068418014	0.399985566	0.185450346	0.12341224	0.139542436
A0AAE5ZE15	1	1.74151114	1.559894763	0.943106142	1.024747184	0.929211543	0.83778673	0.349584806	0.275187043	0.205270081
Q0KE19	1	1.720521495	1.330390296	0.954369172	1.237911544	1.189289545	1.743625712	0.975926232	0.73079462	0.44120802
P52992	1	1.943410039	1.880868264	0.858334129	0.766160603	0.811929087	0.846828352	0.514593081	0.514688564	0.425665998
Q0K979	1	2.573362712	2.046643128	1.140354137	1.74881202	1.69316945	1.097215217	0.578698665	0.295521516	0.180936579
Q0KA19	1	2.849327264	2.245803478	1.145646961	1.50916845	2.070044945	2.236613489	1.130684511	1.021208771	0.475222929
Q0K7M0	1	2.680020446	2.104498115	1.204363938	1.852501438	2.629097182	3.711903393	2.448565587	1.665292953	0.149370647
Q0KBK5	1	2.655547904	2.240870205	0.932026937	0.488778142	0.209953198	0.193473466	0.094884513	0.06393016	0.057953339
Q0K8N9	1	2.294437113	1.887067303	1.062633235	0.922241397	0.184828951	0.170048726	0.088554461	0.068490509	0.104857375
Q0K762	1	2.419499067	2.049268568	1.164257499	1.563137561	2.042236402	2.632634458	1.658679516	1.806007727	1.236228676
Q0K7B1	1	4.278047001	3.449012558	0.925876713	0.756096608	3.164764733	3.125162837	1.040005732	0.934682924	0.339091241
A0AAE5ZEY9	1	1.864185924	1.515743811	0.854520263	0.873257789	0.29505006	0.302456001	0.14321177	0.076009039	0.077990004
Q0K9U7	1	2.025476623	1.791477531	1.222140263	1.544428053	1.83567862	1.584033137	0.218003858	0.145665002	0.12682138
A0AAE5ZF35	1	2.21944207	1.758178569	1.180184941	1.588779237	1.707358769	1.388577201	0.115665553	0.111380838	0.148249281
Q0K6M6	1	1.596903629	1.567182728	0.999183297	1.057559832	0.987536397	0.90650522	0.225917904	0.103135431	0.056881614
Q0K6Y9	1	2.307713442	1.659729377	1.037159146	1.729102274	2.125145958	3.253520159	2.349199808	2.35799162	1.170588639
Q0K7I6	1	1.602843755	1.487999801	0.943833352	1.187441739	1.112954746	0.383944219	0.170675019	0.10408044	0.105979592
Q0KCE2	1	1.674553701	1.66327055	0.740264093	1.210805014	1.085238063	1.019684072	0.622316062	0.971825636	1.435440266
Q0K7Z0	1	1.921812124	1.559473844	1.046471377	1.43715114	0.953658431	0.439141534	0.247643979	0.109848124	0.154575743
A0AAE5ZFE8	1	1.622767857	1.604497354	1.073412698	1.205853175	1.376322751	1.299685847	1.578042328	0.691319444	0.796502976
Q0K641	1	2.074470192	1.754670892	0.890407341	1.361655773	1.902422922	1.207433815	0.35473031	0.232488282	0.259232851
Q0K8U2	1	3.170903955	2.249888492	1.165551591	1.617826346	2.738626227	2.997807018	0.856118049	0.36710898	0.327170681
P31638	1	2.659789644	2.10881877	1.171359223	1.851941748	2.572033441	2.557524272	0.376806904	0.128489752	0.142998921
Q0K627	1	3.639312256	3.201914599	0.858483436	0.664661796	2.214227233	2.820411891	1.784702104	1.783285048	0.625236176
Q0K5N1	1	1.890398572	1.578775302	1.103758492	1.460525401	1.470449118	1.607734935	0.567158988	0.225794709	0.147698764
Q0K5Z9	1	2.867885927	2.163236206	1.148791073	1.79683819	2.583508989	3.071357719	1.236019839	0.227848729	0.117724737
Q0KA18	1	1.656677069	1.264661573	0.849348972	1.743247606	1.240611213	2.096470462	0.66571613	0.14207468	0.162170451
Q0K6M5	1	1.602124968	1.310498356	0.761143435	0.630609664	0.366936504	0.312638502	0.124179104	0.053493549	0.064108272
Q0K705	1	2.366552119	2.006109202	0.96945399	1.449312715	2.046582665	2.406261932	1.432989691	1.407693776	0.855765559
Q0K7W0	1	2.597932493	1.790795416	0.935834182	1.333620487	1.546453651	1.706293889	0.835643616	0.563239095	0.331166628
Q0K929	1	2.464440951	2.041154166	0.655581245	0.623416258	1.247479885	1.350504023	0.753648386	0.55960418	0.274604643
Q0K5P5	1	2.019706161	1.734510326	1.048020618	0.995055928	0.357288124	0.309144781	0.153844805	0.106571058	0.098604439
Q0K7K0	1	1.390404798	1.356930626	0.889518877	0.799645632	0.539403026	0.427286357	0.111459725	0.109368952	0.104843942
Q0K757	1	2.838298776	2.393390418	1.200976576	1.485103673	1.734626	0.500608591	0.109206709	0.091543415	0.111881679
Q0KA17	1	4.009338904	3.203735562	1.423789629	1.910543131	3.180634062	0.663455394	0.039436389	0.048388629	0.103096584
Q0K6Q0	1	2.087826484	1.799931003	0.96342047	0.902914566	0.321136447	0.23425589	0.128479062	0.101304266	0.102676415
Q0K823	1	2.321615091	1.961415543	1.070153558	1.158780887	0.914061891	0.33102736	0.162245693	0.095268532	0.109307039
Q0K808	1	2.662409161	2.229342533	1.142088135	1.197680393	0.809488855	0.299982872	0.108216497	0.076219139	0.077493944
A0AAE5ZH50	1	2.843446864	2.201552059	1.108320759	1.656445355	2.885535676	3.185115327	1.937324854	1.485665014	0.556585471
Q0K610	1	3.330497396	2.399203171	0.635512855	0.322612106	0.250814467	0.265256998	0.175507875	0.1537341	0.146319852
Q0K958	1	4.048668358	2.413918833	1.519895371	2.859860495	3.015773621	3.920259987	1.509194673	0.127734623	0.146829423
Q0K602	1	2.429759155	2.069416034	0.752095018	0.786803035	0.858330584	0.454866381	0.098561531	0.070953481	0.074701419
Q0K5M5	1	2.337931796	2.079792517	0.679571791	1.025560093	1.477673546	1.705992716	0.788985763	0.342787772	0.106966119
Q0K605	1	6.551805802	4.357371226	1.30071048	1.323564239	3.690467732	4.876791001	2.904381291	1.610479574	0.366601539
Q0K5M8	1	1.525353627	1.3558607	0.798770232	1.22902363	1.231615518	1.231229492	0.780378857	0.305043152	0.20460198
Q0K604	1	3.037460509	2.17534226	0.820144426	1.02502382	1.071260218	0.420039115	0.048849105	0.047329622	0.079206158
Q0K287	1	1.916383153	1.622907252	1.083730598	1.301924449	1.37513831	1.566135487	0.730577128	0.564263777	0.389222671
Q0K5M7	1	3.022159206	2.335790966	0.73619607	0.908811019	1.432327324	1.581324691	0.714036864	0.198517318	0.076402674
A0AAE5ZIR1	1	2.91516387	2.549474675	1.282734828	1.629789347	2.993309289	2.981809628	1.711907375	1.424729497	0.563378809
Q0K603	1	2.527368633	1.899749229	0.397313579	0.180088202	0.150001441	0.16550601	0.074925778	0.058086646	0.035286657
Q0K5M6	1	2.026925442	1.965215609	0.93289141	1.262898927	1.753092326	1.492585253	0.562844256	0.181589558	0.129529146
Q0K0V6	1	1.666617533	1.372332977	0.565537827	0.47757674	0.381619192	0.304657847	0.113549766	0.091929837	0.070372554
A0AAE5ZLC1	1	1.694858437	1.476693092	0.893952435	0.918187995	0.767701019	0.785866365	0.454903737	0.377648924	0.302351076
P59927	1	2.755706955	2.122279243	1.217948151	2.295390196	2.912316404	3.400946735	1.834940718	1.841510352	1.506790833
P39662	1	3.010115194	2.293938685	1.371505838	1.127311023	0.176584237	0.171620251	0.116306524	0.067899212	0.076846868
Q0KFI5	1	1.275479204	1.08801085	0.452169982	0.556455696	0.576853526	0.556075949	0.121213382	0.024734177	0.210524412
Q0KF61	1	2.372061342	1.921709254	1.192391293	1.967986538	2.127553014	3.452665952	2.454298679	2.432462212	1.491590957
A0AAE6DEN8	1	2.267989056	1.937209302	1.090697674	1.285225718	0.525157319	0.306949384	0.153351573	0.08253078	0.095273598
Q0KET5	1	1.698598131	1.104205607	0.92882243	1.888224299	0.746523364	0.775663551	0.204906542	0.116691589	0.210841121
P28613	1	2.793211063	2.498501084	1.31949206	2.168893262	3.171706612	3.383245961	1.777791443	1.046166618	0.267790982
A0AAE6DEV5	1	1.854680297	1.596412107	1.013830427	1.346061335	1.374323512	1.531769894	0.665393867	0.326939266	0.215614352
Q0KEP9	1	2.164593182	1.839636726	0.811147052	0.769967654	0.53722941	0.527425977	0.167516795	0.096392137	0.103104006
Q0KEC0	1	2.454820381	1.917613636	1.291788856	1.74340176	1.962609971	1.664314516	0.234393328	0.148625367	0.157047287
Q0KE75	1	2.47729219	2.034086283	0.936376016	0.923151437	0.240092095	0.152040544	0.092030155	0.057121197	0.070011652
A0AAE6DF06	1	2.811897026	2.688327918	1.159460135	1.478230442	2.965658585	2.998300425	1.680979755	0.829292677	0.132071982
A0AAE6DF72	1	2.283222915	1.659294622	0.986165238	1.762470772	2.206742011	3.303390491	2.425954793	1.977786438	0.573879579
A0AAE6DFG3	1	2.863222834	2.00812151	1.564562102	1.9463707	2.017297255	2.473546523	2.084846355	1.866229355	0.593280231
A0AAE6DFK2	1	1.587291068	1.410769948	0.958103232	1.285619616	1.048670937	1.23324252	0.465503277	0.242161844	0.203588346
Q0KDR8	1	4.706292217	3.564751195	2.19346972	2.299146457	5.194998742	5.053902878	3.42713918	2.915206999	0.628195947
Q0KA28	1	2.513274769	2.145716593	0.984706487	0.931118017	0.386399785	0.346122789	0.234198742	0.105554604	0.100068515
Q0K9V9	1	1.667722254	1.553275487	1.100386345	1.260518927	1.285557456	1.435978635	0.763717356	0.629003315	0.135640847
Q0KA26	1	1.663306819	1.539741332	1.007893618	1.302325581	1.154229158	1.132309187	0.376221993	0.176185561	0.130985488
Q0K9G0	1	1.883661839	1.62510436	1.016407129	1.189226469	0.976950162	0.627282297	0.296892809	0.256521108	0.185676431
Q0KBZ1	1	3.034341637	2.970551601	0.885649466	0.620578292	0.952935943	1.364412811	1.037633452	0.937366548	0.923932384
Q0KA43	1	2.294862518	1.935781476	1.120278582	1.976664255	2.155752533	3.019536903	0.849855282	0.3704233	0.282326339
Q0K8L9	1	1.783147704	1.707741351	1.053996615	1.268999174	1.507438309	1.707682317	0.603860837	0.184019442	0.112950136
Q0K8F5	1	2.710048081	2.227338169	1.202156847	1.813218157	2.541765137	1.973080162	0.122174232	0.057159156	0.118122674
Q0K769	1	1.945577126	1.591909674	1.059134108	1.302493705	0.663983429	0.426228576	0.172341808	0.094915117	0.137113151
Q0K815	1	2.119669244	1.82685093	1.029821606	1.093216446	0.219883623	0.166254498	0.094165837	0.063157492	0.098013169
Q0K6N3	1	2.111010394	1.887962292	0.949722021	0.664068165	0.363488035	0.375253807	0.195957215	0.12841431	0.093026348
Q0K7T8	1	2.016763896	1.278762117	1.028951877	1.692567934	1.212053523	2.056429052	1.198564334	0.929431155	0.586866474
Q0K692	1	2.231636879	1.715671316	0.826449433	0.542104403	0.200610288	0.176667393	0.094752616	0.062260244	0.057922842
Q0K645	1	1.875676326	1.99861729	0.941204761	1.045614404	1.290369123	0.799702417	0.271867861	0.126274498	0.09396417
Q0K8M2	1	2.595096322	1.799211909	1.028021016	1.716024518	1.995008757	2.095884413	2.520490368	1.733450088	1.593957968
Q0K710	1	2.299846626	1.885011929	1.061307089	1.558452624	2.0991394	2.645109066	1.590959441	1.323619632	0.47801636
Q0K691	1	1.815675844	1.53894195	0.923806652	1.327030548	1.558324091	1.779926563	0.821425879	0.807126167	0.802420614
Q0K6L6	1	1.926433044	1.842095236	1.035703852	1.111252239	1.087043223	0.692649655	0.154881813	0.076654685	0.124281414
Q0K644	1	3.117321197	1.813833113	0.487619408	0.226078486	0.134197479	0.101757855	0.061757564	0.039859255	0.032564666
Q0K628	1	2.689191461	2.14443604	0.524163725	0.35595058	0.486804505	0.456463271	0.26970079	0.236266599	0.234816776
A0AAE6DHN7	1	1.573244331	1.237289685	0.82464338	1.501463058	1.313917337	2.374817118	1.583942941	1.079279444	0.345857718
Q0K693	1	1.700053123	1.594249413	0.87925539	1.155208287	1.34866528	1.503718624	0.810073487	0.811301961	0.660365665
A0AAE6DHQ6	1	1.631204464	1.529902571	0.916784684	1.00984524	0.472179091	0.485931715	0.207654376	0.102992817	0.104444862
Q0K630	1	3.12282285	2.738471257	0.883828174	0.774884938	2.35087086	3.165418284	1.70390759	1.465842433	1.099720242
Q0K5I5	1	2.567133312	2.010605579	1.321773253	1.842825326	2.677802524	3.793297274	2.905769435	2.642592003	1.064216778
P27746	1	1.896313364	1.448156682	0.842555831	0.95719603	0.550859624	0.427587735	0.14785537	0.137061326	0.141527827
Q0K786	1	2.289199399	1.951208411	1.036457148	1.633653452	2.434527331	1.556688362	0.143398116	0.096340631	0.132383597
Q0K6I1	1	1.601358676	1.376309894	0.925056009	1.290453133	1.03223242	0.731227867	0.174626003	0.081925273	0.125554672
Q0K695	1	3.142830764	2.270994632	1.211060844	1.837055014	2.963187676	4.08997982	2.800559241	2.152815332	0.843029927
Q0K4I0	1	2.397564519	2.000276759	1.108074448	1.260983879	1.768975299	1.989413962	0.78841763	0.248322148	0.156950114
Q0K632	1	3.049707394	2.410077077	0.697687696	0.511793463	0.700881387	0.691960462	0.487956751	0.499197117	0.374785898
Q0JYB9	1	2.592468218	1.956584313	1.117438235	1.593283761	1.944591029	2.047373471	1.176685056	1.030079156	0.46764212
A0AAF1D537	1	3.134252601	2.688266644	1.250571018	1.532442264	2.637594112	2.832670671	1.19363844	0.171795956	0.100541409
P31891	1	1.813223262	1.408668092	0.794575072	1.005159578	1.78742537	1.936463478	1.134001622	0.570192379	0.326409671
P42721	1	2.713153373	2.155312898	1.246660385	1.942852392	2.823291392	4.033922732	2.180810376	0.558727343	0.155024666
Q0JY25	1	2.15117158	1.669067627	1.148414922	1.613578765	1.825752523	2.273131475	1.249966653	0.783869103	0.35140723
Q0JY61	1	1.959800664	1.677209302	1.005913621	1.434285714	1.588704319	0.829368771	0.189335548	0.113408638	0.111953488
Q0JY94	1	2.849144635	2.026114567	1.41089943	1.641005702	1.439930016	0.975959046	0.223619751	0.281084759	0.252339295
Q0JYF3	1	2.911986997	2.46509549	1.226005689	1.697602601	2.18829744	2.35026412	0.485835026	0.088102397	0.136903698
Q0JYK2	1	1.212179593	1.310948423	0.562797013	0.579255427	0.671143649	0.587200235	0.369699639	0.256398965	0.111808958
Q0JYZ2	1	1.977211252	1.720178523	0.930551799	0.925074385	0.908236408	0.849202056	0.349317014	0.24553016	0.14812686
Q0JZ03	1	3.009706515	2.232406941	1.17013873	1.681264594	2.080857104	2.167300032	0.921340598	0.629733071	0.30028387
Q0JZ07	1	1.830305373	1.755792537	1.030400873	1.288933355	1.151163055	1.063530321	0.321698993	0.180954546	0.191611906
Q0JZ09	1	1.618259094	1.683446487	1.006237236	1.081691229	0.957498482	0.779654468	0.29195231	0.216857096	0.176436496
Q0JZ13	1	2.354742627	2.058207828	1.095859378	1.318538407	1.160653606	1.193291941	0.459558669	0.278810253	0.334521962
Q0JZG6	1	1.56345733	1.593901627	0.785605556	0.764770241	0.55018552	0.419893445	0.176505566	0.169270288	0.150099895
Q0JZI5	1	1.382761612	1.310953395	0.759419604	0.622931945	0.283589622	0.257314092	0.147094078	0.117490734	0.097069632
Q0JZM3	1	1.995947557	1.526102503	1.166865316	1.654588796	1.615852205	1.969785459	1.300357569	1.190762813	1.77205006
Q0JZS3	1	1.703844932	1.462927656	0.902605656	1.531723334	1.237951488	1.887564877	1.152261413	1.21231861	1.290382375
Q0JZW1	1	2.956930766	2.143760106	0.188857857	0.122695869	0.202888432	0.225738645	0.114927238	0.055872409	0.038832868
Q0K0C1	1	1.548944807	1.582300149	0.966400117	1.107500061	1.317315922	1.251069865	0.274350133	0.071733549	0.103386888
Q0K0C9	1	1.603297582	1.552262263	0.666023326	1.175025504	1.799663625	1.287380408	0.652127161	0.448813036	0.426810775
Q0K0L7	1	1.982977526	1.743572609	0.850596138	0.792740829	1.081911863	1.059578659	0.683888439	0.571730032	0.481658636
Q0K0N2	1	1.654203829	1.406540611	0.88493281	1.290117731	1.034391723	0.490308003	0.197095969	0.147080509	0.099331668
Q0K0P2	1	1.413103813	1.530232782	1.000417115	1.304236921	1.064315852	0.919593153	0.261402467	0.189386039	0.221391558
Q0K0Q8	1	1.755390061	1.594193904	0.969567416	1.264676137	1.174044959	1.482600101	0.706707121	0.566634487	0.334091849
Q0K0Q9	1	1.697283158	1.504310089	0.93807344	1.12821275	1.023859065	1.058993718	0.691635456	0.521233379	0.200324991
Q0K0R1	1	2.615511295	2.239225678	1.133284653	1.470248268	2.294689743	2.652176615	1.391790697	1.559674362	0.943308579
Q0K0V2	1	2.989969736	2.330912235	1.280933852	1.839256377	2.765239948	3.465715521	2.332382188	1.695633377	0.28692607
Q0K0W9	1	1.665931192	1.538585165	0.992590777	1.544823078	1.506169813	1.764893356	1.045626651	0.996567786	1.04320231
Q0K0X0	1	1.99338204	1.803132064	1.085279953	1.550896046	2.071159454	2.139075451	1.220718802	0.864823248	0.308305212
Q0K0Y8	1	1.503578556	1.178446081	0.867042874	1.46433487	0.90093593	1.174970752	0.622685982	0.342973643	0.315773175
Q0K0Z2	1	2.801490112	2.453176396	1.221931598	1.631197242	2.704989498	1.171045853	0.109091269	0.057729957	0.133361075
Q0K100	1	1.855718218	1.484263433	0.9707607	1.567274323	1.242171606	1.123459252	0.623558977	0.520284016	0.318959671
Q0K187	1	1.402250563	1.320930233	0.928407102	0.934508627	0.552688172	0.44356089	0.162970743	0.100512628	0.124673668
Q0K1C9	1	1.736996864	1.70033978	0.99046001	0.833311553	0.56074229	0.457618923	0.123941453	0.115113696	0.098830371
Q0K1D0	1	2.883992026	2.142868013	1.224148164	2.106953174	2.576737533	4.094291671	2.902710353	2.465949384	1.06703596
Q0K1I7	1	3.491918577	2.177419355	1.324727801	1.754074525	2.522824102	2.85571786	1.444495165	1.254869142	0.595793602
Q0K1R5	1	1.74455712	1.329648676	0.892007497	1.194309607	0.967703177	0.962224251	0.36570385	0.256043639	0.142764454
Q0K1U9	1	2.402474998	2.072163465	0.669004964	0.425174473	0.586517016	0.844952874	0.498992733	0.480070509	0.484890999
Q0K1V7	1	1.918653329	1.565240382	0.876643311	1.18544632	1.044654005	1.471966392	0.979744121	0.812614756	1.323330249
Q0K1X1	1	1.950867052	1.932402055	1.06217887	1.25557964	1.230932884	1.493523871	0.796818133	0.671537144	0.461691822
Q0K1X2	1	1.763114612	1.655038089	0.92663608	1.073840028	1.025060596	1.232903393	0.815010388	0.771857687	0.752726801
Q0K1X3	1	2.442811985	1.852677975	1.141311607	1.669070834	1.349984417	1.184319487	0.333008326	0.202911714	0.160727483
Q0K1Y1	1	1.589555507	1.453361069	0.744482155	1.55266039	1.043704839	1.556930151	0.747120648	0.349332166	0.21942194
Q0K1Y8	1	2.445346477	1.832125254	1.052218034	1.804291099	2.164395477	2.897941432	1.875036242	1.545230502	0.652783415
Q0K1Z3	1	1.934583973	1.512897226	0.950756044	1.220344465	1.219859303	1.791056845	0.770744724	0.166337835	0.119535862
Q0K1Z4	1	2.395869559	1.429822153	1.411396846	2.111100943	1.964156066	1.843933986	0.079216619	0.101070742	0.14412312
Q0K201	1	1.945228276	1.607481369	1.100788655	1.46870704	1.478764199	1.99782939	1.042978077	0.992258158	0.754214601
Q0K262	1	6.074646075	3.656099709	1.270744429	2.070006096	4.309760889	4.787644788	2.227934702	1.120707173	0.290323782
Q0K280	1	1.476713569	1.102772978	0.917427796	0.956718506	0.136435448	0.125257138	0.071430922	0.027609644	0.078276969
Q0K288	1	1.788138697	1.660717383	1.080739356	1.194495307	1.475280921	1.464564501	0.439970703	0.12793786	0.111936472
Q0K2B4	1	2.814142159	1.988568268	0.940859224	0.965336038	0.299866322	0.16177745	0.073066286	0.069037522	0.093495897
Q0K2H5	1	2.89931089	2.311921169	1.279023834	1.787626739	3.114712724	3.454110521	1.777421762	1.884848352	0.711407628
Q0K2I3	1	3.066176283	2.562511174	1.275049166	1.705131152	2.392588052	2.330166271	0.970602508	0.640768268	0.140643118
Q0K2N8	1	2.176629517	1.674539851	0.8984718	1.366767984	1.669790611	1.877532928	0.74115586	0.154027356	0.173311381
Q0K2P2	1	1.847963353	1.571226941	0.90860468	1.448111923	1.48574966	1.977788783	1.298254302	1.207007552	1.018447443
Q0K2X5	1	2.38662339	2.18259038	1.215807465	1.548254549	2.317772176	2.505852698	1.341321087	1.162597977	0.469700632
Q0K361	1	2.960597108	2.436417353	1.266677033	1.670844348	2.618006531	2.536339605	0.166039496	0.070300109	0.130803919
Q0K3C7	1	2.393041653	1.72416855	0.374854698	0.276428802	0.341483694	0.360364869	0.183467872	0.150871811	0.066701647
Q0K3P2	1	3.862474438	2.478852947	1.421151701	2.764686745	3.541550474	5.325339282	6.067345231	5.548661461	2.853922662
Q0K3P3	1	3.065262719	2.515387823	1.088365304	1.46501251	2.928857381	2.823102585	1.689282736	1.432985822	0.757256047
Q0K3Q9	1	2.237338262	1.803696858	0.899297597	0.529316081	0.252192237	0.238743068	0.122443623	0.087171904	0.081548983
Q0K3S3	1	2.336697704	2.138460445	1.061695927	1.309474732	1.299097306	1.303859549	0.412644822	0.268739783	0.187973559
Q0K4J3	1	2.038546172	1.783367479	1.043098869	1.392290766	1.558312467	1.88056757	0.819409667	0.60783064	0.325381288
Q0K4J5	1	1.908495618	1.875967671	1.079089786	1.373886735	1.899688925	1.810343603	0.44323234	0.120978395	0.167554438
Q0K4P3	1	1.5894339	1.491030592	0.842905267	1.138526004	1.239366801	1.120505026	0.465258949	0.475255388	0.359488401
Q0K4S3	1	2.209805057	1.9806022	1.162058483	1.52745609	1.986320208	2.152287203	1.13761822	0.722278518	0.308024513
Q0K4S9	1	3.84529843	3.493480293	1.41485017	1.655956306	4.15765389	3.426610245	1.636766225	1.472912464	0.417556463
Q0K4U8	1	1.739486993	1.879356691	1.005284979	1.394687685	1.340425532	1.417558887	0.43074096	0.150963597	0.171245463
Q0K4W6	1	2.523325531	3.295820108	1.866256266	1.993224107	2.928275995	1.707546464	0.569025404	0.152970599	0.154637853
Q0K4W8	1	1.623600661	1.358353215	0.987765339	1.420138252	1.537285129	1.865846944	1.000795253	0.807487612	0.425368569
Q0K4Z4	1	2.201773118	1.874716883	1.061606161	1.410794021	1.550378567	1.146573481	0.228331068	0.167617938	0.176412347
Q0K515	1	1.771606631	1.543487474	1.022510283	1.452848062	1.34458432	1.116564876	0.106738128	0.098701234	0.164556899
Q0K520	1	2.488054608	1.956150764	1.017584211	1.342632438	1.467799377	2.054978483	1.18815848	1.02396498	0.611173765
Q0K548	1	1.673416311	1.450368444	0.914607716	1.289305839	1.013065825	1.62443495	0.988172642	0.949594402	0.5618738
Q0K557	1	1.80003357	1.53449337	1.048699155	1.040418508	0.382577072	0.177519163	0.10106977	0.05917753	0.094936496
Q0K565	1	1.829450992	1.525713604	0.905219616	1.035159823	0.285163138	0.106286873	0.086096491	0.030915985	0.078115264
Q0K5B6	1	2.542066353	2.343984848	1.828190872	2.861733977	4.071607503	2.603653693	1.282580803	1.564611719	1.991812794
Q0K5E7	1	2.747876511	2.347884678	1.201629369	1.528667102	1.428658935	0.16824363	0.060006942	0.055186214	0.111350457
Q0K5G4	1	1.562690859	1.483717094	0.895883022	1.128413169	0.862091256	0.562334218	0.241713662	0.154628536	0.132240376
Q0K5H1	1	1.419322358	1.368826461	0.510899663	0.34694155	0.272234808	0.318667875	0.163766803	0.127825605	0.080486331
Q0K5H6	1	1.511218826	1.381909155	1.02540849	1.031389258	1.097607693	1.066609335	0.475764209	0.390407318	0.401493237
Q0K5I0	1	4.044318626	3.205518678	1.336457113	1.767929194	3.536053625	3.063061304	1.703891709	1.350579201	0.434758558
Q0K5K4	1	3.231569075	2.528951231	1.187979122	1.836201272	3.23568749	3.936144185	2.534252161	2.413146306	1.216481814
Q0K5N4	1	3.655884488	2.98257643	1.439864483	1.822779705	3.745180286	2.576429781	1.646285392	0.679890296	0.125159313
Q0K5N8	1	1.828329395	1.764075376	1.019189765	1.045986285	0.915403677	0.949115427	0.622140264	0.380879387	0.428121939
Q0K5P1	1	2.33777464	1.945998412	1.073449219	1.266513721	1.438577605	1.433918645	0.584928968	0.233389217	0.141830054
Q0K5P3	1	1.848483933	1.644663303	0.972488243	1.319194788	1.222017462	0.310836531	0.106129724	0.068333283	0.086016535
Q0K5P4	1	3.999670911	3.075957959	1.566774306	2.189884613	3.862481746	4.840288776	3.295008124	3.617310105	1.487360908
Q0K5R9	1	1.495593688	1.401483142	0.846598258	1.228679831	1.161800466	1.318927309	0.626541347	0.634560662	0.510166422
Q0K5S0	1	1.840493954	1.224337535	1.029071263	1.63281451	1.190571135	0.835412915	0.089310522	0.08649344	0.146912786
Q0K5S4	1	1.657937399	1.425115351	0.933445567	0.794575383	0.459857838	0.452325726	0.207731637	0.157089413	0.119724405
Q0K5S5	1	2.085053869	1.738687561	0.986405485	1.298452498	1.165602351	0.641527914	0.201727718	0.121441724	0.148231146
Q0K5S8	1	1.723356009	1.4462211	0.914954298	1.135341422	1.001238984	1.120871029	0.525784884	0.384657643	0.421838839
Q0K5T8	1	1.904920496	1.596995117	1.028220859	1.514285714	1.438136973	2.108200826	1.273669713	0.866858645	0.492550394
Q0K5U3	1	2.903183602	2.434888792	1.004055822	1.424378543	2.484038378	2.756868731	1.637810728	1.476144788	0.692237244
Q0K5U5	1	3.049634917	2.74099598	1.327262286	1.886947248	3.090819591	3.734842891	1.892115842	1.416359012	0.450430716
Q0K5U7	1	1.980189356	1.80553368	0.918254843	0.987889606	0.623720271	0.381914912	0.183423461	0.123790273	0.099434732
Q0K5V0	1	1.578997699	1.432208708	0.918028868	1.238801064	1.066072976	1.482503063	0.558407794	0.155004034	0.152147148
Q0K5Z3	1	1.682942371	1.480758117	0.968436495	1.268111969	1.176874176	1.494746825	0.728627951	0.522694605	0.419957619
Q0K601	1	2.564993973	2.071179344	1.064200977	1.229271078	0.747129354	0.369225401	0.213189114	0.15287699	0.167372962
Q0K611	1	2.730885086	2.322630263	1.098314427	1.250528744	0.623681343	0.20531949	0.09678267	0.072325835	0.088764981
Q0K615	1	2.031163423	1.852846853	1.113471128	1.493946975	1.687626979	1.954933929	0.951710126	0.779404604	0.364675857
Q0K650	1	1.874552973	1.493965132	1.057051855	1.60359857	1.75139696	2.238042021	1.165623603	0.401195798	0.273144837
Q0K660	1	1.599447514	1.460721685	1.178953729	1.687586326	1.325189917	0.805326312	0.167360152	0.09797134	0.157596685
Q0K672	1	1.318181818	1.37788906	0.675751156	0.5293047	0.183233821	0.181481125	0.082454738	0.040603814	0.043223228
Q0K673	1	2.202265705	1.963611397	0.881634054	0.817507724	0.56310333	0.314850669	0.164023344	0.088142808	0.116319945
Q0K680	1	2.047605452	1.966923622	1.097822754	1.238566549	1.472152608	1.56784993	0.476160264	0.150757648	0.201736298
Q0K687	1	2.105329241	1.730678013	1.080705915	1.529017857	1.749720982	2.280133929	1.287109375	1.084960938	0.524379185
Q0K688	1	2.077224642	1.698133167	1.054635968	1.343683883	0.783136279	0.631673927	0.345905414	0.190311139	0.149396391
Q0K6A5	1	3.903600119	2.914377335	1.200733909	1.523455321	2.252107508	2.223081755	1.088168204	0.977090152	0.377169493
Q0K6A8	1	2.945663514	2.130701739	1.302399562	2.072722297	2.754964169	3.935760831	1.891258616	0.94142195	0.25952214
Q0K6F2	1	1.252147648	1.114541247	0.782489311	1.099890166	0.792099792	0.997940611	0.086594359	0.031789119	0.045126113
Q0K6H2	1	1.846343806	1.500891755	0.944395665	1.24074633	0.477706133	0.329825765	0.153189738	0.083549184	0.114502675
Q0K6M0	1	1.381005702	1.320514306	0.921283962	1.062923922	0.573805938	0.393940564	0.161151653	0.093465642	0.133647374
Q0K6M2	1	1.789477234	1.522023609	0.927757167	1.252681282	0.627993255	0.495521079	0.294637437	0.169578415	0.232661046
Q0K6M8	1	2.581629383	2.023460035	0.982629319	1.610537786	1.084853535	0.738683418	0.171899237	0.091726171	0.16389975
Q0K6N0	1	2.121785426	1.880448733	1.147216808	1.285687123	0.649807482	0.669059277	0.388358606	0.283091696	0.236939678
Q0K6N4	1	3.068685456	2.119459983	1.163511188	1.941910499	2.771944923	2.94535284	1.254141566	0.687715146	0.20572827
Q0K6Q4	1	2.121779425	1.831510658	1.121037998	1.528730306	1.715013902	1.308897127	0.239768304	0.090026877	0.113095459
Q0K6W5	1	2.727303556	2.360478636	1.244453057	1.610745083	2.31944579	1.911006685	0.489632788	0.359931208	0.196729968
Q0K6X0	1	2.080373161	1.671121875	1.010584858	1.488607822	1.424799665	2.112127736	0.959663916	0.332645617	0.184523382
Q0K6X1	1	3.50426814	2.885733116	1.314932212	1.872991464	2.74563771	1.941658298	0.899039669	0.648663068	0.275815968
Q0K6Z3	1	2.172430703	1.770402106	1.028364218	1.905564445	1.939942188	2.733443452	0.483507975	0.068187684	0.170657616
Q0K718	1	1.833832589	1.513932064	1.003165094	1.653535296	1.539309331	2.103091618	0.21363251	0.038440061	0.150568021
Q0K721	1	1.489631201	1.474961706	0.786673736	0.833804642	0.75008837	0.522057264	0.785141982	0.138011076	0.193984918
Q0K722	1	2.061462501	1.719928492	1.193325956	1.594619903	0.498816719	0.323001617	0.17926279	0.153247638	0.159470503
Q0K724	1	3.250160462	2.483044501	1.48491656	1.866843175	3.135430039	3.872218656	2.421079375	1.951486949	0.65588896
Q0K729	1	2.133171729	1.784561776	1.102340732	1.449208393	1.638512234	1.9051587	0.80865086	0.382963412	0.217119915
Q0K740	1	1.568016368	1.410382072	1.015320931	1.265071133	0.887900271	0.63191702	0.34469715	0.19188752	0.202374268
Q0K744	1	2.950427506	2.112243042	1.288884846	1.810442059	1.527742405	1.353283609	0.384928143	0.226641805	0.177869747
Q0K755	1	1.859714588	1.576445968	0.99938228	1.358479149	1.472946397	1.578336947	0.867013766	0.776587162	0.406963844
Q0K783	1	2.829418276	2.224388144	1.240191858	1.673779363	2.504366007	3.246402656	1.960336982	1.871971467	0.494945271
Q0K788	1	1.949209238	1.839511031	1.002164449	1.081929311	1.683031212	1.413286765	0.624886243	0.669405023	0.65814005
Q0K790	1	2.384726542	1.918606478	1.010429429	1.827788773	0.876072001	0.223610718	0.09492979	0.06910753	0.137304056
Q0K7A8	1	1.351863493	1.214638527	0.953569825	1.52896273	1.146475079	1.720071846	0.889932645	0.185828469	0.161921868
Q0K7C1	1	2.144204149	1.589495647	1.117040485	1.760743089	1.479115676	1.692753681	0.48856478	0.328291137	0.247221442
Q0K7C4	1	3.091207349	2.512139108	1.194471785	1.855643045	3.54273294	4.139271654	1.959153543	1.290026247	0.297481955
Q0K7C9	1	2.01568288	1.642617275	1.047914142	1.472321274	1.372027004	1.721793318	0.825168773	0.660065778	0.425168773
Q0K7D3	1	1.711078214	1.412533925	0.907558187	0.929763961	0.630512378	0.613907394	0.210321572	0.087375607	0.114055432
Q0K7E2	1	2.292512703	2.035059078	1.102320266	1.253290615	1.801522356	1.897414444	0.60484052	0.216435728	0.179433912
Q0K7F8	1	2.356826634	1.665958326	0.584392893	1.074670917	1.134171537	1.708104598	1.097987132	0.8677764	0.807036184
Q0K7G5	1	2.419514302	2.053369169	1.227538875	1.62008063	2.293146477	3.249616049	1.748368209	1.131551161	0.25757823
Q0K7K2	1	1.434972596	1.310308582	0.831639012	0.94531121	0.622404084	0.472963436	0.083980779	0.037499812	0.097273069
Q0K7M5	1	1.986046983	1.852308627	0.959599028	1.241879303	1.54763062	1.619501823	0.708869988	0.484305387	0.2827258
Q0K7N1	1	1.382079033	1.169812904	0.80979948	0.931286182	0.702173001	0.465089353	0.15612048	0.107072741	0.105889756
Q0K7P9	1	1.644518905	1.182563556	0.923073018	1.791112973	1.331023366	2.182284329	0.959512115	0.675310005	0.348322735
Q0K7R0	1	2.138172792	1.807394182	0.970475527	1.371712245	1.275387563	0.683591709	0.096359519	0.050457237	0.121729664
Q0K7R7	1	1.784821939	1.525783437	1.029742015	1.448764261	1.289096601	1.275881273	0.341416057	0.15217195	0.211084018
Q0K7T5	1	1.84263449	1.674854557	1.118724413	1.428894635	1.581663435	1.845938375	0.869640164	0.466063348	0.132503771
Q0K7W7	1	2.487587558	1.955261534	1.091717882	1.647567161	2.513620139	2.661361746	1.597649016	1.773301844	1.202329513
Q0K7X3	1	2.261655618	2.090341314	0.926970909	0.799375445	0.767161562	0.738892237	0.32235249	0.330225168	0.173155098
Q0K7X5	1	2.225138711	1.757667215	1.139076886	2.252271203	2.740351198	3.395829523	0.475794159	0.063544906	0.171032254
Q0K7Y3	1	1.713859991	1.554128739	0.806675336	1.04210013	1.270372779	1.23997616	0.639629389	0.516509536	0.465572172
Q0K7Y7	1	2.107404148	1.72583281	1.212872407	1.095109994	0.483922062	0.432231301	0.232817096	0.144701446	0.100389692
Q0K7Z7	1	1.819644369	1.727443786	1.009690469	1.202935366	1.15373036	1.355630821	0.803716248	0.591560824	0.502239157
Q0K801	1	2.281898887	1.574179958	1.142190791	2.074631357	1.830624937	3.429631859	2.83503862	2.719681011	1.282701374
Q0K802	1	1.97629256	1.151492224	0.854644809	1.473560319	1.012778478	1.136864229	0.326582598	0.176586801	0.25050021
Q0K809	1	1.698785533	1.462654033	0.9290004	1.067885582	0.857733885	0.59464389	0.193985498	0.126869523	0.127523466
Q0K812	1	1.990515303	1.59137577	0.952380952	1.271780581	1.478243864	1.576757602	0.402972524	0.208037548	0.191087318
Q0K816	1	1.561960195	1.407247465	0.794686444	1.020496933	0.879052447	0.721398172	0.448522969	0.277728752	0.301746151
Q0K820	1	2.16991127	1.787677129	1.098298239	1.475367501	1.85819759	1.800423785	0.268639915	0.171500464	0.160890942
Q0K828	1	1.867190423	1.509332003	0.882653697	1.224383755	1.207590306	1.253439747	0.626512034	0.251614915	0.199388951
Q0K841	1	2.544708694	2.167036767	0.937280694	0.595579137	0.329530622	0.297628532	0.127928737	0.105692201	0.113599919
Q0K850	1	1.660085949	1.434414607	0.84693833	0.9432604	0.853024585	0.930978818	0.526919134	0.342793569	0.149124147
Q0K855	1	2.632834048	2.219714007	1.154198668	1.368099461	1.519243009	0.761488522	0.494674757	0.410586838	0.203627954
Q0K865	1	2.060406426	1.728677849	0.911822835	1.3465768	1.283433842	1.53813409	0.802209497	0.509258602	0.235635737
Q0K883	1	1.9917793	1.391038697	0.889353823	1.400962785	1.50305499	2.332605073	1.463802999	0.995112016	0.258915016
Q0K885	1	1.960079148	1.497031934	0.962216734	1.391813626	1.619220937	1.999797796	1.057787021	1.149342115	0.990655285
Q0K8C9	1	1.579686503	1.400099298	0.9648202	1.512305837	1.361089439	2.226611816	1.346265693	1.464855664	1.132846301
Q0K8E7	1	2.149674745	1.85021012	1.041505958	1.437568361	1.982384434	2.097806689	0.809913074	0.154516148	0.127142939
Q0K8F1	1	3.091161122	1.755435964	0.621493803	0.792781039	1.114861927	0.653185475	0.055164166	0.040095129	0.056756904
Q0K8G2	1	2.515074491	1.816842613	1.051615058	2.133063693	2.403384107	4.306387874	2.672405796	1.058220004	0.146076922
Q0K8G3	1	4.589990015	3.424446663	1.465926111	1.98408637	4.861249792	5.422075221	3.489141288	1.629950907	0.189686304
Q0K8G9	1	1.474279139	1.151279274	0.720928658	0.548429674	0.245766211	0.17622851	0.070245025	0.050934073	0.084503181
Q0K8H0	1	2.386850153	1.825114679	1.16741208	1.602618502	2.227255352	2.291093272	1.122782875	1.100535168	0.258715596
Q0K8H1	1	5.623690853	3.448762017	1.464364359	2.161904506	5.403485687	5.741715452	1.457382244	0.072318599	0.134268758
Q0K8H5	1	1.670469972	1.451903808	0.93606568	1.353319542	0.908268149	0.907330791	0.375169694	0.36033357	0.399023854
Q0K8I2	1	1.781787026	1.420758874	0.897282742	1.384675643	1.033929009	0.98374541	0.257370869	0.141258262	0.202354957
Q0K8I3	1	2.576476131	1.923209799	1.116363065	1.668969849	2.007537688	2.678470477	1.448413945	1.351444724	0.654483354
Q0K8J7	1	3.323929177	2.258248325	1.002529394	1.491647441	2.314812241	2.45087139	1.233218445	1.131292214	0.403452206
Q0K8J8	1	1.647586462	1.514425744	0.927223969	1.36878121	1.440909932	1.364250046	0.624477529	0.355372665	0.291316812
Q0K8K5	1	1.486041698	1.441314554	0.986420314	1.265990206	1.269826846	1.348427482	0.382194962	0.070725428	0.115028522
Q0K8M0	1	2.261851442	1.999245657	1.104582636	1.445864077	1.957756771	1.668513236	0.202340822	0.119634143	0.132505127
Q0K8M1	1	1.7931308	1.500991513	0.18791941	0.170119775	0.210970096	0.179590704	0.088633299	0.050658364	0.028987071
Q0K8M3	1	2.929315713	2.368987865	1.256877819	1.92401042	3.077863905	3.523413177	1.909142893	0.988531673	0.139249635
Q0K8Q6	1	3.089163161	2.433667257	1.255949745	1.711561877	2.349208545	1.751909453	0.165444432	0.056041067	0.125163272
Q0K8R3	1	1.46963152	1.550821389	0.907945546	0.976372799	0.929478369	0.895706525	0.34596505	0.370115845	0.282053799
Q0K8R9	1	3.161483342	2.744404225	1.257738051	1.373494866	2.472482825	2.463470488	1.091822413	0.836152766	0.209573761
Q0K8S3	1	1.636663771	1.587749783	0.938053866	1.145264987	1.165942659	0.96785404	0.249826238	0.149261512	0.144222415
Q0K8S6	1	1.834737252	1.441305195	1.151608262	1.786924068	1.066563746	1.702539045	1.247669295	1.033724032	1.074537606
Q0K8T7	1	1.784177044	1.651631023	1.143374391	1.300318083	1.292569031	1.526191121	0.629297509	0.716838116	0.662933135
Q0K8Y0	1	2.564375148	2.160996929	1.026975549	1.644371604	1.722182849	2.66315261	0.516359556	0.091920624	0.143240609
Q0K8Y1	1	1.758697018	1.589393078	0.924680686	1.142771679	1.060093925	1.21994556	0.745281326	0.789835781	0.670216266
Q0K8Y8	1	2.234721644	1.865448026	0.820405289	1.288984217	1.672055575	1.783493933	1.071933925	1.197009956	0.78326984
Q0K919	1	2.39880576	1.869476642	0.950755181	1.378714436	0.222079382	0.127608008	0.091591149	0.062436951	0.109792764
Q0K932	1	2.899373131	2.405355021	1.299627156	1.893002008	2.58870406	3.29065432	1.792620969	1.669193264	1.071618798
Q0K938	1	2.308617234	2.2178643	1.04924134	1.375536788	1.97580876	2.071571715	1.057829946	0.883338105	0.479136845
Q0K942	1	1.545702884	1.41621361	1.138340609	1.41621361	1.163435014	1.504593053	0.170317898	0.077096334	0.117436193
Q0K943	1	3.12996608	2.529482831	1.383392965	1.773198271	2.710747642	2.48213373	0.291361926	0.097514056	0.143143906
Q0K954	1	1.716754088	1.396945387	0.923773527	1.581147794	1.591329836	2.152422092	0.938568343	0.098606911	0.121356063
Q0K990	1	2.216793792	1.952905595	0.97756618	1.573458298	2.200342323	2.736427539	1.586037855	0.896305898	0.18442262
Q0K995	1	2.566599757	1.619953907	0.719822566	1.086635442	1.533937997	1.776447848	0.964091889	0.856293212	0.349019899
Q0K9C2	1	2.187230902	1.924327364	1.099485089	1.241340527	1.61972128	1.54766884	0.337785354	0.103732668	0.131739979
Q0K9D1	1	1.799498514	1.429884844	0.74602526	0.421647474	0.286877786	0.397947623	0.204949851	0.161432021	0.111478455
Q0K9F5	1	2.57847507	2.172223213	1.103048672	1.525643311	1.987222916	1.656029001	0.363106912	0.189712961	0.146068818
Q0K9F9	1	1.659670454	1.475356445	0.800752696	0.657052906	0.610636655	0.415997202	0.163506309	0.09323418	0.106249548
Q0K9J7	1	1.962196965	1.795333623	0.932633584	1.137817527	1.283460655	0.665341697	0.270397284	0.092485974	0.141958056
Q0K9K4	1	4.000347599	2.637844884	0.751466435	0.288194656	0.202528786	0.186921573	0.090332392	0.075815772	0.078666087
Q0K9K7	1	3.224442913	2.456926258	1.207902596	1.757730301	2.587870434	1.797817597	0.150082702	0.058816908	0.111787273
Q0K9K9	1	1.731766472	1.426459548	0.817809089	1.212854421	1.152278108	1.455390657	0.823699255	0.468810995	0.248755558
Q0K9L1	1	1.641779354	1.665361148	0.92067942	1.059325528	0.93362467	0.887450528	0.390604387	0.287297988	0.15873186
Q0K9L3	1	2.662870763	2.263329802	1.066825565	1.388859463	2.187720692	1.818811794	0.150626766	0.057265184	0.097585629
Q0K9N4	1	2.654989934	1.92637331	1.139545585	1.841817659	2.089099799	2.727063561	1.707276388	1.196778832	0.758067299
Q0K9R3	1	1.692382271	1.451869806	0.741204986	0.646149584	0.242763158	0.215623269	0.115879501	0.077527701	0.076745152
Q0K9U4	1	1.913641026	1.546564103	1.103863248	1.440581197	1.064888889	1.453948718	0.896410256	0.777333333	0.199507692
Q0KA25	1	2.749742039	2.188587335	1.118445996	1.368416001	2.736784009	2.677992945	1.405322391	1.272478583	0.509130612
Q0KA33	1	2.161174743	1.848340675	0.989368576	1.535154185	2.111365639	2.537914831	1.295859031	0.729221733	0.219324523
Q0KAE4	1	1.63011677	1.621961008	1.03452606	1.104950418	1.206379618	1.098490537	0.299005774	0.102508868	0.138078347
Q0KAF1	1	2.036432293	1.537497627	0.334113875	0.174256904	0.142748349	0.129635255	0.058150328	0.039212708	0.035871147
Q0KAG7	1	2.117020661	1.858614503	1.002806875	1.221149951	1.576335436	1.919381909	0.99023381	0.47171422	0.152830025
Q0KAI7	1	2.332364101	1.902414808	1.12472962	1.395322861	1.722084323	2.22385731	1.329633701	0.900429063	0.262366583
Q0KB40	1	2.160756959	1.76729316	1.171090874	1.681004973	1.674546277	2.227862817	1.465672027	0.872440741	0.338907189
Q0KBB6	1	1.888740769	1.696396454	1.042901881	1.253835248	1.611015891	1.537484924	0.774836539	0.668782666	0.306513045
Q0KBF2	1	1.862370412	1.675791538	1.168142337	1.307677221	1.001148781	0.243998319	0.111036705	0.086433175	0.133754553
Q0KBF6	1	1.713837027	1.446809748	1.082068284	1.014831618	0.596928983	0.400250102	0.180742163	0.104088873	0.114203455
Q0KBG1	1	1.700454342	1.552569271	0.909387598	1.365073271	1.334677161	0.650476739	0.128290779	0.087073655	0.128405964
Q0KBG3	1	2.415805677	2.152342935	1.122704028	1.552285535	2.130557295	0.837377374	0.064584638	0.061511167	0.115920476
Q0KBH2	1	1.919824254	1.580324403	1.189884708	1.646642001	1.6900664	1.670740973	1.021026725	0.93051105	0.835535661
Q0KBH5	1	3.356560733	2.941275102	1.297835835	1.434314681	2.4367713	1.279859622	0.254217196	0.220105284	0.13883798
Q0KBH8	1	2.05143479	1.776504954	1.043152529	1.206369208	0.590892949	0.405853714	0.191328255	0.111817401	0.118884243
Q0KBI1	1	2.425032129	2.10600219	1.139832929	1.481150935	2.357918035	2.796896568	1.144438098	0.343543243	0.178756723
Q0KBI9	1	1.914140454	1.541955716	0.999738668	1.154518673	0.832438468	0.736933384	0.260049416	0.163168773	0.225914663
Q0KBM3	1	2.404830298	1.951222913	1.063111805	1.0532532	0.60709206	0.404635078	0.156287475	0.129016649	0.141157933
Q0KBM6	1	3.059743019	2.539963577	1.304709632	1.990919668	3.656667341	4.323654391	2.490767908	1.488238567	0.380210441
Q0KBM7	1	2.437009366	2.23117319	1.158139787	1.272751881	1.967679064	1.977965459	0.849006551	0.568945915	0.208066699
Q0KBM8	1	1.660852111	1.580205023	0.970740042	0.945506464	0.508231977	0.402422997	0.211116156	0.156909365	0.132153695
Q0KBN2	1	1.978039636	1.811926442	0.959650062	1.25020532	1.497982503	1.771683628	0.957971791	0.842420996	0.64799143
Q0KBR1	1	1.829855217	1.592411383	0.931143285	1.397903145	1.28447329	0.834448328	0.150094858	0.096162756	0.138422366
Q0KBT6	1	4.29394905	3.478615919	1.544041119	1.917922278	3.985557139	3.663715114	0.818999888	0.291803436	0.151413063
Q0KBW6	1	1.846765107	1.527604815	0.973705746	0.929300836	0.509470438	0.399264662	0.168368618	0.144849671	0.148384036
Q0KBX0	1	2.150383379	1.46656773	0.987468052	1.704344958	1.184351554	1.428724544	0.805622887	0.570640613	0.311278753
Q0KC00	1	1.464309199	1.270110324	0.708957405	0.84306276	0.220851903	0.085416819	0.040737196	0.030440564	0.0835099
Q0KC03	1	2.88824346	2.357043694	1.298735935	1.552973842	1.628744703	0.726545375	0.054716499	0.041399971	0.107007161
Q0KC07	1	2.516727407	2.081159658	1.140207199	1.488432087	2.034519471	1.387125834	0.14682036	0.101859056	0.143655051
Q0KC17	1	1.734359988	1.594007157	0.976412927	1.294351077	1.407844721	1.338461967	0.359932608	0.121378744	0.112758462
Q0KC18	1	2.452251833	1.651533932	0.997495093	1.529774817	1.515571738	2.273964466	1.570034087	1.031272596	0.234887925
Q0KC19	1	1.950642212	1.603174603	1.27926412	1.659234954	1.080514891	0.676594313	0.187085647	0.092997364	0.150056088
Q0KC59	1	2.969274368	2.300507122	1.193955552	1.348217615	2.158438362	1.864792304	0.679450369	0.323197106	0.235923633
Q0KC62	1	2.900128163	1.745051502	1.329425167	2.192813405	1.782455974	2.445673328	0.922295533	0.354127308	0.229382446
Q0KCA5	1	1.442981704	1.25638346	0.530408198	0.221444058	0.114303318	0.149730935	0.071602377	0.036569387	0.035298155
Q0KCB1	1	3.548907253	2.821186904	1.472832503	1.728065882	2.039419505	0.85620087	0.253076679	0.144297273	0.101459875
Q0KCB2	1	3.41177564	2.505181468	1.278683954	1.6901343	2.304939821	2.263906315	1.229006924	0.814210698	0.301649705
Q0KCC6	1	2.227421916	1.8376919	1.131180519	1.525357332	1.491688724	1.527157226	0.479523557	0.26447856	0.161582848
Q0KCD8	1	2.69731695	2.181263135	1.27404237	1.685765567	2.18172335	2.302913158	1.549695491	1.325663092	0.605826315
Q0KCE3	1	2.215050511	1.324360293	1.096182929	1.720525074	1.231322969	1.49761055	0.50907991	0.32661061	0.233295021
Q0KCF2	1	1.872439119	1.529474295	1.005653266	1.347603402	1.242945497	1.274352532	0.367969656	0.157629494	0.18222845
Q0KCG2	1	1.658357044	1.581873711	1.004685583	1.44078415	1.39666919	1.510872119	0.679174606	0.283288522	0.322287191
Q0KCH1	1	3.195347733	2.766199858	1.233926735	1.61215286	2.791834797	2.830920168	1.430097318	0.900498457	0.432724108
Q0KCH2	1	1.545434877	1.556108467	0.816457522	0.87999423	0.575566133	0.359461993	0.197641714	0.152935237	0.181999135
Q0KCH6	1	3.065350882	2.304472138	1.211832406	1.704045071	2.785344609	3.090564718	1.479774644	0.841418248	0.27673692
Q0KCH9	1	2.787738577	2.228039329	1.084927704	1.068155003	0.70600347	0.281758242	0.098315789	0.064039329	0.083835743
Q0KCJ3	1	1.900790814	1.979191486	1.076142823	1.151843153	1.399298819	2.0067622	0.890193676	1.010120608	0.640639005
Q0KCM3	1	1.935993852	1.567327222	1.053411648	1.54130757	1.503979799	2.498380633	1.514244936	1.290333205	0.417379371
Q0KCM8	1	1.916252661	1.511965205	1.057960729	1.441466033	1.531983039	2.201779767	1.207257375	1.176611891	0.566977853
Q0KCR2	1	1.354412459	1.319411672	0.83553563	0.831838918	0.714789471	0.680431021	0.461328719	0.181820565	0.083893084
Q0KCT3	1	1.597850639	1.244595031	0.952088331	1.490663187	1.129186133	1.602620761	0.381301121	0.014118159	0.104827644
Q0KCT6	1	2.625767175	2.072658879	1.14408038	1.534349634	0.912443081	0.390680063	0.285428628	0.090521679	0.111586814
Q0KCX7	1	2.570443984	2.314774527	1.222688271	1.669770437	2.669996693	3.198565884	1.887846564	1.77280401	0.659293037
Q0KCX9	1	1.541090368	1.167586677	0.798719221	1.250403151	0.718802332	0.771723625	0.215918253	0.086702227	0.142518452
Q0KCY2	1	2.086774647	1.681179305	1.036945318	1.458001472	1.829529483	2.248477344	0.96904491	0.676159561	0.50026772
Q0KCY5	1	2.479813332	2.184826819	1.359463972	1.544718928	1.137646102	0.686774843	0.31033095	0.429721283	0.743417391
Q0KCY6	1	1.93125818	1.882148751	0.93894042	1.087918967	1.295908496	1.653616343	0.842827064	0.848005463	0.434860297
Q0KD19	1	1.134691348	1.006771634	0.571085564	0.576916693	0.440576695	0.607366919	0.418779114	0.367482877	0.291512221
Q0KD42	1	2.172704497	1.843351682	1.013221659	1.400983852	1.281220855	1.006656548	0.588098678	0.256843992	0.156211254
Q0KD43	1	1.249163202	1.280173514	0.813773021	1.385002176	1.725830419	1.605301472	0.776833826	0.732254627	0.394998724
Q0KD58	1	1.344491847	1.228335122	0.761849923	0.369173188	0.225343523	0.23385767	0.094731332	0.088614652	0.052239118
Q0KD60	1	1.382622366	1.243220365	0.931160625	1.107627657	0.424947849	0.116688333	0.053916619	0.040169907	0.082891435
Q0KDF8	1	1.630056634	1.59684466	0.861771845	0.649069579	0.305590615	0.202613269	0.10183657	0.058280744	0.154283981
Q0KDF9	1	2.531971433	2.211219067	1.147317721	1.440977412	0.91151802	0.584288324	0.356066268	0.306655871	0.205430992
Q0KDG0	1	3.039022751	2.523519247	1.201161563	1.300494384	0.548646443	0.19123788	0.089413939	0.055793415	0.095524143
Q0KDG1	1	2.703558052	2.284019975	1.23258427	1.433520599	2.156491885	1.538826467	0.172815231	0.113333333	0.130973783
Q0KDG7	1	2.117402453	1.794788274	1.134520757	1.593041791	1.732205974	2.108947259	1.311594705	0.983297526	0.686561785
Q0KDH6	1	2.737876987	2.197957169	1.00781675	1.095855914	0.491085279	0.169641598	0.089745553	0.063020529	0.079446784
Q0KDI2	1	1.498519777	1.331667071	0.884979374	1.043775783	1.037126911	1.066100461	0.173467605	0.121227857	0.128672652
Q0KDI4	1	2.811129163	2.737427073	1.22110627	1.904918396	3.091462964	3.958348719	2.405841518	2.045528395	0.919872978
Q0KDJ9	1	1.462546125	1.381918819	0.738228782	0.561134686	0.241531365	0.181595941	0.125461255	0.096937269	0.13204797
Q0KDK2	1	3.315757989	2.96976948	1.568147355	1.928186864	3.171074415	3.739235681	1.641045617	1.141873374	0.250260848
Q0KDL4	1	2.352247927	1.921759057	1.115342645	1.668521752	2.204714099	2.711479703	1.486177797	0.825731122	0.485668558
Q0KDM3	1	1.412301154	1.416905233	0.676681522	0.947348228	1.693769737	1.790366851	0.96201635	0.690523271	0.525307676
Q0KDM7	1	4.02733972	3.379145173	1.301326455	1.029918939	0.933161385	0.563109801	0.235114223	0.156543847	0.113566691
Q0KDN0	1	1.77884318	1.540261883	0.999020518	1.318074028	1.104546861	0.924260233	0.413145685	0.314733478	0.193164244
Q0KDN6	1	1.291062195	1.148825528	0.827566849	1.040862757	0.693425912	0.521495051	0.179211109	0.101633919	0.112450879
Q0KDR9	1	2.727302481	2.296589645	1.073803757	1.364158539	2.094324802	2.26435164	1.471231263	1.250834588	0.519048242
Q0KDS2	1	2.505279875	2.279763729	1.226630632	1.662561645	2.647265331	2.819091137	1.559388147	1.480008916	0.675907609
Q0KE13	1	4.527720528	2.992219703	1.794826876	2.401277824	4.769940231	5.468878813	3.0983615	5.670342127	1.088777824
Q0KE31	1	2.153061224	1.656254338	1.012355963	1.476190476	1.871025961	2.145772595	0.710814938	0.137442732	0.204185756
Q0KE51	1	1.253066038	1.294418239	0.684198113	1.098191824	0.730227987	0.514716981	0.062886792	0.039768868	0.094056604
Q0KE52	1	1.656602674	1.475311984	0.871736143	1.138300087	1.115853912	1.40534988	0.790224739	0.716931107	0.28952373
Q0KE56	1	2.188676787	1.906182813	1.173822399	1.600364845	2.184767737	2.64349469	0.259319825	0.077809629	0.150100984
Q0KE61	1	3.000454256	1.921322795	1.08113019	1.860089034	2.37648769	4.375215772	2.800672299	2.440810393	0.772372127
Q0KE74	1	3.285480612	2.762051381	1.238776099	1.506283075	2.050418551	0.856595786	0.068998364	0.037305879	0.06743385
Q0KEA6	1	2.5088086	2.093759331	1.145117946	1.258783717	0.875067184	0.094119638	0.042869513	0.037969543	0.107415149
Q0KEA9	1	2.1851498	1.895347983	1.098062272	1.222520271	0.677077975	0.57842777	0.394502829	0.214080988	0.122914676
Q0KEB5	1	1.788613048	1.420274677	0.938876062	1.30054983	1.11357199	0.872920287	0.530478661	0.406636041	0.161295313
Q0KEC5	1	1.75632285	1.783007111	0.957026611	1.166981893	1.437006085	1.359504435	0.578711238	0.193974049	0.113781981
Q0KEC6	1	2.096195131	2.112227653	0.9274654	0.848307678	1.032613164	0.764856347	0.219225323	0.09327639	0.090485543
Q0KED1	1	2.014814815	1.943679216	1.179761249	1.34043465	0.340116315	0.239902051	0.135218855	0.070655647	0.127603306
Q0KEE0	1	1.653092993	1.557212471	1.002481613	1.021770518	0.876088526	0.826377295	0.331317962	0.372704508	0.237524252
Q0KEE9	1	2.672191351	1.802802609	1.199710075	1.835612467	2.402319401	3.616767335	1.924281227	2.34317468	0.426566804
Q0KEG0	1	1.878680611	1.530893001	1.181818182	1.820997586	1.569509252	2.833065165	2.122767498	1.687530169	0.607522124
Q0KEI7	1	2.373900556	2.391551487	1.107221923	1.283192724	2.204810626	2.005684198	0.819840842	0.734099204	0.334811225
Q0KEK2	1	2.136074532	1.846785512	0.980650363	1.22374511	1.6619487	1.691361343	0.904147631	0.645435815	0.170599301
Q0KEL4	1	2.555151415	1.746401377	1.129612266	1.619663888	1.737540056	2.22676737	1.276442283	1.170415555	0.735077434
Q0KEL9	1	1.539872532	1.386172859	0.960127468	1.346261464	1.290533188	1.463236437	0.873387222	0.789250738	0.901367947
Q0KEN7	1	1.727329193	1.502360248	0.934857143	1.266583851	1.173900621	1.202919255	0.384223602	0.403776398	0.336658385
Q0KEN9	1	11.10553619	6.757462369	1.753635513	2.186155285	6.120418403	7.199506761	5.009354537	5.804575219	0.288468407
Q0KEP8	1	2.667963571	2.387680136	0.73306236	0.320994631	0.353337536	0.297367792	0.158095507	0.135544591	0.101908405
Q0KEQ9	1	2.187136017	1.921832535	1.019096099	1.081747983	0.733704327	0.522755705	0.317602059	0.171059632	0.12906547
Q0KER5	1	1.721042964	1.287682417	1.101898153	1.561843045	1.197826309	1.648994795	0.34523931	0.04663384	0.115476069
Q0KEV2	1	4.565296471	3.263732266	1.580720262	1.776209531	3.268340002	4.822844671	2.869892082	3.459924821	1.174026919
Q0KEW9	1	2.029006098	1.649544252	1.154670047	1.967365407	2.161577302	2.539836936	1.182211633	0.879155829	0.205119238
Q0KEY8	1	2.399906174	2.313247674	1.121243712	1.448982251	2.068023665	2.070317183	1.189267377	1.217779979	1.248586098
Q0KEY9	1	2.964412668	2.36116497	1.362174826	1.825092907	2.62247536	2.830182582	1.036314429	0.660728712	0.33728793
Q0KEZ7	1	3.200851129	2.717151759	1.336347747	1.798768903	3.131823593	2.554905388	0.325518656	0.09468678	0.129277807
Q0KEZ8	1	3.044970312	2.107173277	1.213210878	2.097297831	2.733893765	4.126084756	2.570331692	1.903492205	0.45664062
Q0KF17	1	2.021574645	1.441893696	0.824240437	0.995221251	0.572864204	0.497060133	0.080966994	0.046079786	0.086797536
Q0KF19	1	1.914942126	1.632760435	1.057611364	1.577779726	1.054805331	0.548404069	0.212416696	0.125333216	0.133076114
Q0KF49	1	1.770434889	1.488914606	0.960774759	1.261298575	0.482604459	0.151534901	0.080862468	0.050265562	0.118595444
Q0KF65	1	3.592818295	2.457702641	1.418452264	1.703558089	3.281501868	3.708013892	1.931262696	1.214337199	0.194698906
Q0KF71	1	2.663283822	2.534960286	1.279758348	1.437527843	2.256473222	2.757923788	1.288668195	1.554877055	0.716014908
Q0KF75	1	2.35529227	2.149049556	1.098137178	1.357742726	1.925177836	1.912045298	0.978992696	0.902481384	0.460566698
Q0KF83	1	2.223040924	2.087722792	1.089714229	1.441601115	1.886488101	2.155132928	1.010654187	0.449158618	0.211849049
Q0KF90	1	1.701502286	1.343208108	0.799509071	1.523250669	1.121236384	2.19885801	1.563178188	0.50910221	0.153483913
Q0KF99	1	1.716373854	1.483154997	0.928135555	1.362784889	1.463996821	1.507024664	0.664405529	0.284080266	0.146762978
Q0KFA8	1	3.816862808	2.71841582	1.361599226	2.032027514	3.46181955	4.476167446	2.853565479	2.757375463	1.042667526
Q0KFB1	1	1.803785379	1.775308213	0.955489958	1.634658795	1.620304451	1.943624472	1.050599062	0.938681484	1.022538635
Q0KFC7	1	1.87309787	1.558105078	1.09222329	1.700384431	1.581451225	2.104436969	1.333773827	0.733581611	0.235555823
Q0KFF1	1	1.409198113	1.219536164	0.719929245	0.431485849	0.253488601	0.247543239	0.188556407	0.145725236	0.10493809
Q0KFG2	1	1.840533706	1.514391779	0.820659601	1.075913273	1.313606284	1.204282563	0.468940657	0.305600689	0.173368483
Q0KFK4	1	1.712011643	1.818347205	0.964524492	1.06017192	0.962113976	0.32925365	0.155237186	0.105184882	0.106494747
Q0KFQ8	1	1.572606662	1.289663071	0.755655245	0.742349909	0.448868951	0.424472654	0.154824854	0.125408037	0.131404028
Q0KFR7	1	2.029543091	1.494464493	0.865251697	1.851795217	1.791057557	3.255856627	2.221053275	1.88409077	1.351581136
Q79IP6	1	1.992846221	1.693370467	0.806520315	0.907164701	0.92524028	0.983453473	0.425289428	0.408841197	0.219894059
