# Supplementary material for: Molecular crowding effects on protein stability in a bacterial proteome
Source: Sci Rep. 2026 Jan 21;16:5908. doi: 10.1038/s41598-026-35990-9 (PMC12894976; doi:10.1038/s41598-026-35990-9)
Supplement: Supplementary file 2 — Supplementary Material 2 [file 41598_2026_35990_MOESM2_ESM.zip › AllTheTPPData/D40vD86/hdac_config.csv]

Experiment	Condition	ComparisonVT1	ComparisonVT2	126	127L	127H	128L	128H	129L	129H	130L	130H	131L
Vehicle_1	Vehicle	x		30	34	38	43	47	52	56	60	66	70
Panobinostat_1	Treatment	x		30	34	38	43	47	52	56	60	66	70
