# Supplementary material for: Molecular crowding effects on protein stability in a bacterial proteome
Source: Sci Rep. 2026 Jan 21;16:5908. doi: 10.1038/s41598-026-35990-9 (PMC12894976; doi:10.1038/s41598-026-35990-9)
Supplement: Supplementary file 2 — Supplementary Material 2 [file 41598_2026_35990_MOESM2_ESM.zip › AllTheTPPData/D40vD86/panobinostat1.csv]

gene_name	rel_fc_126	rel_fc_127L	rel_fc_127H	rel_fc_128L	rel_fc_128H	rel_fc_129L	rel_fc_129H	rel_fc_130L	rel_fc_130H	rel_fc_131L
P23608	1	1.156570143	0.615645171	0.650464855	0.251957127	0.146183455	0.138958963	0.170675668	0.123728312	0.042997572
Q0KBP1	1	0.968099321	0.775470438	1.357421223	1.186170805	1.167854359	1.10277252	0.932078833	0.435408084	0.081633448
P14611	1	1.011283359	0.938687206	1.831730769	1.825549451	1.81711146	2.164835165	1.7663854	0.207103611	0.017484301
P14697	1	0.956407706	0.812173284	1.351994212	0.609261102	0.122980917	0.107976847	0.129275572	0.081466944	0.01567966
Q0KF08	1	1.092374101	0.671846523	1.413141487	1.001055156	0.557448441	0.342657074	0.48676259	0.261083933	0.076282974
Q0KF69	1	0.908485727	0.767004738	1.765516701	1.621607863	1.724047461	1.779613894	2.074441007	0.82883659	0.057786741
Q0KF39	1	0.979696601	0.745730363	1.148425417	0.906512225	0.718088782	0.665240712	0.811362664	0.772170851	0.410740729
Q0KF07	1	0.927208257	0.690934345	1.24150236	0.966856381	0.758791246	0.319070849	0.287372677	0.164035504	0.042770513
Q0KFF7	1	0.957639917	0.758306189	1.773319514	1.357921232	1.349407758	1.336511697	1.965649985	0.884512881	0.315842464
Q0KFB0	1	1.264861187	0.773897659	1.595046271	1.527681002	1.475694066	0.932906913	0.607294502	0.2540773	0.105174197
A0AAE5ZAU9	1	0.811017605	0.596875605	1.440027085	1.297543045	1.057361192	0.659934223	0.55741923	0.231930741	0.040550397
A0AAE5ZAZ1	1	1.040162916	0.83315678	1.325595412	1.325120544	1.211992256	0.726457481	0.552454705	0.295861338	0.073358051
Q0KEE2	1	1.052024532	0.690374323	1.345724	1.342307755	1.375396528	1.338191993	1.966455727	1.48043793	0.464723203
Q0KDH0	1	0.850501865	0.581132304	0.997665039	0.81799436	0.483973679	0.213964278	0.209069958	0.116411438	0.049959062
Q0KFF8	1	0.968062868	0.710101167	1.251535563	1.113683287	0.777601425	0.376109735	0.373967689	0.159543718	0.05799009
Q0KEG8	1	0.983723033	0.624176463	1.147396977	0.617769022	0.191738793	0.159979331	0.230816432	0.174247513	0.075345563
Q0KDN9	1	0.939354258	0.680269673	1.442177845	1.239513852	1.212096411	1.453124361	2.124544748	1.417420305	0.204321316
Q0KCU2	1	0.980811596	0.774975256	1.139618786	1.515692347	1.69470962	1.964177389	2.687174739	2.873471473	0.632195651
Q0KDK9	1	0.965510204	0.785325559	1.539650146	1.231778426	0.980563654	0.344275996	0.222332362	0.132798834	0.036605442
Q0KDL8	1	1.123162514	0.779109857	1.270271117	1.085002351	1.003761166	1.02230058	1.430998276	0.809700674	0.184547877
Q0KCK8	1	0.986618862	0.671425828	0.923874768	0.424118061	0.248069659	0.219802804	0.298002433	0.149510212	0.049444267
Q0KCY0	1	0.986974461	0.789345589	1.433853867	1.255340262	1.062725231	0.558740273	0.481401786	0.296380634	0.079584269
Q0KCT8	1	0.879990423	0.816364398	1.742383432	1.539534327	1.641467648	1.58268989	0.546836655	0.278990842	0.06536781
Q0KCW5	1	0.928362216	0.777316736	1.3490969	1.394699374	1.249552518	0.514665202	0.382495322	0.284923928	0.057936702
Q0KC14	1	1.009298866	0.68049098	1.372202591	1.171781043	1.168557436	1.001735788	1.516954931	1.018411754	0.20016738
Q0KD81	1	0.796544136	0.597453194	0.412431009	0.1374265	0.132964179	0.137963998	0.20747087	0.229165615	0.16435915
A0AAE5ZCH2	1	1.04492122	0.79349648	1.379215555	1.179416695	1.061213543	0.868990949	1.250553134	0.738987596	0.274327858
Q0KCE5	1	1.003181869	0.768170146	1.168973987	0.636429608	0.490197611	0.350619627	0.28094228	0.14149827	0.024847047
Q0KCA9	1	0.952002805	0.653025865	1.53822037	1.433996122	1.440101481	1.328080525	1.552266821	0.479476919	0.06779217
Q9X6U2	1	0.9390603	0.774267059	1.478274229	1.546434515	1.485213161	1.180412239	0.287824862	0.123151965	0.042522084
A0AAE5ZCV1	1	1.194760177	0.89923418	1.010157195	0.553776703	0.473937928	0.499161628	0.679983877	0.566586054	0.156066102
Q0KE20	1	1.026423829	0.842286862	1.683045073	1.545597484	1.378232006	0.668697589	0.400026205	0.224056604	0.066240828
Q0KCE4	1	1.012170223	0.738260139	1.478602026	1.516633973	1.682973698	1.395171944	1.134472957	0.203354818	0.05157132
Q0KA05	1	0.998040256	0.915363573	1.733148246	1.87314743	2.056546768	2.364267342	3.5673866	2.045523211	0.100930878
Q0KCT4	1	0.958015214	0.814446228	1.734245237	1.718891758	1.984088213	1.913043478	2.608416498	1.367045851	0.065880382
Q0KDH9	1	0.949283737	0.749697638	1.29139678	1.383422474	1.31725213	0.979251216	0.579165211	0.226855162	0.074942887
Q0KBT4	1	1.106898163	0.653285581	1.199236998	1.031065089	0.929149798	0.685565244	0.712955466	0.374961071	0.111538462
Q0KAH8	1	0.984796924	0.877403102	1.86975737	1.786007867	1.703319044	1.03844964	0.297609051	0.077487073	0.032671145
Q0KBZ3	1	0.941064105	0.79858419	1.385358728	1.188943199	0.742513624	0.34005843	0.252177089	0.11816956	0.044147986
Q0K980	1	0.909692833	0.826484642	1.466348123	1.456177474	1.333924915	1.16887372	1.02668942	0.309883959	0.057679181
Q0K8Y7	1	1.105832549	0.744649577	1.001646284	0.847601129	0.767403575	0.333007996	0.43380174	0.266239417	0.084554327
A0AAE5ZE15	1	1.051239455	0.75724854	1.10780013	0.835223881	0.769474367	0.55898767	0.50486697	0.419883193	0.13770279
Q0KE19	1	0.901816852	0.714112949	1.498959388	1.420632242	1.404798065	1.21042862	1.939307009	1.368489144	0.302227472
P52992	1	0.870399846	0.780856605	1.331307577	0.953938166	1.353976752	1.483215164	1.961486519	2.201418029	1.229513336
Q0K979	1	1.013547001	0.80810342	1.414092186	1.491822237	1.094663803	0.559152486	0.642053527	0.33445399	0.043544523
Q0KA19	1	1.037419395	0.847796413	1.698699343	1.53921584	1.456171455	1.646453394	2.443007986	1.692266658	0.472143339
Q0K7M0	1	0.933947566	0.785806382	1.645831095	1.584882347	1.640431933	1.811996347	2.850273987	2.019689481	0.036147523
Q0KBK5	1	1.037141448	0.842976954	1.333920643	0.506941997	0.132454718	0.148403693	0.21522306	0.118140813	0.02670167
Q0K8N9	1	0.84671126	0.794070513	1.776651338	1.024456522	0.109712932	0.073362598	0.112583612	0.093432971	0.035033445
Q0K762	1	0.960886286	0.670090027	1.52403636	1.606284416	1.556113976	1.638143519	2.529236955	2.094178831	0.692378289
Q0K7B1	1	1.199426032	0.91647843	1.225310128	0.851083133	1.241159045	2.3608591	3.225698945	2.169783373	0.575689687
A0AAE5ZEY9	1	0.961050836	0.673688653	1.393061246	0.892155656	0.220893633	0.185109638	0.251578188	0.126251561	0.026204083
Q0K9U7	1	1.07708475	0.719849169	1.238548557	1.129813933	1.153860419	0.727638005	0.362935031	0.205155468	0.057600915
A0AAE5ZF35	1	0.917402325	0.771645835	1.770911634	1.703609824	1.614019754	1.078926667	0.418765842	0.235626256	0.068844507
Q0K6M6	1	0.907411489	0.714440281	1.267106133	1.127512072	0.979442586	0.653449278	0.553487347	0.205393817	0.047233966
Q0K6Y9	1	0.956723055	0.713565305	1.322605786	1.251042956	1.382753404	1.298491725	1.960482281	1.873194884	0.691239169
Q0K7I6	1	0.987558454	0.755636229	1.152375092	1.007580605	0.987681516	0.325473788	0.329017967	0.178476495	0.052935023
Q0KCE2	1	1.043520703	0.703156268	1.533555682	1.206540307	1.071341414	1.093467827	1.703733832	1.407060929	1.235581225
Q0K7Z0	1	0.901605091	0.565485801	1.264665844	1.151581347	0.950137715	0.315522209	0.213888625	0.139601735	0.054272327
A0AAE5ZFE8	1	0.98246105	0.740834033	1.859688404	2.228099636	2.178468141	2.658550238	2.662888329	4.588441086	1.971732438
Q0K641	1	0.857841231	0.966835176	1.455974668	1.396533526	1.535192489	1.327759569	1.268373979	0.736125771	0.247436254
Q0K8U2	1	0.905160629	0.743335612	1.843472317	1.91017316	1.966962862	1.63767373	1.133914331	0.249236728	0.080844156
P31638	1	0.953964622	0.856431757	1.622529941	1.723320026	1.722484841	1.40321045	0.670335911	0.224982044	0.063281942
Q0K627	1	1.079596365	1.10873832	1.317169433	1.148419166	1.924329052	3.095532705	5.144643086	5.204164356	1.444233477
Q0K5N1	1	0.99875972	0.63960311	1.219052617	1.161188761	1.231312312	0.856604494	0.836760006	0.32573105	0.053198493
Q0K5Z9	1	1.02889327	0.92058575	1.627034638	1.700197128	1.718727119	1.908814418	2.179442411	0.575274571	0.046702901
Q0KA18	1	0.809160732	0.625024438	1.338500209	1.294093004	1.370227622	1.238709677	1.227677699	0.370925848	0.066021505
Q0K6M5	1	0.902150924	0.602138952	1.104194102	0.539646434	0.227770462	0.211261423	0.241893132	0.12289397	0.030646873
Q0K705	1	0.897860749	0.829505074	1.68917881	1.682420047	1.853539646	2.114571279	3.675538397	3.01041464	0.499472612
Q0K7W0	1	1.089754919	0.773521268	1.465800636	1.464548722	1.484476258	1.545451868	1.862849063	1.015656298	0.26517026
Q0K929	1	1.098562523	0.772064506	0.87480035	0.747539801	0.887938585	1.22329847	1.825081148	1.270235458	0.442701839
Q0K5P5	1	0.93543214	0.773202228	1.308575287	0.809258947	0.253722147	0.176991897	0.234891965	0.13924713	0.029686867
Q0K7K0	1	1.02034858	0.650526409	1.188268601	0.903300009	0.716402725	0.341767672	0.227824471	0.148792356	0.047710342
Q0K757	1	1.038536249	0.865969046	1.685694592	1.464941412	1.023121749	0.447885206	0.373482048	0.160436118	0.038863337
Q0KA17	1	0.924975701	1.023226146	2.302365139	2.466385874	2.106957719	0.623440791	0.136066337	0.096436093	0.039857039
Q0K6Q0	1	1.02216108	0.947873108	1.588188022	1.171567893	0.352193634	0.207199967	0.236743534	0.136848414	0.032267731
Q0K823	1	0.98052926	0.846546902	1.419104991	1.169642857	0.635327022	0.241415663	0.260832616	0.155378657	0.048220202
Q0K808	1	1.012082877	0.709787941	1.258889835	1.017860763	0.592892187	0.258808742	0.384361189	0.302822041	0.198878887
A0AAE5ZH50	1	1.089869421	0.830007681	1.481010498	1.476231117	1.454809252	1.462149014	2.206878894	1.718101903	0.2736622
Q0K610	1	1.05011989	0.713297074	0.639043219	0.252003041	0.147749381	0.154623077	0.260366103	0.250852876	0.10874905
Q0K958	1	0.908231313	0.830874888	2.410470787	2.22723201	1.773564248	2.703593112	2.702995919	0.384751667	0.043129292
Q0K602	1	1.084681911	0.893533381	1.457249558	1.10548385	0.864803774	0.504619013	0.376498722	0.22469698	0.059319924
Q0K5M5	1	0.920452309	0.671545995	0.925235767	0.791874177	0.822724452	0.814625876	1.105024144	0.331239309	0.061465918
Q0K605	1	1.022904062	1.085187986	2.790514261	1.934420916	1.894230769	3.143852636	6.483362143	2.060069144	0.239336646
Q0K5M8	1	0.996007054	0.687678618	1.178304315	1.110626913	1.228084399	1.083101932	1.313152401	0.588361676	0.120493747
Q0K604	1	0.980738598	0.820695003	1.399228706	1.177125252	0.932092555	0.330524816	0.179003186	0.109745976	0.038288062
Q0K287	1	1.051905332	0.769480519	1.378545796	1.295753589	1.307159945	1.098556049	1.321599453	0.889866712	0.201068011
Q0K5M7	1	0.994230367	0.736569908	0.903919165	0.721503094	0.743774476	0.656691878	0.823503034	0.233442946	0.028045499
A0AAE5ZIR1	1	1.02201589	0.937427013	1.547429884	1.500430746	1.641428161	1.535656169	2.314635781	1.791519096	0.52737628
Q0K603	1	0.911645501	0.586854904	0.459294785	0.19997298	0.14612267	0.129271818	0.154539314	0.087585788	0.027673602
Q0K5M6	1	0.971738877	0.771166647	1.169683522	1.127175055	1.233212659	0.906574799	0.752890342	0.236103001	0.043781385
Q0K0V6	1	0.987198178	0.613667426	0.89977221	0.659362187	0.504646925	0.305917995	0.326250569	0.187949886	0.04943508
A0AAE5ZLC1	1	0.921011428	0.777166619	1.109235837	0.822268087	0.829557932	0.699286266	0.870287527	0.672160316	0.234027411
P59927	1	0.792435635	0.769160664	2.145748988	2.543246227	3.02609671	2.390767128	3.14807999	2.8741434	0.397812714
P39662	1	1.019631236	0.769869848	1.498416486	0.875357918	0.122952278	0.106399132	0.149286334	0.088238612	0.026470716
Q0KFI5	1	0.927928404	0.799358737	1.735567183	1.665133978	1.662597114	1.531913394	1.749696105	0.972376372	0.144292937
Q0KF61	1	0.950097918	0.811198956	1.879234061	1.83419163	1.835642272	2.222528469	3.797562922	3.106694712	0.996445927
A0AAE6DEN8	1	1.175602389	0.897439418	1.107434612	0.694034461	0.315864626	0.185975149	0.236294364	0.133212055	0.039311457
Q0KET5	1	1.03105113	0.960171165	1.75924402	1.448184112	1.244568795	0.883503401	0.697525785	0.453395874	0.158794163
P28613	1	0.937016767	1.008166102	1.79888802	1.656068109	1.674137781	1.907914169	2.228737729	1.209973069	0.139596907
A0AAE6DEV5	1	1.154752497	0.726848193	1.221639486	1.079172354	1.102162512	1.027516345	1.306703068	0.656663553	0.169135714
Q0KEP9	1	1.129082248	0.85610974	1.194226023	0.766572921	0.522102967	0.487872353	0.438087585	0.237129082	0.063571142
Q0KEC0	1	1.012626079	0.72496916	1.589362165	1.640084174	1.582903998	1.014512735	0.385008345	0.185646905	0.072759597
Q0KE75	1	0.96084453	0.866180422	1.285604607	0.690932821	0.198633397	0.140053743	0.193804223	0.116099808	0.027242226
A0AAE6DF06	1	1.045221843	1.043552456	1.614371568	1.594301825	1.661782164	2.0813548	3.133588069	1.461641193	0.041690162
A0AAE6DF72	1	0.917592439	0.719648483	1.596584314	1.642845299	1.850688111	1.975543028	2.923644503	2.535234621	0.401749295
A0AAE6DFG3	1	0.92090378	0.728062313	1.843322103	1.637993385	1.339628473	1.289586746	2.003709084	1.40441381	0.53475721
A0AAE6DFK2	1	1.092168458	0.785718953	1.180367236	1.134675074	0.995556572	0.532737609	0.423334531	0.225062894	0.065524226
Q0KDR8	1	1.443799012	1.08769484	2.275147643	1.689476232	1.735463259	2.25752735	4.407009391	2.689708587	0.537205925
Q0KA28	1	1.091300262	0.897025353	1.616749516	1.008458551	0.407878795	0.392750784	0.62249046	0.376422497	0.096083249
Q0K9V9	1	1.093729112	0.80297138	1.29072735	1.175366106	1.084492921	0.983988576	1.24986328	0.89047214	0.217670292
Q0KA26	1	1.04932225	0.901596937	1.758010554	1.443900252	1.351895285	1.085348187	1.343824371	0.610130031	0.11943745
Q0K9G0	1	1.002488841	0.725118355	1.26346544	1.093602056	0.84671987	0.290896794	0.376924117	0.224552955	0.070921142
Q0KBZ1	1	0.999359961	0.932674843	1.016173952	0.594907367	0.662024944	1.171547683	2.012143438	2.055735266	0.887370479
Q0KA43	1	0.93309366	0.794640022	1.991969372	2.036884863	2.063497992	2.027640303	2.099915959	0.887683257	0.259379961
Q0K8L9	1	1.059400864	0.754193218	1.343367758	1.185746722	1.222808174	0.995239142	1.183695891	0.445755512	0.054261335
Q0K8F5	1	0.929782724	0.787334393	1.71436142	1.743861509	1.75560855	1.121798269	0.257489843	0.137175411	0.045623565
Q0K769	1	0.840381307	0.640245126	1.512686353	1.286482225	0.795083142	0.29924742	0.279644495	0.164220183	0.05709074
Q0K815	1	0.979182019	0.732518628	1.400781954	1.154446082	0.188303447	0.129798166	0.190360681	0.107070335	0.02785147
Q0K6N3	1	1.02161578	0.755471494	1.122579483	0.543862019	0.201855354	0.1754796	0.211402324	0.123363055	0.034720796
Q0K7T8	1	0.920411985	0.593523518	1.637482368	1.436353908	1.392820662	1.335424875	1.980884284	0.959518945	0.247969259
Q0K692	1	0.868718415	0.706944523	1.212594401	0.645903129	0.218181818	0.172556925	0.225421611	0.120475839	0.030900574
Q0K645	1	1.089407866	0.851945219	1.19540002	0.964919486	0.908170347	0.588253622	0.503760144	0.238567321	0.032868331
Q0K8M2	1	1.031007752	0.778536377	1.686579902	1.991892469	1.97596188	2.285114857	3.748310931	2.674205249	2.532821279
Q0K710	1	0.887515412	0.77458822	1.6516076	1.703329013	1.859030698	1.884195884	2.826309633	2.471341406	0.409345263
Q0K691	1	0.989851051	0.705965245	1.178154206	1.094334112	1.216267523	1.054979556	1.468165888	1.332943925	0.37890625
Q0K6L6	1	1.020302548	0.719347134	1.180618744	0.925500455	0.77577343	0.533098271	0.461066879	0.211976797	0.067695632
Q0K644	1	0.719164238	0.804879195	0.743078406	0.252832096	0.110338911	0.075796747	0.110528109	0.07466861	0.023873038
Q0K628	1	0.798323403	0.841208258	0.804662602	0.471005958	0.414161009	0.471421643	0.691180546	0.561244284	0.247083276
A0AAE6DHN7	1	0.897399859	0.645754807	1.788730595	1.634255414	1.795119146	1.501245768	2.870695713	2.204816968	0.248770204
Q0K693	1	0.96691224	0.76340959	1.322799535	1.236331912	1.422062815	1.370815562	1.995799405	1.688574383	0.483598294
A0AAE6DHQ6	1	0.89629065	0.626235481	1.333608961	1.025775527	0.577940283	0.500729984	0.601118878	0.38208504	0.079862789
Q0K630	1	1.092490719	0.998886264	1.266537293	0.943385083	1.722915964	2.654573068	3.899426257	3.760884239	1.403493081
Q0K5I5	1	0.955594893	0.750065911	1.862980679	1.98802305	2.029490415	2.243644307	3.547286355	3.44649919	1.009867802
P27746	1	0.853914426	0.578646178	1.227314876	0.977480461	0.65624586	0.386991655	0.420797457	0.272936813	0.056553186
Q0K786	1	0.924413883	0.923710001	1.756889924	1.804483188	1.857490931	1.273214576	0.591261032	0.291066111	0.062997455
Q0K6I1	1	1.064886618	0.623928919	1.133548868	0.94976374	0.784495037	0.371187629	0.245167417	0.278356809	0.043815424
Q0K695	1	1.090588581	0.786338263	1.543041818	1.712369014	1.698462442	2.418764078	3.705121927	2.409264519	0.693389482
Q0K4I0	1	1.111258019	0.753489055	1.252044464	0.91753587	0.873610499	0.798589687	1.043631556	0.414034572	0.042508202
Q0K632	1	1.201685743	0.975414623	0.996282021	0.6626567	0.58053025	0.64038776	1.131608658	1.077960757	0.294109632
Q0JYB9	1	0.968176737	0.705651259	1.180205799	1.529094615	1.478713262	1.434134394	2.121112499	1.588697482	0.506739431
A0AAF1D537	1	1.137478637	0.881940954	1.645135887	1.430732884	1.383599745	1.401812942	1.840923562	0.342800174	0.0166541
P31891	1	1.121540086	0.63986726	0.999283506	0.756165623	0.801531036	0.638773663	0.942831284	0.54668527	0.11905121
P42721	1	0.966507452	0.771191805	1.690337803	1.768774817	1.90441388	1.950797031	3.021177418	1.282269667	0.045188468
Q0JY25	1	0.941447019	0.645099947	1.498009906	1.3662657	1.426587653	1.393817442	1.877542898	1.326154254	0.245971166
Q0JY61	1	1.096754987	0.7989481	1.310161754	1.324302868	1.363649896	0.648704972	0.497866429	0.268651384	0.087446661
Q0JY94	1	1.308721143	0.714119946	1.382863076	1.111884695	0.91236106	0.582374496	0.566648345	0.341101747	0.091303286
Q0JYF3	1	1.022436671	0.746047447	1.280981102	1.090068355	1.284680338	0.788636912	0.621278649	0.27451548	0.103860072
Q0JYK2	1	1.117647059	0.738375988	0.860511859	0.646094064	0.721224709	0.638054402	0.627576042	0.366246818	0.076524186
Q0JYZ2	1	0.950455324	0.696330358	1.171084663	0.911459742	0.781399333	0.641601298	0.723739969	0.460012623	0.119903525
Q0JZ03	1	1.007527937	0.731674453	1.828673531	1.541762475	1.502511753	1.335769417	1.797770911	0.697520467	0.22258674
Q0JZ07	1	0.880856054	0.655291703	1.392377602	1.190559953	1.161653474	0.756728232	0.643975374	0.379677514	0.096587511
Q0JZ09	1	1.004840874	0.760017255	1.511934433	1.34983704	1.140385353	0.820456288	1.034988497	0.554112347	0.098533359
Q0JZ13	1	0.966561293	0.751317176	1.402107482	1.250790306	1.14745346	0.828451001	1.189392343	1.048682824	0.499192132
Q0JZG6	1	1.06214386	0.649021389	1.039928978	0.659261706	0.396651251	0.249372368	0.377983318	0.238541581	0.069840614
Q0JZI5	1	0.943381804	0.653671757	1.145115616	0.80710898	0.46998836	0.368183319	0.442295999	0.234429562	0.057618874
Q0JZM3	1	1.086285997	0.615718521	1.438205816	1.116706663	1.184112084	1.080886505	1.878881988	1.210227273	0.625529362
Q0JZS3	1	0.969602568	0.721589729	1.284433116	1.50382328	1.374114982	1.121023317	1.665345039	1.660530539	0.644123478
Q0JZW1	1	1.117512324	0.53156069	0.270626898	0.128422048	0.119912364	0.111761191	0.09302561	0.062698136	0.026890073
Q0K0C1	1	1.074189417	0.705100836	1.173669538	0.987367205	1.117336816	0.775623477	0.574001055	0.218650325	0.053994525
Q0K0C9	1	0.93872093	0.859186047	1.3725	1.221744186	1.173197674	1.037383721	1.325	0.739651163	0.239453488
Q0K0L7	1	1.120047321	0.715852583	0.897698107	0.564805903	0.611284889	0.643848252	1.030137151	0.878128008	0.290423484
Q0K0N2	1	0.936009381	0.718491791	1.410698178	1.30209273	1.161410788	0.292928017	0.363936496	0.204239581	0.047142342
Q0K0P2	1	1.01248468	0.869666808	1.341931346	1.066787314	1.119452049	0.675341038	0.746503717	0.47794564	0.127710264
Q0K0Q8	1	1.017736425	0.708134041	1.333939086	1.167623755	1.072981028	0.961110707	1.269608199	0.811077997	0.150330741
Q0K0Q9	1	0.97412135	0.717765344	1.302850149	1.27443609	1.295506207	1.089875852	1.622748732	0.731089351	0.072146354
Q0K0R1	1	1.097600309	0.801959719	1.40901681	1.472698908	1.592105033	1.530543918	2.156917737	1.423670879	0.702799348
Q0K0V2	1	0.962599656	0.828357042	1.899874941	1.725261841	1.652610599	1.819251212	2.767859934	1.5753869	0.246295138
Q0K0W9	1	1.084426853	0.78188461	1.424509058	1.109971076	1.118891764	1.148607094	1.617536916	1.439458061	0.651149338
Q0K0X0	1	1.110493226	0.679695387	1.397095546	1.279996458	1.223642965	1.267510847	1.971309661	1.505764633	0.574178695
Q0K0Y8	1	0.906848411	0.584143005	1.313932648	1.096547496	0.982454485	0.830204698	0.979813225	0.47721913	0.171988492
Q0K0Z2	1	0.998120566	1.115679181	1.910116055	1.988441479	1.859982145	1.049241178	0.428994973	0.212681483	0.070403609
Q0K100	1	0.894073293	0.634992703	1.424436517	1.246189395	1.19965137	0.788633047	1.03830874	0.764107346	0.155833468
Q0K187	1	1.026757788	0.667534487	1.017808393	0.785937698	0.583138978	0.374916382	0.468713276	0.256947081	0.038325107
Q0K1C9	1	1.11378845	0.819335272	1.029271414	0.631853532	0.362345052	0.28698229	0.336287372	0.20556769	0.06370289
Q0K1D0	1	0.976978754	0.877816003	2.008409475	1.876102048	1.960196797	2.142443187	3.553188079	2.693004846	0.419758567
Q0K1I7	1	1.159274939	0.806456721	1.432175923	1.342968445	1.317525838	1.215227558	1.679739873	1.143967146	0.244196235
Q0K1R5	1	1.279344262	0.728467569	1.40336422	1.451147541	1.290064148	0.961454027	0.918802566	0.431104775	0.101833215
Q0K1U9	1	1.105489882	0.876310693	0.848293595	0.450410739	0.422226675	0.692546584	1.226507714	1.398951446	0.666199158
Q0K1V7	1	1.103778977	0.652842172	1.269291839	1.15122261	0.965830422	0.979231502	1.270879644	1.053413782	0.650682756
Q0K1X1	1	1.067024976	0.631065444	1.478785963	0.840341448	0.814543155	0.732722099	1.149794499	0.702307936	0.160701865
Q0K1X2	1	1.010644085	0.749083426	1.149348345	1.094164676	1.069281169	0.954041204	1.399437046	1.141471722	0.492679235
Q0K1X3	1	0.893577201	0.732845598	1.570055296	1.583581455	1.485070183	1.293407061	1.373628243	0.639268396	0.120450872
Q0K1Y1	1	0.895171537	0.75794155	1.636912325	1.593074968	1.76978168	1.470457433	1.668418621	0.871635671	0.075265681
Q0K1Y8	1	0.911746958	0.691843508	1.608468269	1.615256965	1.685457106	1.967514835	2.98491401	2.503218345	0.700341949
Q0K1Z3	1	0.976115038	0.697286538	1.53505565	1.409700219	1.292062718	1.3265903	1.962547729	0.586253961	0.047886912
Q0K1Z4	1	1.166069924	0.548494103	1.263461808	1.123104465	1.201997332	0.920545493	0.205507582	0.135990593	0.043567467
Q0K201	1	1.042839799	0.674856912	1.244955773	1.22951957	1.217089669	0.94935538	1.442504481	1.181071862	0.42172053
Q0K262	1	1.078888347	0.878075735	1.359580692	2.27628799	2.597269625	3.20705347	2.975459126	1.430684219	0.153890785
Q0K280	1	0.769999119	0.521284409	1.287581891	0.854872352	0.198804313	0.120779106	0.181353741	0.086865067	0.016559535
Q0K288	1	1.097691777	0.620131092	1.133412783	0.878771248	0.927852349	0.746173869	0.617684877	0.186978611	0.053481152
Q0K2B4	1	1.172104706	0.715284789	0.982860942	0.836415573	0.2183777	0.07338521	0.087559408	0.055874314	0.012704819
Q0K2H5	1	1.048262617	1.019792296	1.597414376	1.64158694	1.609453356	2.000746879	2.886687769	2.385033965	0.607675072
Q0K2I3	1	1.081368254	0.64283717	1.600987977	1.514120608	1.501071861	1.44738559	1.816105881	1.202814801	0.205107652
Q0K2N8	1	1.034899992	0.70582764	1.115647378	1.027327352	1.086097621	0.977035147	0.961396	0.43663676	0.093530332
Q0K2P2	1	1.067979498	0.823037497	1.357836525	1.154100351	1.200566496	1.053142703	1.399851632	1.080590774	0.340396547
Q0K2X5	1	1.206544056	0.861554754	1.525836917	1.370448013	1.164249746	1.235330985	2.462233364	2.246331395	0.281817985
Q0K361	1	1.066939245	0.8093115	1.588605124	1.499352797	1.57407902	1.241375768	0.818023053	0.157132584	0.032906659
Q0K3C7	1	0.900281212	0.485859819	0.379964981	0.146866875	0.098347748	0.085769619	0.112739428	0.067810262	0.017648432
Q0K3P2	1	1.208493901	0.863037039	2.635434249	2.384948565	2.108984363	3.231631581	6.082518552	4.050925189	1.088633396
Q0K3P3	1	1.112182702	0.933955713	1.716418486	1.482794537	1.52021449	2.002468945	3.142272973	2.331340174	0.539618857
Q0K3Q9	1	0.893129771	0.606659855	1.045260564	0.375374166	0.158057342	0.14342129	0.184257979	0.112832842	0.035182425
Q0K3S3	1	1.072938995	0.771971496	1.458432304	1.198482127	1.207867447	1.130931001	1.166328718	0.590753722	0.09767105
Q0K4J3	1	0.995366164	0.813456297	1.517717609	1.302653098	1.353716155	1.204524805	1.362983827	0.863937852	0.197056151
Q0K4J5	1	1.108947171	0.807106379	1.477682564	1.352563548	1.441674601	1.30540408	1.031983035	0.28349058	0.093472114
Q0K4P3	1	0.92979678	0.681941145	1.376187648	1.17831222	1.046120348	0.530351016	0.359956453	0.159870678	0.073373581
Q0K4S3	1	1.079202702	0.839773843	1.531587648	1.508468891	1.513619702	1.512781198	1.725401883	0.744699456	0.131717017
Q0K4S9	1	1.253531379	1.202360811	1.479618336	1.575801692	1.719771788	1.833661224	2.503246114	1.997442455	0.242868385
Q0K4U8	1	1.468260064	0.834455338	0.987801021	0.924637419	0.945646772	0.781773822	0.794695703	0.395599331	0.089526951
Q0K4W6	1	1.024889902	0.807761875	2.349716892	1.215633847	1.279647688	0.933430324	1.269581629	0.381310947	0.082761875
Q0K4W8	1	0.802844963	0.704689403	1.399860797	1.697668349	1.917000174	1.84226553	2.575778667	1.360100922	0.085963981
Q0K4Z4	1	0.987280234	0.841369206	1.616076185	1.493273841	1.339404635	0.845797816	0.396810069	0.229332046	0.096140783
Q0K515	1	0.981997279	0.671229372	1.332759603	1.077558236	1.044843988	0.736518311	0.293346669	0.174386826	0.077968763
Q0K520	1	0.992029928	0.643678161	1.445239644	1.404359141	1.225981349	1.329321188	2.041693776	1.293970939	0.540446758
Q0K548	1	1.111910338	0.687305836	1.224896047	1.09673565	1.128017015	0.95469101	1.604550017	1.368661282	0.220998423
Q0K557	1	0.939347409	0.732273101	1.339402248	1.006087195	0.545440088	0.281447765	0.365862353	0.203805868	0.038484782
Q0K565	1	1.056670829	0.705571031	1.32023821	0.931726059	0.401450389	0.146556527	0.179579291	0.103131303	0.033587552
Q0K5B6	1	1.314492754	0.83373913	2.19084058	2.309449275	2.51257971	1.487072464	1.999014493	1.652927536	1.016695652
Q0K5E7	1	1.06891559	0.895320197	1.576271469	1.53456597	1.15300892	0.147989615	0.161095393	0.116006524	0.031134336
Q0K5G4	1	0.96464597	0.730134169	1.437528156	1.289746352	1.066457742	0.506747625	0.506395064	0.333209284	0.104324748
Q0K5H1	1	1.016422841	0.54386975	0.594440774	0.295092025	0.239131666	0.226078339	0.298857952	0.165861255	0.038957055
Q0K5H6	1	0.958846505	0.708387202	0.927246499	0.966930227	0.897089043	0.848273703	1.207346117	1.056518011	0.181965406
Q0K5I0	1	1.084209126	1.164028203	1.811959558	1.912731143	1.665225489	2.029732606	2.861513902	1.631036318	0.234295597
Q0K5K4	1	0.986183335	0.924779296	1.735790301	1.988541541	2.046740839	2.310587737	3.922783892	3.31176684	0.725903979
Q0K5N4	1	1.051831866	0.937446748	1.543382562	1.632987788	1.675092303	1.588824198	2.115876172	0.911175802	0.025333712
Q0K5N8	1	1.039906938	0.749862668	1.178046337	0.971596601	0.962064174	0.717775552	1.085694898	0.652017966	0.299583158
Q0K5P1	1	1.079143179	0.779255919	1.23953401	1.166253288	1.102818489	1.081022172	1.265088313	0.394363021	0.047615182
Q0K5P3	1	1.008923398	0.758389484	1.248332036	1.246130159	1.285797063	0.217886529	0.205221595	0.144055759	0.02526199
Q0K5P4	1	1.186686633	0.802082219	1.936927301	1.823082683	1.540449959	1.882768211	3.05287553	3.160658894	1.227689236
Q0K5R9	1	0.864368981	0.422959959	1.125544856	0.849721237	0.960364927	0.809630005	1.041054232	0.831981754	0.189396858
Q0K5S0	1	0.879568106	0.60208919	1.561334015	1.111359571	1.041719908	0.57954255	0.224111935	0.161097623	0.049361104
Q0K5S4	1	0.989758356	0.656121296	1.016947917	0.717170245	0.445165288	0.378722164	0.466669096	0.33369902	0.088719612
Q0K5S5	1	1.000126222	0.760753404	1.272092338	1.112071021	0.903384149	0.53325947	0.4221842	0.242093601	0.052490078
Q0K5S8	1	1.023957663	0.714424659	1.563040835	1.274547665	0.932918544	0.760351856	1.025459487	0.506801116	0.1907173
Q0K5T8	1	0.883427503	0.659396526	1.308915142	1.400687502	1.440594255	0.987646028	1.5262028	0.864448747	0.134181516
Q0K5U3	1	1.131649011	0.882966068	1.545063162	1.412224551	1.430578372	1.850790234	2.520024925	2.03699088	0.461796862
Q0K5U5	1	0.948129761	0.919712403	1.907643585	1.714371309	1.845758795	2.148506377	2.798339468	1.765300009	0.450141231
Q0K5U7	1	0.929885698	0.583203234	1.079105102	0.705255088	0.453700864	0.262719543	0.312078338	0.217897965	0.039314887
Q0K5V0	1	1.009315925	0.625404597	1.269073847	1.182578539	1.319733442	0.926560588	1.145654835	0.272990616	0.054321365
Q0K5Z3	1	0.991141913	0.623921425	1.124839361	0.947126859	0.915871122	0.737929135	0.918441344	0.669451074	0.184473104
Q0K601	1	1.040547565	0.739559868	1.296785652	0.961271877	0.490599549	0.259283486	0.318935193	0.178010743	0.094550338
Q0K611	1	1.009842804	0.936652726	1.479557254	1.085304298	0.39922844	0.119819008	0.132830978	0.073687626	0.019681281
Q0K615	1	1.116449437	0.80525713	1.403428405	1.329425024	1.324589628	1.205958808	1.699750959	1.076493792	0.179596808
Q0K650	1	0.949824195	0.615698945	1.327425639	1.285517438	1.452485033	1.276584624	1.511118502	0.728499477	0.093728024
Q0K660	1	1.018826874	0.705056579	1.468430547	1.232165309	1.160225223	0.572940469	0.349510742	0.178756902	0.049582901
Q0K672	1	0.916745085	0.586781208	0.738679942	0.359003936	0.200740673	0.114652582	0.140879701	0.084522762	0.024155865
Q0K673	1	0.963037847	0.679850888	0.940671005	0.636001769	0.433524989	0.254407026	0.276160991	0.150666582	0.05113477
Q0K680	1	1.029717465	0.715832235	1.595227639	1.186209925	1.113087396	1.036671058	1.245059289	0.352715561	0.052271995
Q0K687	1	1.021376619	0.759650523	1.457512861	1.464165336	1.414227426	1.617970552	2.266453787	1.805570339	0.344997339
Q0K688	1	0.950326797	0.796386005	1.64390619	1.242983468	0.614248366	0.296901192	0.386682045	0.233779316	0.057757785
Q0K6A5	1	1.043723934	0.872864254	1.602381273	1.47040226	1.23422575	1.274048164	1.840441275	0.972218485	0.253908247
Q0K6A8	1	0.999409233	0.868849692	1.924803781	2.385517765	2.396657946	2.351506456	3.42535235	1.580639716	0.0471179
Q0K6F2	1	1.08996578	0.854950878	1.483018729	1.309379255	1.346690216	1.099863855	1.035949516	0.499981602	0.107822791
Q0K6H2	1	0.837953935	0.652848785	1.550861751	1.551599642	0.667527539	0.23173457	0.344963896	0.197008907	0.041593317
Q0K6M0	1	0.86808277	0.647412961	1.318623275	1.114992143	0.828344787	0.314988357	0.263758732	0.134221238	0.045245262
Q0K6M2	1	1.01383083	0.620035924	1.194562378	0.999640758	0.433719791	0.249052907	0.421195297	0.162793926	0.036936643
Q0K6M8	1	0.851666667	0.770289855	1.350434783	1.002246377	0.732536232	0.430376812	0.315275362	0.184608696	0.061772464
Q0K6N0	1	0.820398552	0.866403301	2.164791967	1.598003347	0.681489122	0.533180244	0.618534231	0.342661425	0.121050481
Q0K6N4	1	0.928649029	0.76389954	1.566238497	1.480796268	1.381805982	1.586560583	2.017893661	1.046619376	0.082563267
Q0K6Q4	1	0.997297123	0.607510136	1.243580668	1.139906043	1.005984941	0.69380269	0.545903855	0.217221185	0.04715297
Q0K6W5	1	1.046140368	0.799815049	1.541029884	1.482624355	1.542684707	1.348048282	0.98968169	0.392538694	0.101825173
Q0K6X0	1	0.822311338	0.65240977	1.448559971	1.426102807	1.450601531	1.308858914	1.569376595	0.632730587	0.077746992
Q0K6X1	1	0.983465367	0.959027871	1.904820363	1.790996106	1.490533827	1.186944929	1.440872384	0.807684192	0.17947749
Q0K6Z3	1	0.975758259	0.757676551	1.751024167	1.581444733	1.696132597	1.623726839	1.185120457	0.246382531	0.071263201
Q0K718	1	0.934485026	0.679359197	1.50385558	1.588439237	1.58772192	1.403431167	0.671408931	0.122637336	0.069986251
Q0K721	1	1.110330467	0.767354765	1.13916769	0.850450909	0.713140786	0.524537855	0.696632412	0.249872667	0.095944812
Q0K722	1	0.992722809	0.697339003	1.515716102	1.11945991	0.447678751	0.218263119	0.312761387	0.218670817	0.054916488
Q0K724	1	1.005385772	0.882837103	1.622870741	1.880367879	1.793050386	1.98790438	3.2606284	2.077905812	0.424044518
Q0K729	1	0.794541021	0.650987178	1.579760875	1.550460159	1.371745457	0.994926453	1.036537403	0.474868245	0.101785574
Q0K740	1	0.95527741	0.696234173	1.274675313	1.109315848	0.902041408	0.352672668	0.381636387	0.235857772	0.064944663
Q0K744	1	0.949598183	0.778153389	1.920859539	1.920684836	1.316998602	0.784704752	0.712674703	0.311084906	0.08101153
Q0K755	1	1.116912688	0.817996231	1.328674623	1.248900754	1.180826005	1.148555276	1.648633794	1.205009422	0.348186244
Q0K783	1	0.941390496	0.769945643	1.522137472	1.482772225	1.523233386	1.471944591	2.32171664	2.066763107	0.474881641
Q0K788	1	1.302865304	0.942872445	1.275372668	1.151388021	1.25618138	1.576631259	2.319021691	1.772203874	0.585878782
Q0K790	1	0.826325532	0.913889991	2.074639693	2.140949359	1.035634008	0.200780114	0.234341531	0.15685244	0.037303319
Q0K7A8	1	0.713884177	0.626225668	1.610532267	1.383733139	1.50189807	1.273645101	1.881350456	0.792682336	0.056193361
Q0K7C1	1	0.936309038	0.719196263	1.624972195	1.65863424	1.375324386	0.964558464	0.724542152	0.319893231	0.081626752
Q0K7C4	1	1.05115258	0.841624588	1.45413831	1.52039517	1.534796926	1.749418222	2.53492865	1.467618002	0.23611416
Q0K7C9	1	1.011782348	0.763996001	1.404491574	1.249607255	1.231505284	1.179520137	1.68426878	1.280491288	0.295429877
Q0K7D3	1	1.013625699	0.699855622	1.156253384	0.905666847	0.753654575	0.58724057	0.640119112	0.322938098	0.089007399
Q0K7E2	1	1.023881436	0.879539229	1.516962843	1.496804102	1.590011941	1.379714828	1.579195055	0.58345157	0.075451289
Q0K7F8	1	1.133880204	0.674825878	1.475313419	1.235799412	1.235489862	1.305680235	1.935845844	1.488856214	0.887710881
Q0K7G5	1	1.008961123	0.785410065	1.694367781	1.744693175	1.754778698	1.695526253	3.053051211	1.774745306	0.08690245
Q0K7K2	1	0.997466631	0.791205052	1.805422165	1.487843612	1.262600673	0.911445533	0.702688396	0.405906152	0.12584036
Q0K7M5	1	0.901529686	0.833601244	1.479699248	1.392792326	1.499351828	1.30707804	1.969561836	1.705315012	0.351698211
Q0K7N1	1	0.986291478	0.654409857	1.072570545	0.882637001	0.892374	0.373717999	0.370141373	0.23815595	0.066589568
Q0K7P9	1	0.882492257	0.632902168	1.521831542	1.601991863	1.674621971	1.684520556	2.103236777	1.399829963	0.106054533
Q0K7R0	1	0.933567326	0.762444161	1.409540523	1.426547543	1.173771538	0.415603063	0.180887045	0.093535418	0.029648373
Q0K7R7	1	0.96274056	0.606409374	1.318362836	1.195241967	1.158232731	0.752590647	0.486217969	0.207522779	0.07166969
Q0K7T5	1	1.056375524	0.689151627	1.248933172	1.120189484	1.161316212	0.878616451	1.137611087	0.630838194	0.047553146
Q0K7W7	1	1.042948953	0.892797456	1.569043058	1.827470482	2.153969483	2.292558323	3.291077324	2.767700648	0.748896045
Q0K7X3	1	1.056172217	0.747168965	1.20321785	0.640150241	0.387487386	0.419693912	0.546541092	0.339623276	0.064183204
Q0K7X5	1	0.898259705	0.739593294	1.716516861	1.895359215	2.283100657	2.059380379	0.790845923	0.286335819	0.089784535
Q0K7Y3	1	0.93467114	0.623751345	0.95511806	0.832689751	1.02183959	0.929290372	1.177818573	0.928847249	0.382148509
Q0K7Y7	1	0.850880657	0.637406208	1.348708633	0.901192639	0.336426823	0.258597267	0.405291841	0.254758708	0.058275018
Q0K7Z7	1	0.943590123	0.704901671	1.286263493	1.022697028	0.997005767	0.813729114	1.128197545	0.703533935	0.238688452
Q0K801	1	0.894844031	0.803944197	2.127558467	1.929330301	1.693934354	2.152336988	3.855605716	2.950001697	0.944435016
Q0K802	1	1.016392472	0.466581844	0.827198485	1.167771334	1.156645757	0.797845899	0.611019056	0.204379216	0.092147
Q0K809	1	0.999648002	0.737300986	1.24991877	1.100861042	1.010505794	0.582854977	0.438400303	0.247064876	0.059961551
Q0K812	1	0.979939768	0.675054872	1.313307131	1.175284569	1.164565362	0.964269307	0.928844878	0.388632535	0.092915114
Q0K816	1	1.120941713	0.83285868	1.504335169	1.239858237	1.027783052	0.776406557	0.936649579	0.681412569	0.271071451
Q0K820	1	1.107883628	0.825898144	1.439855447	1.304640287	1.411324365	0.999058581	0.574432871	0.192049561	0.056322694
Q0K828	1	0.905725332	0.622318733	1.284730682	1.290397754	1.167787723	1.036650601	1.371908268	0.711032255	0.197383613
Q0K841	1	1.045818182	0.741381818	1.159345455	0.615072727	0.381109091	0.367163636	0.477672727	0.277509091	0.071898182
Q0K850	1	1.205171345	0.624555034	1.002745063	0.838944479	0.775914283	0.686735146	0.874488621	0.659275657	0.032192509
Q0K855	1	0.990570671	0.751036244	1.429918476	1.208132796	1.033493763	0.432423141	0.482477163	0.3251547	0.107818485
Q0K865	1	0.956133907	0.673732816	1.501023192	1.112498688	1.072384301	1.063332984	1.663710778	0.754827369	0.175359429
Q0K883	1	0.910419114	0.701034177	1.198842639	1.592574555	1.66241728	1.65516945	3.132895981	1.981035322	0.106686338
Q0K885	1	1.033371288	0.625987562	1.054918105	1.165104668	1.192432338	1.080756766	1.768240343	1.523079618	0.592152054
Q0K8C9	1	1.001353994	0.74409508	1.357554787	1.227822075	1.407201244	1.398325059	2.194373402	2.133443659	0.718218745
Q0K8E7	1	1.02981126	0.878851428	1.480496854	1.481626069	1.494595903	1.465107275	1.883077916	0.562219713	0.026521374
Q0K8F1	1	0.954975765	0.6699485	0.806725235	0.689450167	0.671690397	0.439071493	0.150306725	0.079154044	0.024890185
Q0K8G2	1	0.953966059	0.819252214	1.861867793	2.086568117	2.129107732	2.833897996	3.705352395	2.003767794	0.039789733
Q0K8G3	1	1.068802408	1.083530424	1.956030961	2.009352827	2.174908622	2.657493012	4.29886046	2.297032896	0.076187917
Q0K8G9	1	1.047926968	0.741300875	0.979231647	0.574012933	0.460167364	0.300144542	0.430825409	0.300441232	0.122282237
Q0K8H0	1	1.264375696	0.644459679	1.403804953	1.38229497	1.857828434	1.568429171	1.498157511	1.104464821	0.187368241
Q0K8H1	1	1.071653362	0.785653976	1.550353086	1.486874424	1.536018575	1.629950875	1.92009518	0.329540221	0.066481808
Q0K8H5	1	1.014290226	0.80364756	1.373677562	1.106426654	0.997473551	0.726772462	0.92539081	0.546099795	0.175611874
Q0K8I2	1	0.870588955	0.622286099	1.56406336	1.324322671	1.14800318	0.874686564	0.605895664	0.254522659	0.083640144
Q0K8I3	1	1.075516931	0.797652582	1.696533813	1.703426231	1.59504545	1.910598342	2.70252722	1.89251823	0.330676256
Q0K8J7	1	0.996048559	0.855299138	1.470266534	1.783707443	1.7290183	2.123260915	2.699450104	1.775894708	0.637954866
Q0K8J8	1	0.942045147	0.66855907	1.280143282	1.147201946	1.120066234	0.905143282	1.062685861	0.558596918	0.138648959
Q0K8K5	1	0.839607176	0.643473554	1.396149088	1.310949582	1.28852459	0.943519951	0.777729663	0.19803588	0.048209094
Q0K8M0	1	0.860747481	0.747735055	1.628607768	1.721260151	1.680168281	1.34321495	0.622463555	0.269728989	0.084745133
Q0K8M1	1	1.057908497	0.607973856	0.268296296	0.152461874	0.135520697	0.104732026	0.124457516	0.072466231	0.022975163
Q0K8M3	1	1.024207661	0.911335796	1.829613066	1.722224383	1.726618705	2.22963251	3.56309547	1.818705036	0.065802061
Q0K8Q6	1	1.024916078	0.906674173	1.611913847	1.609411814	1.412480974	1.004441108	0.42893184	0.13612727	0.055782824
Q0K8R3	1	1.151371794	0.761955756	1.236539609	0.976617145	0.857791574	0.763284173	0.936778181	0.635457897	0.182399826
Q0K8R9	1	1.166151582	0.977748344	1.251508462	1.131891096	1.121736571	1.099161148	1.348874172	0.89459897	0.085842531
Q0K8S3	1	1.030375223	0.698196979	1.169743895	0.963831285	0.91385565	0.678596567	0.548594943	0.252839894	0.070642699
Q0K8S6	1	0.951904855	0.713716265	1.368032412	1.5044109	1.429066196	1.26073319	1.933215709	1.470103901	0.640194733
Q0K8T7	1	0.945155993	0.534857143	1.174975369	0.793825944	0.753563218	0.599192118	0.975960591	0.765385878	0.310857143
Q0K8Y0	1	0.941418103	0.781559512	1.37788401	1.070518692	1.0561058	1.235830423	1.129444095	0.182587164	0.042624664
Q0K8Y1	1	0.973105568	0.741163258	1.462170469	1.318595579	1.18235016	1.154155338	1.933325452	1.560763684	0.483355007
Q0K8Y8	1	1.008065857	0.775394978	1.235489772	1.298852486	1.368784301	1.308747713	2.039331449	1.878263762	0.351663063
Q0K919	1	0.837849446	0.669256598	1.439910979	1.431243167	0.315395127	0.124679838	0.206274403	0.114450258	0.028018897
Q0K932	1	1.186716716	0.788278743	1.550402615	1.323969244	1.318399225	1.474117576	2.53387419	1.650905128	0.423805776
Q0K938	1	1.092462247	0.859802918	1.573777835	1.231379575	1.202329153	1.185116458	1.66489634	0.946314308	0.258932685
Q0K942	1	1.053888751	0.763930903	1.628068435	1.28837094	1.330688487	0.978427969	0.554574758	0.153541615	0.034033391
Q0K943	1	0.959646346	0.795754782	1.812818219	1.849972478	1.797337278	1.349680061	0.857523737	0.229719967	0.059646346
Q0K954	1	1.082488786	0.571091543	1.055158664	0.954062137	1.223625187	0.959461705	1.107576009	0.333402559	0.020918757
Q0K990	1	1.003741624	0.86400898	1.613473247	1.545987959	1.614323616	1.863838906	2.6055308	1.732201776	0.108629545
Q0K995	1	1.021288556	0.62799427	0.886412679	1.149074292	1.462799427	1.457087421	1.63784068	1.194190074	0.207064754
Q0K9C2	1	1.029793439	0.68945322	1.398250304	1.093341434	1.112490887	0.78454435	0.76835966	0.305540705	0.076009721
Q0K9D1	1	0.952331447	0.764468061	1.326749066	0.589580686	0.397173771	0.300473605	0.32840861	0.215170767	0.064930114
Q0K9F5	1	0.855590935	0.780146095	1.529499906	1.457801086	1.293126054	0.927701817	0.783255291	0.343779734	0.039483049
Q0K9F9	1	1.068067173	0.747206436	1.046868016	0.607451631	0.45592874	0.275352787	0.229723517	0.116869932	0.034123619
Q0K9J7	1	1.042728152	0.849725895	1.255079007	1.154788778	1.099806514	0.657932925	0.459013222	0.215906159	0.059735569
Q0K9K4	1	1.00437836	0.800676261	1.234957517	0.359580371	0.110594763	0.111882261	0.133622334	0.076803364	0.021688053
Q0K9K7	1	1.004115293	0.943309408	1.841350594	1.933539638	1.759044734	1.208632394	0.354433661	0.165340808	0.053706194
Q0K9K9	1	0.982083161	0.75062854	1.210084266	1.364857024	1.217309021	1.179278906	1.53515679	1.242713082	0.235046277
Q0K9L1	1	1.078993921	0.708516934	1.237222991	1.139429417	1.638737898	1.198932167	1.174793349	0.868129041	0.590428098
Q0K9L3	1	0.96278558	0.862759692	1.750307423	1.748592324	1.649925571	1.649990292	0.869069963	0.183929843	0.054909067
Q0K9N4	1	1.021380292	0.717822839	1.733048737	1.562148702	1.488651725	1.784667378	2.851867663	1.944895055	0.758484525
Q0K9R3	1	0.912620844	0.709285031	1.332147031	0.765058961	0.279629236	0.168777223	0.249208541	0.14449166	0.042432275
Q0K9U4	1	1.233809124	0.830685698	1.294374475	1.190820039	0.932202631	0.719395466	0.986050938	0.760078366	0.283403303
Q0KA25	1	1.081447881	0.838397639	1.227875542	1.307501731	1.468539367	1.703829198	2.187488614	1.760939265	0.541662112
Q0KA33	1	0.960498905	0.774931895	1.414988516	1.412584798	1.588456813	1.601410181	1.970247316	1.136117195	0.115365098
Q0KAE4	1	0.9990938	0.70799682	1.366406995	1.09672496	0.99036566	0.866613672	0.815898251	0.316009539	0.075771065
Q0KAF1	1	1.045987733	0.619350462	0.404816417	0.117004438	0.073953475	0.070199836	0.0873456	0.044608384	0.008694706
Q0KAG7	1	0.95031968	0.749140859	1.352147852	1.311588412	1.333366633	1.191008991	1.726973027	0.926133866	0.080213786
Q0KAI7	1	0.941553087	0.705934423	1.437042247	1.346704176	1.31166028	1.133251686	1.881820827	1.100147936	0.134427899
Q0KB40	1	1.142826852	0.658962724	1.493914592	1.220982995	1.195284339	1.275433612	1.912938383	0.94474365	0.111254824
Q0KBB6	1	1.18077398	0.76745649	1.243097784	1.228769134	1.273851961	1.001234827	1.32091517	0.956722816	0.22495981
Q0KBF2	1	1.036226003	0.606886998	1.180948117	1.025843734	0.92623272	0.211283372	0.248866626	0.162058544	0.060057648
Q0KBF6	1	1.070844293	0.806572824	1.373327167	1.200190768	0.714426106	0.466543342	0.479087782	0.241411105	0.067725525
Q0KBG1	1	0.964707774	0.762513064	1.236996543	1.13128065	1.255808345	0.529857706	0.177047994	0.10512903	0.03893239
Q0KBG3	1	1.112450838	0.896113641	1.451097081	1.350496792	1.34237218	0.60706893	0.296393086	0.171017905	0.050018112
Q0KBH2	1	1.04102162	0.799014227	1.578335387	1.346790635	1.33449087	1.294746275	1.819312199	1.239251708	0.452962921
Q0KBH5	1	1.035953014	0.883379843	1.706535142	1.51904731	1.241222662	0.9682653	0.847361931	0.380809916	0.063366215
Q0KBH8	1	1.126967842	0.833834507	1.477270315	1.110765203	0.612834754	0.422011533	0.441681112	0.222443132	0.069352956
Q0KBI1	1	1.061421684	0.862777356	1.668245853	1.514769734	1.551733114	1.57620183	2.139502921	0.611717912	0.088896409
Q0KBI9	1	0.868508481	0.480634726	1.810871656	1.156299178	0.931871831	0.535058577	0.492306347	0.331111208	0.059260797
Q0KBM3	1	0.907972178	0.63530477	1.111412932	0.746319847	0.339602969	0.241113443	0.346435088	0.132722833	0.045648983
Q0KBM6	1	1.007441209	0.882496305	1.823381472	1.924421167	2.02782027	2.447898571	2.769581788	1.906790428	0.347895979
Q0KBM7	1	1.047630709	0.725766295	1.637035223	1.302273377	1.149585731	1.231378311	1.970205298	0.953226399	0.149059222
Q0KBM8	1	0.911485326	0.491359619	1.072761929	0.676092059	0.240922481	0.154107528	0.251461067	0.131225091	0.043064854
Q0KBN2	1	1.011772276	0.64529866	1.065769551	0.919846317	0.992050874	0.793909456	1.164811871	0.93163752	0.30520857
Q0KBR1	1	0.975550511	0.72814983	1.333030647	1.442792281	1.482860386	0.787037457	0.288864926	0.157775255	0.064559591
Q0KBT6	1	1.082581541	1.050758402	1.902746109	1.954396748	1.939724398	2.0031724	1.72836324	0.508753842	0.06010806
Q0KBW6	1	0.971500717	0.640555302	1.052026208	0.728967596	0.357053072	0.199205758	0.209272834	0.118268685	0.034424953
Q0KBX0	1	0.800089963	0.640663154	1.805402048	1.481621899	1.015829156	0.919590455	1.039947736	0.602043439	0.141530652
Q0KC00	1	0.826398541	0.630733148	0.959998263	0.785788742	0.350660181	0.103830785	0.137200313	0.091187457	0.021024149
Q0KC03	1	1.033900356	0.855668499	1.787159008	1.680150745	1.221501919	0.477353663	0.202710646	0.09679321	0.031232929
Q0KC07	1	1.114544733	0.795151756	1.441834304	1.393506264	1.256043762	0.859228869	0.35164108	0.140680695	0.031842245
Q0KC17	1	1.0319143	0.614127099	1.169223902	1.088378062	1.106566981	1.00435195	1.077442392	0.405724488	0.034319031
Q0KC18	1	1.049104018	0.669606608	1.414321714	1.37099258	1.404819404	1.432748845	2.237330253	1.337235755	0.114664707
Q0KC19	1	1.100315567	0.832199415	1.529515648	1.198372948	0.952751802	0.676963608	0.485712631	0.229920963	0.057913784
Q0KC59	1	1.15440293	0.79847619	1.388468864	1.202021978	1.043868132	0.890285714	0.696043956	0.382608059	0.119998535
Q0KC62	1	0.880459703	0.658099563	1.766819025	2.004702171	1.321251771	1.297609486	1.333941792	0.375837848	0.085724091
Q0KCA5	1	0.886896051	0.601318256	0.878599504	0.365483461	0.173792103	0.172062647	0.227417307	0.115297817	0.025051702
Q0KCB1	1	1.135303805	0.779067349	1.396723585	1.337696108	1.00147352	0.494816677	0.35265667	0.178998006	0.054652856
Q0KCB2	1	0.986686554	0.836261187	1.593194122	1.54546459	1.244779582	1.32974257	1.68782455	0.997900784	0.208626119
Q0KCC6	1	0.917909057	0.702664927	1.578084234	1.383199776	1.236582184	1.00517145	1.017750652	0.47288483	0.072940738
Q0KCD8	1	1.038315076	0.895640066	1.586049555	1.451141568	1.182701179	1.071983359	1.511281475	1.17704786	0.265773096
Q0KCE3	1	0.988649362	0.586326441	1.454201496	1.235371755	1.026220853	0.865921689	0.834016718	0.358293005	0.112635284
Q0KCF2	1	0.95000666	0.705145851	1.391377703	1.297074102	1.15282156	0.920170492	0.854593083	0.37547396	0.105452204
Q0KCG2	1	1.006780862	0.713310038	1.32049653	1.227763659	1.201678722	1.079843124	1.026927964	0.449100772	0.111735168
Q0KCH1	1	0.975648473	0.859420517	1.88462679	1.720463307	1.636593577	1.867706316	3.263558184	1.732342526	0.285921119
Q0KCH2	1	1.05925497	0.721675352	1.02581548	0.803947114	0.677668404	0.356712025	0.303633468	0.182059448	0.062598919
Q0KCH6	1	0.84631247	0.863415818	2.052523047	2.009097525	2.062105774	2.454512373	3.461669093	1.613779719	0.201407084
Q0KCH9	1	1.004762432	0.860228154	1.523313767	1.192601617	0.648244545	0.204687673	0.211878392	0.120326171	0.033015838
Q0KCJ3	1	0.925987812	0.720365638	1.840819737	1.082759976	1.337477885	1.035335168	1.857528995	0.824798506	0.502457244
Q0KCM3	1	0.882084005	0.808768871	1.734795908	1.884748216	1.870177285	2.151695556	2.967338749	2.26737493	0.517120021
Q0KCM8	1	1.02594248	0.761212592	1.443159736	1.382335795	1.396035756	1.199378158	1.945394481	1.528565876	0.236678974
Q0KCR2	1	1.005936135	0.747646015	1.313421124	0.874249454	0.731952784	0.667883461	0.747066048	0.432143832	0.0960494
Q0KCT3	1	0.823180274	0.627027749	1.635883049	1.578075499	1.537520516	1.199988549	0.950570632	0.045894881	0.018927631
Q0KCT6	1	0.90064778	0.620167018	1.124560993	0.916100835	0.462085382	0.176445797	0.357605557	0.1860064	0.046853976
Q0KCX7	1	1.075569647	0.890472209	1.706385153	1.638561773	1.730541426	1.896499663	2.989570994	2.628736673	0.414477504
Q0KCX9	1	0.842424242	0.453151515	1.156666667	1.150227273	1.039090909	0.467719697	0.40130303	0.22380303	0.020294697
Q0KCY2	1	0.984489029	0.75776167	1.350889345	1.333028227	1.418350939	1.321796997	1.656829033	1.088365534	0.281127081
Q0KCY5	1	1.079660279	0.703484321	0.933057491	0.678005226	0.405892857	0.396210801	0.449259582	0.302243031	0.083527875
Q0KCY6	1	0.954906226	0.734199541	1.242459874	1.06555353	1.152919043	1.205244282	1.653359986	1.017990476	0.476371333
Q0KD19	1	1.260676741	0.7475948	1.263844565	1.064529754	1.050485733	1.00817768	1.134444809	0.879599212	0.343087103
Q0KD42	1	1.069646826	0.88436651	1.554210916	1.58572487	1.12931588	0.619066436	0.591059521	0.314151642	0.089686342
Q0KD43	1	1.316846168	0.729129054	1.178858246	1.162858744	1.338261844	1.258015315	1.424391459	1.283259665	0.247556496
Q0KD58	1	1.008758245	0.629610977	1.101684089	0.390964144	0.202483755	0.307324743	0.42513727	0.261482146	0.060680023
Q0KD60	1	0.810678889	0.602016614	1.40338012	1.245488399	0.759805213	0.200836437	0.207768548	0.140567173	0.037020911
Q0KDF8	1	1.191773261	0.788520226	1.078955912	0.504480229	0.304077657	0.180670086	0.212388806	0.127981949	0.073767937
Q0KDF9	1	0.965368329	1.017004974	1.645516871	1.677644845	0.934164538	0.522650894	0.781590268	0.578353945	0.160344132
Q0KDG0	1	0.950014371	0.854668025	1.5459225	1.331086201	0.554963288	0.180635468	0.224574743	0.124684487	0.037939955
Q0KDG1	1	0.962465612	0.790346744	1.675128701	1.541824422	1.544657206	1.001716013	0.426088851	0.202530439	0.052621687
Q0KDG7	1	1.027134605	0.858453473	1.632347944	1.367360808	1.235862337	1.43298869	2.056259405	1.30081064	0.339842726
Q0KDH6	1	1.020704598	0.901292031	1.657090121	1.21691678	0.366423241	0.136537999	0.179809004	0.111395554	0.031936442
Q0KDI2	1	1.043936884	0.69770145	1.315985238	1.314314358	1.296021852	0.921454102	0.37673263	0.187923169	0.072266295
Q0KDI4	1	1.023068751	0.893549856	1.675732281	1.936469874	2.02968584	2.491242981	4.266808317	2.801305206	0.874639551
Q0KDJ9	1	1.055309895	0.750888003	1.021130845	0.663247553	0.474592244	0.325059804	0.350086988	0.245462124	0.056679957
Q0KDK2	1	1.098622056	0.839347435	1.638831283	1.258491175	1.310429052	1.208995806	1.78879211	1.069864971	0.127005853
Q0KDL4	1	0.94716338	0.754626248	1.586224738	1.46362917	1.45096786	1.451728756	1.933954224	0.718468468	0.149993913
Q0KDM3	1	0.883807169	0.846945741	1.411379444	1.126598159	1.120196299	1.171872406	1.919819936	1.162315739	0.516595022
Q0KDM7	1	0.932869162	0.89010734	1.806614447	0.960313316	0.417023499	0.306440383	0.350176965	0.16402669	0.040778068
Q0KDN0	1	0.994510599	0.666953805	1.27911494	1.248036483	0.976015539	0.409661346	0.48784731	0.307474031	0.059422346
Q0KDN6	1	0.953112696	0.507143339	1.04555988	0.87060994	0.820212838	0.460773506	0.396944676	0.194013094	0.056442505
Q0KDR9	1	1.038984906	0.969839061	1.777090118	1.640203776	1.578854911	2.126400281	3.605394376	2.890558491	0.66172993
Q0KDS2	1	1.195173801	0.943952887	1.476156277	1.413789141	1.507440391	1.661648951	2.395001436	2.077161735	0.470583166
Q0KE13	1	2.134643122	0.743733676	2.136046466	1.578177991	1.582271079	1.549370444	2.886290103	2.454215881	0.360628387
Q0KE31	1	1.047822019	0.742540805	1.544027446	1.380652875	1.310583221	1.43944277	1.767283501	0.375667949	0.046935232
Q0KE51	1	0.887048055	0.66576659	1.083249428	1.026224256	0.928832952	0.568695652	0.544805492	0.286581236	0.089478261
Q0KE52	1	1.90862586	0.68186629	1.44134768	1.61809843	1.990944905	1.457341095	1.897953784	2.19394955	0.455488916
Q0KE56	1	0.916266667	0.860831373	1.765960784	1.877082353	1.966368627	1.792	1.000752941	0.099309804	0.031155451
Q0KE61	1	0.984821233	0.825488046	1.797411713	1.830269796	2.067909629	2.868743145	4.162491775	3.503136653	0.585742487
Q0KE74	1	1.053393133	0.885846381	1.450757488	1.414554846	1.107973805	0.56788572	0.19548274	0.092821731	0.024563608
Q0KEA6	1	1.212148744	0.979427607	1.511649036	1.314167045	0.742942436	0.09863067	0.121967681	0.075001622	0.027551431
Q0KEA9	1	0.91718358	0.667688037	1.462979768	1.050104094	0.413494902	0.288752469	0.4967277	0.269428282	0.052274596
Q0KEB5	1	0.944180063	0.692696819	1.232672587	1.117972546	0.907158292	0.498145164	0.569640649	0.346598219	0.067629682
Q0KEC5	1	1.05222812	0.838661894	1.269226021	1.165707937	1.094531539	1.112023207	1.366127639	0.537859524	0.03603012
Q0KEC6	1	1.076220684	0.784842368	1.10313341	0.828863899	0.823529412	0.691224529	0.619377163	0.245530565	0.036625817
Q0KED1	1	1.002495946	0.679087269	1.357186296	0.913199372	0.274921447	0.135807318	0.232680418	0.117251166	0.038631411
Q0KEE0	1	1.070272647	0.750466139	1.214687775	0.977220756	0.827238347	0.655576077	0.779120493	0.621926121	0.240835532
Q0KEE9	1	1.674332216	0.530052657	0.89453327	0.92928674	1.359789373	0.994370512	1.302154141	0.921589277	0.10662135
Q0KEG0	1	0.928077549	0.776301518	1.334937636	1.153979121	1.155741594	1.080836497	2.084835954	1.403911334	0.076074431
Q0KEI7	1	1.094424814	0.63088601	1.057387776	1.049797147	1.10096846	0.876390525	1.088273786	0.81638529	0.274996728
Q0KEK2	1	1.123080884	0.822588432	1.217065242	1.251182851	1.215906531	1.10862918	1.492741961	0.91126203	0.055222247
Q0KEL4	1	1.135412211	0.654461459	1.237744888	1.090441156	1.119727949	1.004405852	1.445946331	1.10384407	0.631077651
Q0KEL9	1	1.159739114	0.711234664	1.122129855	0.972467991	1.037635989	0.90179359	1.266579348	1.02782604	0.409077544
Q0KEN7	1	0.9640382	0.623636303	1.43293431	1.17150247	1.218705442	0.779885267	0.699472759	0.421212322	0.118024008
Q0KEN9	1	1.197822047	1.018149608	1.487138962	1.231255536	1.74930962	1.808882019	1.82069229	2.144258992	0.539434149
Q0KEP8	1	0.941737986	0.772745227	0.984265964	0.308347597	0.232172482	0.241527321	0.318551679	0.297386438	0.11805135
Q0KEQ9	1	1.066461874	0.816564018	1.439099314	1.082320718	0.650742248	0.537127552	0.575458136	0.289030462	0.05535917
Q0KER5	1	0.936235724	0.566109341	1.224159536	1.077190219	1.086677885	0.757509577	0.511009273	0.079460098	0.018905159
Q0KEV2	1	1.001608363	0.843506232	1.754965822	1.470124648	1.663932449	1.603055891	2.656051468	1.592119019	0.441141938
Q0KEW9	1	1.115245985	0.813682506	1.683546248	1.806686442	2.085701793	1.610867536	2.018577388	1.253855517	0.115764781
Q0KEY8	1	1.007198594	0.699768014	1.502565905	1.309216169	1.251163445	1.240407733	2.122601054	1.901300527	0.730769772
Q0KEY9	1	1.041440427	0.942259303	1.597801616	1.411733545	1.58345473	1.287246722	1.384474463	0.672317132	0.213834812
Q0KEZ7	1	1.090719103	0.859333143	1.531110478	1.443906146	1.483423577	1.205756626	0.477923435	0.119350242	0.045320604
Q0KEZ8	1	0.959932857	0.788643994	1.494453364	1.528244052	1.482849219	1.507444169	2.298058678	1.570719603	0.17146402
Q0KF17	1	0.86947463	0.658715761	1.312887292	0.998473282	0.582577458	0.259209699	0.248917827	0.121338123	0.038199371
Q0KF19	1	1.023611484	0.733632949	1.357593239	1.310101959	0.914676684	0.300342098	0.258753689	0.149610947	0.036990877
Q0KF49	1	0.984487759	0.803061982	1.517097188	1.295272139	0.576414649	0.141768395	0.158744183	0.114500573	0.027703514
Q0KF65	1	0.974437462	0.891515386	1.944177214	1.762515774	1.883581754	2.028511101	3.121603218	2.022888842	0.278714127
Q0KF71	1	1.020963825	0.800161916	1.93825898	1.322169671	1.264391325	1.126762964	2.026545656	1.346457028	0.444245601
Q0KF75	1	1.045324078	0.83907701	1.557002157	1.29999062	1.224988275	1.471719351	2.118562987	1.492130194	0.491679955
Q0KF83	1	1.051191432	0.771084337	1.228487282	1.199303882	1.281178046	1.224738956	1.591967871	0.694672021	0.080921017
Q0KF90	1	1.003964321	0.741575818	1.508919722	1.385963826	1.465498018	1.505388999	2.095081764	0.890485629	0.038676288
Q0KF99	1	1.013548997	0.72308581	1.234691734	1.154343031	1.24277912	1.08806848	1.118790043	0.459011658	0.058247558
Q0KFA8	1	1.062869864	0.82080257	1.546159049	1.646283041	1.659781322	2.085019444	3.50448064	2.741898213	0.458180691
Q0KFB1	1	1.096969575	0.727493158	1.622263361	1.570448326	1.601336124	1.548615583	1.999154862	1.311876207	0.524710238
Q0KFC7	1	0.899549438	0.679638316	1.753703247	1.507745957	1.565979509	1.569651895	2.660412295	1.72290458	0.166615233
Q0KFF1	1	0.806358071	0.393937278	0.779991408	0.304220814	0.070282462	0.051637311	0.088041027	0.044597788	0.027472882
Q0KFG2	1	1.064962028	0.734305851	1.466316997	1.353767142	1.264819975	1.024968584	1.481451128	0.936840955	0.205769546
Q0KFK4	1	0.959875532	0.803521127	0.99975434	0.708794628	0.681035047	0.299778906	0.376580413	0.21112021	0.048445791
Q0KFQ8	1	0.825803498	0.561540275	1.203506679	0.904162794	0.550845459	0.399883481	0.385041129	0.184738733	0.058868652
Q0KFR7	1	0.832248919	0.746574098	1.904183781	2.307949547	2.36014685	2.998473338	4.32917742	3.76540293	1.094325906
Q79IP6	1	1.010385634	0.78173618	1.305900364	1.179452168	1.15714995	1.067320424	1.818292784	1.054203906	0.199238663
